# Supplementary material for: Near-surface magma flow instability drives cyclic lava fountaining at Fagradalsfjall, Iceland
Source: Nat Commun. 2023 Nov 7;14:6810. doi: 10.1038/s41467-023-42569-9 (PMC10630439; doi:10.1038/s41467-023-42569-9)
Supplement: Supplementary file 5 — Source Data [file 41467_2023_42569_MOESM5_ESM.xlsx]

## Sheet: Figures1and3,Table1
DateTime	H2O (counts, molecules cm-2)	H2O corrected (counts, molecules cm-2)	H2O error (-)	CO2 (counts, molecules cm-2)	CO2 corrected (counts, molecules cm-2)	CO2 error (-)	CO (counts, molecules cm-2)	CO corrected (counts, molecules cm-2)	CO error (-)	SO2 (counts, molecules cm-2)	SO2 error (-)	HCl (counts, molecules cm-2)	HCl error (-)	HF (counts, molecules cm-2)	HF error (-)	CH4 (counts, molecules cm-2)	CH4 error (-)	Range (m)	Intensity at 2450 cm-1	Fountaining acoustics	H2O/CO2 (mol/mol)	H2O/SO2 (mol/mol)	CO2/SO2 (mol/mol)	SO2/HCl (mol/mol)	HCl/HF (mol/mol)	CO2/CO (mol/mol)	SO2 (mol %)	H2O (mol %)	CO2 (mol %)	HF (mol %)	HCl (mol %)	CO (mol %)
2021-05-05 15:16:52	4.62e+21	7.49007e+20	0.047	5.22e+20	1.30237e+20	0.0751	3.32e+17	2.7137e+17	0.136	5.14e+19	0.0382	9.73e+17	0.0868	4.26401e+17	0.104705	1.80024e+18	0.0524687	365.645	13548.1	TRUE	5.75111	14.5721	2.53379	52.8263	2.28189	479.924	5.51131	80.3115	13.9645	0.0457462	0.137885	0.0290395
2021-05-05 15:16:54	4.59e+21	7.37132e+20	0.0475	5.26e+20	1.36071e+20	0.0759	3.16e+17	2.55654e+17	0.143	5.21e+19	0.0381	1.02e+18	0.0851	4.42498e+17	0.103931	1.79182e+18	0.0524559	363.933	13260.5	FALSE	5.41725	14.1484	2.61173	51.0784	2.3051	532.248	5.61805	79.4864	14.6728	0.0477868	0.147152	0.0277793
2021-05-05 15:16:56	4.55e+21	6.66492e+20	0.0467	5.06e+20	1.1297e+20	0.0747	2.89e+17	2.28174e+17	0.146	4.27e+19	0.0375	9.13e+17	0.0791	4.01291e+17	0.106616	1.80607e+18	0.0522702	366.827	13459.8	FALSE	5.89971	15.6087	2.64567	46.7689	2.27516	495.106	5.18185	80.8819	13.7095	0.0487341	0.150441	0.0275555
2021-05-05 15:16:59	4.44e+21	4.96941e+20	0.0464	4.8e+20	8.09435e+19	0.0749	2.46e+17	1.84241e+17	0.16	3.25e+19	0.0373	7.81e+17	0.0756	3.65389e+17	0.112978	1.83376e+18	0.0516119	372.452	13734.6	FALSE	6.13936	15.2905	2.49057	41.6133	2.13745	439.334	5.31044	81.1992	13.226	0.0598018	0.174316	0.0302102
2021-05-05 15:17:01	4.39e+21	5.48343e+20	0.046	4.47e+20	5.82058e+19	0.0755	1.88e+17	1.27829e+17	0.192	2.03e+19	0.0381	6.83e+17	0.0698	3.25518e+17	0.114179	1.7866e+18	0.0510237	362.874	13961	FALSE	9.42076	27.012	2.86728	29.7218	2.09819	455.34	3.23126	87.2828	9.26494	0.0519802	0.148985	0.0200718
2021-05-05 15:17:03	4.11e+21	2.85815e+20	0.048	4.23e+20	3.5974e+19	0.0814	1.61e+17	1.01103e+17	0.233	1.53e+19	0.0393	6.79e+17	0.0673	3.40495e+17	0.120902	1.77848e+18	0.052013	361.223	12872.3	FALSE	7.94503	18.6807	2.35124	22.5331	1.99416	355.815	4.52015	84.4397	10.628	0.100702	0.281017	0.0303964
2021-05-05 15:17:05	4.34e+21	4.35979e+20	0.0465	4.4e+20	4.48943e+19	0.0771	1.94e+17	1.32853e+17	0.191	2.09e+19	0.0382	7.16e+17	0.0703	3.09179e+17	0.120821	1.8156e+18	0.0513732	368.764	11320.3	FALSE	9.71124	20.8602	2.14805	29.1899	2.31581	337.925	4.15335	86.6399	8.92161	0.0615031	0.197152	0.0265008
2021-05-05 15:17:08	4.18e+21	3.28719e+20	0.0466	4.29e+20	3.92318e+19	0.0774	1.78e+17	1.17679e+17	0.198	1.72e+19	0.0386	7.02e+17	0.0664	3.19934e+17	0.119688	1.79108e+18	0.052007	363.783	11804.7	FALSE	8.37889	19.1116	2.28092	24.5014	2.1942	333.381	4.4497	85.0408	10.1494	0.0827999	0.246774	0.0305045
2021-05-05 15:17:10	4.32e+21	4.99139e+20	0.0465	4.41e+20	5.43104e+19	0.0771	2.32e+17	1.72155e+17	0.164	2.22e+19	0.038	7.72e+17	0.0691	3.57166e+17	0.114775	1.77693e+18	0.0519101	360.909	11550.1	FALSE	9.19048	22.4837	2.44642	28.7565	2.16146	315.474	3.84603	86.473	9.40898	0.0617115	0.180664	0.0296384
2021-05-05 15:17:12	4.4e+21	6.04872e+20	0.047	4.35e+20	5.09148e+19	0.0793	2.09e+17	1.49558e+17	0.187	2.06e+19	0.0387	8.07e+17	0.0685	3.81945e+17	0.111008	1.76496e+18	0.0525022	358.479	11652.2	FALSE	11.8801	29.3627	2.47159	25.5266	2.11287	340.435	3.03831	89.2132	7.50947	0.0563295	0.160889	0.0217845
2021-05-05 15:17:14	4.32e+21	6.21525e+20	0.0464	4.25e+20	5.06965e+19	0.0781	1.81e+17	1.23072e+17	0.202	1.69e+19	0.0385	7.3e+17	0.065	3.41041e+17	0.117299	1.72001e+18	0.0521688	349.349	11660.8	FALSE	12.2597	36.7766	2.99979	23.1507	2.14051	411.925	2.44718	89.9992	7.34105	0.0493413	0.145943	0.0172684
2021-05-05 15:17:16	4.08e+21	1.69561e+20	0.0462	4.17e+20	2.12447e+19	0.0767	1.37e+17	7.57522e+16	0.238	9.8e+18	0.0428	5.27e+17	0.0711	2.76754e+17	0.121635	1.81859e+18	0.0515343	369.371	12107.9	FALSE	7.98132	17.3021	2.16783	18.5958	1.90422	280.45	4.85852	84.0627	10.5324	0.137646	0.371199	0.0374747
2021-05-05 15:17:19	4.03e+21	2.09937e+20	0.0477	4.16e+20	2.93912e+19	0.0812	1.36e+17	7.61677e+16	0.271	1.05e+19	0.0429	5.3e+17	0.0778	2.27514e+17	0.197432	1.77656e+18	0.0531951	360.834	8520.06	FALSE	7.14285	19.994	2.79916	19.8113	2.32952	385.875	4.18424	83.6597	11.7124	0.090633	0.323075	0.029995
2021-05-05 15:17:21	4.11e+21	2.62491e+20	0.0468	4.18e+20	2.86136e+19	0.0785	1.47e+17	8.67378e+16	0.233	1.17e+19	0.0415	5.9e+17	0.0702	3.0036e+17	0.126649	1.78932e+18	0.0506191	363.426	12118.4	FALSE	9.17366	22.4351	2.4456	19.8305	1.96431	329.886	3.84821	86.3351	9.41119	0.0990194	0.277964	0.0285361
2021-05-05 15:17:23	4.19e+21	2.63016e+20	0.048	4.21e+20	2.35703e+19	0.082	1.41e+17	7.9493e+16	0.256	1.07e+19	0.0427	6.04e+17	0.0702	3.09294e+17	0.124349	1.82628e+18	0.0516332	370.933	12634.5	FALSE	11.1588	24.5809	2.20283	17.7152	1.95284	296.508	3.58399	88.0979	7.89493	0.10437	0.29201	0.0268195
2021-05-05 15:17:25	4.18e+21	3.05026e+20	0.0479	4.17e+20	2.48339e+19	0.082	1.47e+17	8.63076e+16	0.246	1.13e+19	0.0417	6.53e+17	0.0663	3.53815e+17	0.1164	1.8021e+18	0.0519749	366.021	12553.8	FALSE	12.2826	26.9934	2.19769	17.3047	1.8456	287.737	3.299	89.0513	7.25019	0.104169	0.270411	0.0249324
2021-05-05 15:17:27	4.23e+21	3.5141e+20	0.048	4.18e+20	2.5468e+19	0.0824	1.43e+17	8.2251e+16	0.254	1.05e+19	0.0425	6.45e+17	0.0668	3.39843e+17	0.119948	1.80378e+18	0.0520301	366.362	12510.9	FALSE	13.7981	33.4676	2.42552	16.2791	1.89794	309.638	2.7012	90.4027	6.55182	0.0880468	0.235265	0.0209726
2021-05-05 15:17:30	4.13e+21	3.14604e+20	0.0473	4.08e+20	2.18635e+19	0.0807	1.24e+17	6.42408e+16	0.275	7.65e+18	0.0458	5.56e+17	0.0689	2.9123e+17	0.125753	1.77439e+18	0.0517788	360.393	12428.8	FALSE	14.3894	41.1247	2.85797	13.759	1.90914	340.337	2.21558	91.115	6.33207	0.0849254	0.234831	0.0176368
2021-05-05 15:17:32	4.21e+21	3.44917e+20	0.0476	4.08e+20	1.6835e+19	0.0819	1.21e+17	6.04626e+16	0.285	8.06e+18	0.0451	6.23e+17	0.0661	3.67604e+17	0.115842	1.7975e+18	0.0518389	365.086	12411.4	FALSE	20.4881	42.7937	2.08871	12.9374	1.69476	278.437	2.17175	92.9374	4.53616	0.0997892	0.238938	0.0159504
2021-05-05 15:17:34	4.2e+21	3.76773e+20	0.0481	4.09e+20	2.2071e+19	0.0833	1.24e+17	6.41181e+16	0.287	8.6e+18	0.0446	7.1e+17	0.0638	3.66529e+17	0.116513	1.77803e+18	0.0521914	361.133	12216.8	FALSE	17.071	43.8108	2.5664	12.1127	1.93709	344.224	2.10335	92.1492	5.39801	0.0902505	0.243586	0.0155562
2021-05-05 15:17:37	4.11e+21	3.64021e+20	0.0486	4.04e+20	2.48889e+19	0.0847	1.23e+17	6.4328e+16	0.294	8.26e+18	0.0452	7.51e+17	0.0627	3.80007e+17	0.117129	1.74211e+18	0.0520549	353.836	12017.8	FALSE	14.6259	44.0703	3.01318	10.9987	1.97628	386.905	2.0719	91.3095	6.24302	0.0962555	0.263164	0.0161048
2021-05-05 15:17:39	4.16e+21	3.52245e+20	0.048	4.08e+20	2.26369e+19	0.0829	1.21e+17	6.13605e+16	0.291	7.55e+18	0.0464	7.33e+17	0.063	3.55144e+17	0.119331	1.77084e+18	0.0524126	359.671	12119.2	FALSE	15.5607	46.655	2.99826	10.3001	2.06395	368.916	1.96676	91.759	5.89685	0.0934458	0.268165	0.0157931
2021-05-05 15:17:41	4.2e+21	3.3574e+20	0.0475	4.04e+20	1.29183e+19	0.0821	1.11e+17	5.04754e+16	0.307	5.82e+18	0.0506	6.43e+17	0.0655	3.11304e+17	0.12341	1.79711e+18	0.0520384	365.009	12088.1	FALSE	25.9895	57.6873	2.21964	9.05132	2.06551	255.932	1.63591	94.3711	3.63112	0.0885919	0.259275	0.0139869
2021-05-05 15:17:43	4.22e+21	3.61899e+20	0.0476	4.06e+20	1.55416e+19	0.0822	1.11e+17	5.05719e+16	0.309	5.38e+18	0.0518	6.02e+17	0.0667	3.28231e+17	0.124744	1.79425e+18	0.0517598	364.427	12016.2	FALSE	23.2858	67.2675	2.88878	8.93688	1.83408	307.317	1.40075	94.2251	4.04646	0.0865025	0.228186	0.0130108
2021-05-05 15:17:46	4.29e+21	4.20241e+20	0.0479	4.02e+20	1.03617e+19	0.0837	1.16e+17	5.53893e+16	0.302	7.05e+18	0.0474	6.8e+17	0.0645	3.52839e+17	0.11697	1.79967e+18	0.0519844	365.528	12039	FALSE	40.557	59.6086	1.46975	10.3676	1.92722	187.071	1.60583	95.7214	2.36017	0.080961	0.219166	0.0124465
2021-05-05 15:17:48	4.14e+21	2.73835e+20	0.0475	4.02e+20	1.07255e+19	0.0818	1.02e+17	4.14456e+16	0.327	4.91e+18	0.0543	5.08e+17	0.073	2.79556e+17	0.130644	1.798e+18	0.0518951	365.189	11942.1	TRUE	25.5312	55.771	2.18442	9.66535	1.81717	258.785	1.68991	94.2478	3.69147	0.0974055	0.259457	0.0139889
2021-05-05 15:17:50	4.15e+21	2.42339e+20	0.0474	4.04e+20	8.52586e+18	0.0814	1.03e+17	4.17957e+16	0.324	4.26e+18	0.0577	4.98e+17	0.0731	3.03963e+17	0.130308	1.8173e+18	0.0516179	369.108	11787	TRUE	28.424	56.887	2.00137	8.55422	1.63835	203.989	1.66263	94.5819	3.32754	0.120563	0.291414	0.0159368
2021-05-05 15:17:52	4.2e+21	3.21173e+20	0.0478	4.05e+20	1.24441e+19	0.0828	1.03e+17	4.22473e+16	0.333	5.01e+18	0.0536	6.33e+17	0.0662	3.45421e+17	0.117711	1.80389e+18	0.0521572	366.385	11719.4	TRUE	25.8094	64.1065	2.48384	7.91469	1.83255	294.553	1.47385	94.4833	3.66081	0.103094	0.266889	0.0120514
2021-05-05 15:17:54	4.2e+21	3.08326e+20	0.0477	4.02e+20	8.14388e+18	0.0828	1.02e+17	4.10461e+16	0.334	5.06e+18	0.0534	6.43e+17	0.0656	3.54336e+17	0.121112	1.80986e+18	0.0520626	367.598	11673.8	FALSE	37.8599	60.9341	1.60946	7.86936	1.81466	198.408	1.56726	95.4998	2.52245	0.110869	0.286535	0.0130329
2021-05-05 15:17:56	4.13e+21	2.22424e+20	0.0475	4.04e+20	8.53443e+18	0.0817	9.81e+16	3.6897e+16	0.34	4.25e+18	0.057	5.83e+17	0.0675	3.15017e+17	0.125732	1.81726e+18	0.0516418	369.1	11593.3	FALSE	26.0619	52.335	2.0081	7.28988	1.8507	231.304	1.79769	94.0821	3.60995	0.135222	0.359708	0.0152962
2021-05-05 15:17:57	4.16e+21	2.77722e+20	0.0471	4.05e+20	1.20948e+19	0.0805	1.02e+17	4.11932e+16	0.323	4.28e+18	0.0571	5.62e+17	0.0688	3.05445e+17	0.123836	1.80549e+18	0.0513859	366.711	11511.8	FALSE	22.9622	64.8884	2.82588	7.61566	1.83994	293.611	1.44952	94.0571	4.09618	0.104762	0.278863	0.0135419
2021-05-05 15:18:00	3.97e+21	9.31091e+18	0.0477	4.04e+20	3.15918e+18	0.0814	1.04e+17	4.19651e+16	0.32	3.95e+18	0.0594	5.03e+17	0.0729	2.68924e+17	0.135469	1.84196e+18	0.0515627	374.117	11469.6	FALSE	2.94726	2.35719	0.799791	7.85288	1.87042	75.281	22.5868	53.2414	18.0647	1.55977	4.29654	0.250686
2021-05-05 15:18:02	3.99e+21	5.11013e+19	0.048	4.02e+20	3.36447e+18	0.0826	1.11e+17	4.93064e+16	0.309	5.1e+18	0.0537	5.18e+17	0.0731	2.99569e+17	0.128098	1.83183e+18	0.0517456	372.059	11356.4	FALSE	15.1885	10.0199	0.6597	9.84556	1.72915	68.236	8.40231	84.19	5.543	0.499503	1.28138	0.0837829
2021-05-05 15:18:04	4.18e+21	2.68602e+20	0.0475	4.1e+20	1.41477e+19	0.0814	1.2e+17	5.87371e+16	0.286	6.22e+18	0.049	5.87e+17	0.0676	3.20221e+17	0.127023	1.81904e+18	0.0516738	369.461	11322	FALSE	18.9856	43.1836	2.27454	10.5963	1.83311	240.864	2.14325	92.5531	4.87491	0.11125	0.297401	0.020094
2021-05-05 15:18:06	4.15e+21	2.40873e+20	0.0475	4.06e+20	1.03775e+19	0.0816	1.16e+17	5.47727e+16	0.294	5.72e+18	0.0507	5.53e+17	0.0701	2.84809e+17	0.131489	1.81798e+18	0.0516612	369.247	11209.4	FALSE	23.2111	42.1106	1.81425	10.3436	1.94165	189.465	2.21595	93.3151	4.02028	0.111878	0.315989	0.0208182
2021-05-05 15:18:08	4.15e+21	2.69552e+20	0.0473	4.04e+20	1.128e+19	0.0813	1.19e+17	5.82219e+16	0.285	6.21e+18	0.0489	5.65e+17	0.0686	2.7842e+17	0.131373	1.80464e+18	0.0519588	366.538	11167.8	FALSE	23.8965	43.4061	1.81642	10.9912	2.02931	193.741	2.15467	93.5256	3.91377	0.0975577	0.288554	0.0198084
2021-05-05 15:18:10	4.17e+21	2.84528e+20	0.0475	4.13e+20	1.97715e+19	0.0812	1.42e+17	8.11432e+16	0.249	7.15e+18	0.0471	5.81e+17	0.0692	3.22206e+17	0.126244	1.80698e+18	0.0521378	367.012	11085.3	FALSE	14.3908	39.7942	2.76525	12.3064	1.80319	243.662	2.28645	90.9873	6.3226	0.103779	0.274168	0.0257581
2021-05-05 15:18:12	4.14e+21	2.12752e+20	0.0471	4.16e+20	1.85435e+19	0.0796	1.23e+17	6.14889e+16	0.274	5.14e+18	0.0525	5.2e+17	0.0714	2.79576e+17	0.132679	1.82641e+18	0.0512989	370.958	11080.6	FALSE	11.4731	41.3914	3.60769	9.88462	1.85996	301.576	2.16377	89.5616	7.80623	0.118875	0.32408	0.0254646
2021-05-05 15:18:14	4.09e+21	1.48914e+20	0.0477	4.09e+20	1.01431e+19	0.0816	1.15e+17	5.32721e+16	0.298	5.72e+18	0.0503	5.08e+17	0.0714	2.70209e+17	0.136114	1.83284e+18	0.0517259	372.265	11126.1	FALSE	14.6813	26.0339	1.77327	11.2598	1.88003	190.401	3.44871	89.7834	6.11549	0.164185	0.456692	0.0315606
2021-05-05 15:18:16	4.16e+21	2.4341e+20	0.0473	4.07e+20	1.06222e+19	0.081	1.23e+17	6.16558e+16	0.278	6.46e+18	0.048	5.43e+17	0.0692	2.92643e+17	0.132056	1.82145e+18	0.0518483	369.952	11066.5	FALSE	22.9152	37.6796	1.64431	11.8969	1.8555	172.283	2.46886	93.0258	4.05958	0.112869	0.30979	0.0230727
2021-05-05 15:18:17	4.23e+21	3.26484e+20	0.0476	4.13e+20	1.79454e+19	0.0817	1.35e+17	7.38606e+16	0.261	7.14e+18	0.0469	5.74e+17	0.0692	3.00176e+17	0.130382	1.81537e+18	0.0516152	368.717	10922.4	FALSE	18.1932	45.7261	2.51336	12.439	1.91221	242.963	2.0238	92.5406	5.08654	0.085762	0.242273	0.0210249
2021-05-05 15:18:20	4.16e+21	2.64938e+20	0.0474	4.09e+20	1.48009e+19	0.0812	1.14e+17	5.2993e+16	0.297	5.22e+18	0.0524	5e+17	0.0726	2.447e+17	0.150433	1.81144e+18	0.0518052	367.918	10909.2	FALSE	17.9001	50.7543	2.83542	10.44	2.04332	279.299	1.82513	92.633	5.175	0.0864993	0.262138	0.0181957
2021-05-05 15:18:22	4.21e+21	3.20897e+20	0.0476	4.11e+20	1.7404e+19	0.0819	1.19e+17	5.80863e+16	0.291	5.81e+18	0.0505	5.3e+17	0.0714	2.77922e+17	0.131796	1.80867e+18	0.051954	367.355	10827.9	FALSE	18.4381	55.2318	2.99553	10.9623	1.90701	299.623	1.6829	92.9498	5.04118	0.0811408	0.227959	0.0169882
2021-05-05 15:18:23	4.05e+21	1.40505e+20	0.0481	4.1e+20	1.43403e+19	0.0824	1.1e+17	4.87669e+16	0.314	4.85e+18	0.0539	4.67e+17	0.0753	2.4585e+17	0.143557	1.81815e+18	0.051781	369.281	10788.8	FALSE	9.79794	28.9701	2.95676	10.3854	1.89953	294.057	3.01786	87.4278	8.92308	0.154627	0.445385	0.0312369
2021-05-05 15:18:26	4.18e+21	2.87886e+20	0.0475	4.07e+20	1.30993e+19	0.0816	1.15e+17	5.40392e+16	0.296	6.05e+18	0.0497	5.2e+17	0.0718	2.90701e+17	0.132406	1.81007e+18	0.0519757	367.64	10762.3	FALSE	21.9772	47.5845	2.16518	11.6346	1.78878	242.404	1.96327	93.4213	4.25083	0.0952429	0.252098	0.0172365
2021-05-05 15:18:27	4.16e+21	2.37508e+20	0.0474	4.12e+20	1.50249e+19	0.0809	1.11e+17	4.95634e+16	0.304	4.45e+18	0.0562	4.82e+17	0.0743	2.87952e+17	0.132363	1.82419e+18	0.0519844	370.509	10759.4	FALSE	15.8076	53.3727	3.37639	9.23237	1.67389	303.146	1.72438	92.0346	5.82218	0.113194	0.286757	0.0188526
2021-05-05 15:18:29	4.14e+21	2.36951e+20	0.0476	4.1e+20	1.49927e+19	0.0814	1.06e+17	4.48679e+16	0.318	4.61e+18	0.0558	4.73e+17	0.0762	2.58086e+17	0.139038	1.81515e+18	0.0518202	368.673	10638	FALSE	15.8045	51.3994	3.25221	9.7463	1.83272	334.151	1.78965	91.9871	5.82032	0.101406	0.284533	0.0169626
2021-05-05 15:18:31	4.17e+21	2.32078e+20	0.0477	4.1e+20	1.14633e+19	0.0819	1.17e+17	5.53217e+16	0.296	6.28e+18	0.0488	5.54e+17	0.0696	2.97243e+17	0.132859	1.83137e+18	0.0516725	371.967	10575.7	FALSE	20.2453	36.9551	1.82536	11.3357	1.8638	207.211	2.50207	92.4641	4.56719	0.119325	0.325747	0.0215767
2021-05-05 15:18:33	4.03e+21	1.66973e+20	0.0482	4.03e+20	1.2043e+19	0.0832	1.1e+17	4.94948e+16	0.316	5.58e+18	0.0507	5.62e+17	0.0686	3.09921e+17	0.130626	1.79654e+18	0.0521089	364.892	10583	FALSE	13.8647	29.9234	2.15825	9.92883	1.81336	243.319	3.00338	89.8714	6.48204	0.168934	0.446746	0.0274618
2021-05-05 15:18:35	4.15e+21	1.64886e+20	0.0471	4.15e+20	1.16872e+19	0.0797	1.13e+17	5.05825e+16	0.294	5.48e+18	0.0516	4.75e+17	0.0753	2.54938e+17	0.142201	1.85332e+18	0.0515848	376.424	10535.5	FALSE	14.1082	30.0886	2.13271	11.5368	1.8632	231.053	2.99306	90.0572	6.38332	0.140566	0.398921	0.0269359
2021-05-05 15:18:37	4.1e+21	1.53542e+20	0.0474	4.13e+20	1.35994e+19	0.0805	1.01e+17	3.9188e+16	0.329	4.24e+18	0.0566	4.68e+17	0.074	2.60693e+17	0.137173	1.83534e+18	0.0514612	372.773	10511.1	FALSE	11.2903	36.2127	3.20741	9.05983	1.79521	347.03	2.45944	89.0632	7.88845	0.153164	0.413884	0.0218475
2021-05-05 15:18:39	3.95e+21	7.45427e+19	0.0479	4.03e+20	1.0785e+19	0.082	1.04e+17	4.33001e+16	0.324	4.79e+18	0.0543	4.96e+17	0.0738	2.62466e+17	0.141842	1.80232e+18	0.0520971	366.066	10378.8	FALSE	6.91167	15.5622	2.25158	9.65726	1.88977	249.077	5.25354	81.7564	11.8287	0.291119	0.821725	0.0484638
2021-05-05 15:18:41	4.01e+21	1.21215e+20	0.0478	4.08e+20	1.44363e+19	0.0817	1.03e+17	4.20913e+16	0.328	5.27e+18	0.0523	4.83e+17	0.0748	2.46743e+17	0.150781	1.80852e+18	0.051906	367.325	10296.9	FALSE	8.39659	23.001	2.73933	10.911	1.9575	342.975	3.71252	85.3917	10.1698	0.175919	0.520631	0.0293901
2021-05-05 15:18:43	4.15e+21	2.89416e+20	0.0477	4.04e+20	1.32903e+19	0.0824	1.04e+17	4.3533e+16	0.326	4.83e+18	0.054	5.51e+17	0.0697	2.72178e+17	0.141448	1.7954e+18	0.0523563	364.661	10289.6	FALSE	21.7765	59.9205	2.75161	8.76588	2.02441	305.292	1.56475	93.7606	4.30558	0.089265	0.266178	0.0136677
2021-05-05 15:18:46	4.09e+21	1.41305e+20	0.0474	4.02e+20	2.37307e+18	0.0813	9.89e+16	3.7053e+16	0.334	3.47e+18	0.0632	4.94e+17	0.0741	2.48503e+17	0.143961	1.83638e+18	0.0514787	372.984	10194.4	FALSE	59.5455	40.722	0.68388	7.02429	1.9879	64.0452	2.34169	95.3582	1.60143	0.169932	0.504386	0.0243868
2021-05-05 15:18:48	4.1e+21	1.73271e+20	0.0473	4.04e+20	6.59609e+18	0.0814	1.05e+17	4.3497e+16	0.318	4.08e+18	0.0577	5.24e+17	0.0707	2.60208e+17	0.138167	1.82617e+18	0.0517192	370.909	10301.2	FALSE	26.2687	42.4684	1.61669	7.78626	2.01378	151.645	2.20481	93.6346	3.56449	0.142374	0.430027	0.0236827
2021-05-05 15:18:50	4.08e+21	1.73055e+20	0.0477	4.03e+20	7.59835e+18	0.082	9.49e+16	3.37069e+16	0.351	3.61e+18	0.0611	4.97e+17	0.0728	2.38162e+17	0.147627	1.81696e+18	0.0516758	369.041	10143	FALSE	22.7754	47.9377	2.10481	7.26358	2.08681	225.424	1.94814	93.3893	4.10045	0.130298	0.414328	0.0174488
2021-05-05 15:18:52	3.95e+21	3.21467e+19	0.048	3.99e+20	2.49437e+18	0.0826	9.64e+16	3.5036e+16	0.348	3.89e+18	0.0594	5.16e+17	0.0719	2.62032e+17	0.142017	1.82204e+18	0.0517393	370.071	10093.4	FALSE	12.8877	8.26394	0.641226	7.53876	1.96923	71.1944	9.82281	81.1751	6.29864	0.66712	1.94738	0.088909
2021-05-05 15:18:55	4.03e+21	1.0466e+20	0.048	4.04e+20	6.73664e+18	0.0825	9.83e+16	3.68188e+16	0.344	4.23e+18	0.0573	5.51e+17	0.0699	3.11476e+17	0.13718	1.82552e+18	0.0521307	370.778	10061.3	FALSE	15.5359	24.7422	1.59259	7.67695	1.769	182.968	3.62154	89.6051	5.76762	0.269598	0.70433	0.0317651
2021-05-05 15:18:57	4.01e+21	1.24926e+20	0.0479	4.04e+20	1.08118e+19	0.0822	9.96e+16	3.87495e+16	0.339	4.53e+18	0.0553	5.64e+17	0.0689	2.74433e+17	0.139646	1.80679e+18	0.0518386	366.975	10094.7	FALSE	11.5546	27.5776	2.38672	8.03191	2.05515	279.019	3.20296	88.3299	7.64457	0.19669	0.598164	0.0276811
2021-05-05 15:18:59	4.14e+21	2.55595e+20	0.0475	4.05e+20	1.18795e+19	0.0816	1.12e+17	5.11599e+16	0.303	6.2e+18	0.0492	5.9e+17	0.0686	2.99509e+17	0.133336	1.80648e+18	0.052053	366.911	10001.9	FALSE	21.5156	41.225	1.91605	10.5085	1.96989	232.203	2.25548	92.9823	4.32162	0.109638	0.312817	0.0181382
2021-05-05 15:19:01	4.02e+21	7.98748e+19	0.0473	4.07e+20	8.24034e+18	0.0802	1.01e+17	3.92872e+16	0.325	3.73e+18	0.0609	4.82e+17	0.0748	2.69139e+17	0.14495	1.8324e+18	0.0518308	372.175	9999.61	FALSE	9.69314	21.4141	2.20921	7.73859	1.7909	209.746	4.01551	85.9887	8.87108	0.293253	0.789288	0.0422108
2021-05-05 15:19:04	3.99e+21	6.80858e+19	0.0475	4.05e+20	8.08338e+18	0.081	1e+17	3.85724e+16	0.33	3.56e+18	0.0628	5.18e+17	0.0734	2.80464e+17	0.137476	1.82393e+18	0.0518129	370.455	10017.1	FALSE	8.42294	19.1252	2.27061	6.87259	1.84694	209.564	4.40409	84.2292	9.99998	0.350994	0.968207	0.0475532
2021-05-05 15:19:06	3.95e+21	4.65932e+19	0.0473	4.02e+20	6.95642e+18	0.0804	8.75e+16	2.63623e+16	0.366	2.93e+18	0.0693	4.69e+17	0.0762	2.34165e+17	0.148911	1.81532e+18	0.051832	368.706	9927.45	FALSE	6.69787	15.9021	2.37421	6.24733	2.00286	263.878	5.09884	81.0824	12.1057	0.413999	1.25377	0.0452599
2021-05-05 15:19:08	4.01e+21	6.51979e+19	0.0471	4.03e+20	3.76701e+18	0.08	9.2e+16	3.02139e+16	0.349	2.6e+18	0.0735	4.85e+17	0.0744	2.64516e+17	0.144189	1.83457e+18	0.0514601	372.616	9967.1	FALSE	17.3076	25.0761	1.44885	5.36082	1.83354	124.678	3.58162	89.8132	5.18924	0.368599	1.00707	0.0403018
2021-05-05 15:19:10	3.98e+21	6.72639e+19	0.0477	4.02e+20	6.01225e+18	0.0816	9.63e+16	3.50162e+16	0.344	3.41e+18	0.063	5.36e+17	0.0701	2.94746e+17	0.137503	1.81966e+18	0.0516966	369.588	9886.47	FALSE	11.1878	19.7255	1.76312	6.36194	1.81852	171.699	4.38171	86.4314	7.7255	0.384832	1.03196	0.0445548
2021-05-05 15:19:13	3.95e+21	2.65182e+19	0.0472	4e+20	2.92473e+18	0.0805	9.24e+16	3.09479e+16	0.349	2.65e+18	0.0727	4.66e+17	0.0756	2.34928e+17	0.153629	1.82466e+18	0.0513502	370.603	9776.9	FALSE	9.06688	10.0069	1.10367	5.6867	1.98359	94.505	8.01167	80.1716	8.84225	0.721323	2.15881	0.0943686
2021-05-05 15:19:15	4.07e+21	2.7941e+20	0.0474	4.02e+20	1.8374e+19	0.0813	9.71e+16	3.77293e+16	0.34	3.33e+18	0.0646	5.73e+17	0.0694	2.99804e+17	0.134136	1.76285e+18	0.05178	358.05	9696.13	FALSE	15.2068	83.9069	5.51772	5.81152	1.91125	486.996	1.10151	92.4244	6.07784	0.100408	0.284052	0.0117568
2021-05-05 15:19:17	4.02e+21	1.05176e+20	0.0472	4.07e+20	1.08009e+19	0.0801	9.21e+16	3.07835e+16	0.351	3.31e+18	0.0644	5.6e+17	0.0699	2.70431e+17	0.14048	1.82063e+18	0.0519579	369.785	9680.32	FALSE	9.73767	31.7751	3.26312	5.91071	2.07077	350.867	2.74867	87.3394	8.96923	0.227636	0.690734	0.0243648
2021-05-05 15:19:20	3.99e+21	1.16248e+20	0.0473	4.07e+20	1.49577e+19	0.0802	9.37e+16	3.30268e+16	0.347	2.73e+18	0.0707	5.49e+17	0.0693	2.77635e+17	0.136874	1.80153e+18	0.0515548	365.905	9591.68	FALSE	7.77183	42.5818	5.479	4.97268	1.97742	452.895	2.02111	86.0624	11.0736	0.208554	0.610986	0.0233154
2021-05-05 15:19:22	4.1e+21	2.22945e+20	0.0472	4.05e+20	1.26234e+19	0.0806	9.57e+16	3.4975e+16	0.342	3.32e+18	0.0645	6.4e+17	0.0663	3.29902e+17	0.131222	1.80306e+18	0.0519502	366.217	9561.96	FALSE	17.6613	67.1521	3.80221	5.1875	1.93997	360.925	1.38225	92.8213	5.25562	0.139447	0.38711	0.014306
2021-05-05 15:19:24	3.98e+21	1.92107e+20	0.0476	4.05e+20	2.1647e+19	0.0811	9.14e+16	3.20716e+16	0.359	2.69e+18	0.0714	6.06e+17	0.0667	3.21852e+17	0.130654	1.7616e+18	0.0519823	357.795	9547.92	FALSE	8.87454	71.4153	8.04721	4.43894	1.88285	674.959	1.23574	88.2506	9.94424	0.14958	0.406123	0.0136745
2021-05-05 15:19:26	3.99e+21	2.26155e+20	0.0471	4e+20	1.90808e+19	0.08	8.84e+16	2.94482e+16	0.359	2.45e+18	0.0749	5.21e+17	0.071	2.79541e+17	0.142102	1.75041e+18	0.0516768	355.524	9459.05	FALSE	11.8525	92.3082	7.78807	4.7025	1.86377	647.943	0.984777	90.903	7.66951	0.114057	0.317694	0.0109425
2021-05-05 15:19:29	4e+21	2.2446e+20	0.0477	4.04e+20	2.18971e+19	0.0814	9.4e+16	3.4865e+16	0.352	3.72e+18	0.0597	5.6e+17	0.0682	2.63831e+17	0.139839	1.75585e+18	0.0522256	356.628	9537.68	FALSE	10.2506	60.3387	5.88633	6.64286	2.12257	628.055	1.48087	89.3539	8.71691	0.106317	0.329177	0.0127845
2021-05-05 15:19:31	3.99e+21	7.93517e+19	0.0473	4.05e+20	9.22355e+18	0.0804	9.29e+16	3.16489e+16	0.35	2.72e+18	0.0704	5.28e+17	0.0703	2.61417e+17	0.146843	1.81869e+18	0.0521066	369.39	9451.65	FALSE	8.60317	29.1734	3.39101	5.15152	2.01976	291.434	2.94442	85.8987	9.98454	0.286059	0.853667	0.0326286
2021-05-05 15:19:33	3.99e+21	7.69377e+19	0.0475	4.04e+20	7.97924e+18	0.081	9.24e+16	3.11111e+16	0.355	3.6e+18	0.0608	5.47e+17	0.0691	2.86473e+17	0.136707	1.81981e+18	0.0520058	369.618	9464.19	FALSE	9.64224	21.3716	2.21646	6.58135	1.90943	256.476	4.01548	85.8173	8.90014	0.32295	0.910837	0.0332955
2021-05-05 15:19:35	4e+21	7.64712e+19	0.0472	4.08e+20	1.092e+19	0.0798	9.54e+16	3.39471e+16	0.34	3.16e+18	0.0651	5.12e+17	0.0712	2.52766e+17	0.141592	1.82468e+18	0.0521068	370.607	9423.39	FALSE	7.00287	24.1997	3.45569	6.17188	2.02559	321.676	3.44924	83.4706	11.9195	0.279647	0.845203	0.0357758
2021-05-05 15:19:38	4.05e+21	2.21916e+20	0.0474	4.05e+20	1.75794e+19	0.0807	9.81e+16	3.81421e+16	0.335	3.75e+18	0.0592	5.66e+17	0.0676	2.68788e+17	0.140415	1.78029e+18	0.052279	361.592	9455.61	FALSE	12.6236	59.1775	4.68784	6.62544	2.10575	460.893	1.53444	90.8041	7.1932	0.111271	0.342601	0.0143409
2021-05-05 15:19:40	4.03e+21	1.52196e+20	0.0473	4.08e+20	1.55475e+19	0.0804	1e+17	3.92633e+16	0.328	3.51e+18	0.0608	5.09e+17	0.0702	2.80035e+17	0.143368	1.80341e+18	0.0520382	366.288	9456.62	FALSE	9.78907	43.3606	4.42949	6.89587	1.81763	395.981	2.0366	88.3084	9.02112	0.163614	0.447764	0.0224996
2021-05-05 15:19:42	3.96e+21	8.31665e+19	0.0471	4.06e+20	1.36458e+19	0.0798	8.99e+16	2.91785e+16	0.356	2.3e+18	0.0769	4.48e+17	0.0749	2.4131e+17	0.151638	1.80296e+18	0.0521851	366.196	9422.08	FALSE	6.09468	36.1594	5.93294	5.13393	1.85653	467.665	2.29838	83.108	13.6362	0.243776	0.684208	0.0294779
2021-05-05 15:19:44	4e+21	5.63916e+19	0.0473	4.08e+20	8.88783e+18	0.0801	8.68e+16	2.50326e+16	0.37	2.06e+18	0.0824	4.35e+17	0.0767	2.22005e+17	0.170259	1.83402e+18	0.0515985	372.504	9379.54	FALSE	6.34482	27.3746	4.31448	4.73563	1.95942	355.049	3.01807	82.6184	13.0214	0.329227	0.976616	0.0363259
2021-05-05 15:19:47	4.03e+21	6.83569e+19	0.0473	4.06e+20	5.06263e+18	0.0804	9.24e+16	3.03502e+16	0.352	2.64e+18	0.0709	4.96e+17	0.0715	2.4985e+17	0.150979	1.8424e+18	0.0519552	374.207	9311.91	FALSE	13.5023	25.8928	1.91766	5.32258	1.98519	166.807	3.42488	88.6797	6.56777	0.327112	0.962036	0.0384636
2021-05-05 15:19:49	3.97e+21	6.51419e+19	0.0476	4.04e+20	8.80954e+18	0.0812	9.03e+16	2.91396e+16	0.363	2.66e+18	0.0714	5.04e+17	0.0721	2.65738e+17	0.145622	1.81599e+18	0.0524102	368.843	9371.89	FALSE	7.39447	24.4894	3.31186	5.27778	1.89661	302.322	3.42507	83.8781	11.3434	0.34435	0.971284	0.0378303
2021-05-05 15:19:51	4.01e+21	1.71748e+20	0.0476	4.07e+20	1.85504e+19	0.081	9.03e+16	3.01828e+16	0.363	3.2e+18	0.0639	5.23e+17	0.0702	2.47353e+17	0.145879	1.78502e+18	0.052379	362.552	9254.76	FALSE	9.25845	53.6712	5.79699	6.11855	2.11439	614.601	1.64474	88.275	9.53454	0.128326	0.401547	0.0158183
2021-05-05 15:19:53	4.17e+21	3.78753e+20	0.0474	4.05e+20	2.13075e+19	0.0815	1.02e+17	4.2619e+16	0.328	4.29e+18	0.0562	5.69e+17	0.0684	2.56431e+17	0.151764	1.76316e+18	0.0524015	358.112	9083.99	FALSE	17.7756	88.2873	4.96678	7.53954	2.21892	499.953	1.05798	93.4059	5.25474	0.0636615	0.207834	0.00987144
2021-05-05 15:19:56	4.18e+21	2.96534e+20	0.048	4.02e+20	8.97455e+18	0.0836	1.15e+17	5.41746e+16	0.305	6.94e+18	0.0462	6.46e+17	0.064	3.1629e+17	0.134435	1.80605e+18	0.052443	366.823	9014.39	FALSE	33.0417	42.7283	1.29316	10.743	2.04243	165.66	2.21187	94.5096	2.86031	0.101041	0.299671	0.0175493
2021-05-05 15:19:58	4.11e+21	2.64124e+20	0.0482	4.01e+20	1.17788e+19	0.084	1.11e+17	5.07634e+16	0.317	5.97e+18	0.0484	6.3e+17	0.0642	3.00069e+17	0.14145	1.78856e+18	0.0527538	363.272	9017.56	FALSE	22.4237	44.2418	1.973	9.47619	2.09952	232.033	2.10847	93.2825	4.16	0.106566	0.324182	0.0182629
2021-05-05 15:20:00	4.19e+21	2.92185e+20	0.0473	4.07e+20	1.25223e+19	0.0811	1.02e+17	4.09499e+16	0.327	3.78e+18	0.0589	5.3e+17	0.0697	2.57815e+17	0.154758	1.81272e+18	0.0522722	368.178	9063.43	FALSE	23.3331	77.2976	3.31278	7.13208	2.05574	305.796	1.22105	94.3842	4.04508	0.0834208	0.253533	0.0126866
2021-05-05 15:20:03	4.03e+21	1.33199e+20	0.0476	4.04e+20	9.62495e+18	0.0814	9.4e+16	3.29658e+16	0.351	3.17e+18	0.0647	4.34e+17	0.0775	2.4969e+17	0.155958	1.81225e+18	0.0523784	368.082	9028.52	FALSE	13.8389	42.0186	3.03626	7.30415	1.73815	291.968	2.15705	90.6361	6.54936	0.171685	0.464167	0.0216806
2021-05-05 15:20:05	4.07e+21	1.7389e+20	0.0471	4.05e+20	1.06949e+19	0.08	9.39e+16	3.28766e+16	0.344	3.58e+18	0.0607	4.6e+17	0.075	2.54222e+17	0.146181	1.81193e+18	0.0521803	368.017	9068.67	FALSE	16.2591	48.5727	2.98741	7.78261	1.80944	325.305	1.89258	91.928	5.65393	0.13513	0.373195	0.0172065
2021-05-05 15:20:07	4.03e+21	1.55615e+20	0.0474	4.04e+20	1.18936e+19	0.0807	8.89e+16	2.82169e+16	0.365	3.1e+18	0.0649	4.67e+17	0.0741	2.3884e+17	0.1575	1.80182e+18	0.0520459	365.965	8996.68	FALSE	13.084	50.1984	3.83664	6.63812	1.95528	421.506	1.80666	90.6917	6.93152	0.139842	0.414076	0.01623
2021-05-05 15:20:09	4.03e+21	2.66784e+20	0.0478	3.96e+20	1.51445e+19	0.0828	8.41e+16	2.51581e+16	0.393	3.46e+18	0.0611	4.87e+17	0.0722	2.44652e+17	0.163416	1.75012e+18	0.0524743	355.464	8929.7	FALSE	17.616	77.1053	4.37701	7.10472	1.99058	601.972	1.20808	93.1493	5.28777	0.0862451	0.260045	0.00855431
2021-05-05 15:20:12	4.14e+21	2.9289e+20	0.0472	4.05e+20	1.5654e+19	0.0807	9.57e+16	3.54441e+16	0.343	3.48e+18	0.0615	4.98e+17	0.072	2.78069e+17	0.144428	1.78914e+18	0.0523359	363.389	8833.2	FALSE	18.7103	84.1639	4.49827	6.98795	1.79092	441.653	1.1115	93.5481	4.99982	0.0891313	0.24084	0.01061
2021-05-05 15:20:14	4.13e+21	2.16015e+20	0.0469	4.06e+20	9.88589e+18	0.0798	9.7e+16	3.56966e+16	0.333	3.97e+18	0.0569	5.09e+17	0.0704	2.47822e+17	0.15729	1.82024e+18	0.0517991	369.706	8871.14	FALSE	21.8509	54.4119	2.49015	7.79961	2.0539	276.942	1.71921	93.5454	4.28108	0.10832	0.331162	0.0148091
2021-05-05 15:20:16	4.17e+21	2.31271e+20	0.0473	4.03e+20	4.38165e+18	0.0815	1.02e+17	4.03091e+16	0.328	4.4e+18	0.0547	5.16e+17	0.0701	2.73574e+17	0.14752	1.83175e+18	0.0519204	372.043	8857.14	FALSE	52.7818	52.5616	0.995829	8.52713	1.88614	108.701	1.8246	95.9038	1.81699	0.113749	0.324996	0.0159089
2021-05-05 15:20:19	4.09e+21	2.26079e+20	0.0474	4.03e+20	1.19526e+19	0.0812	9.48e+16	3.42808e+16	0.348	3.9e+18	0.0575	4.94e+17	0.0713	2.50949e+17	0.16156	1.79696e+18	0.0525392	364.977	8672.61	FALSE	18.9147	57.969	3.06476	7.89474	1.96853	348.667	1.60521	93.0526	4.9196	0.103631	0.305284	0.0136581
2021-05-05 15:20:21	4.16e+21	2.62372e+20	0.0472	4.05e+20	1.05413e+19	0.0808	1.01e+17	3.99528e+16	0.328	4.25e+18	0.0559	4.99e+17	0.072	2.67729e+17	0.149343	1.81263e+18	0.0525992	368.16	8567.57	FALSE	24.8899	61.7347	2.48031	8.51703	1.86383	263.844	1.52751	94.3002	3.78869	0.0964302	0.273108	0.0140868
2021-05-05 15:20:23	4.23e+21	4.67774e+20	0.047	4.01e+20	2.02446e+19	0.0809	1.07e+17	4.80736e+16	0.311	5.6e+18	0.0499	5.7e+17	0.0678	3.00011e+17	0.140812	1.74966e+18	0.052194	355.371	8610.71	FALSE	23.1061	83.5311	3.61511	9.82456	1.89993	421.118	1.13175	94.5361	4.09139	0.0608974	0.170475	0.00936505
2021-05-05 15:20:25	4.19e+21	3.66428e+20	0.0477	3.97e+20	1.0036e+19	0.0832	1.19e+17	5.91127e+16	0.293	7.31e+18	0.0457	6.67e+17	0.064	3.47028e+17	0.137712	1.77819e+18	0.0529644	361.165	8566.58	FALSE	36.5112	50.1269	1.37292	10.9595	1.92203	169.778	1.89794	95.138	2.60572	0.0902083	0.25286	0.0152188
2021-05-05 15:20:27	4.13e+21	2.48942e+20	0.0477	3.95e+20	2.21822e+18	0.0829	9.9e+16	3.82123e+16	0.341	4.56e+18	0.0537	5.88e+17	0.0667	3.39037e+17	0.139884	1.80493e+18	0.0526805	366.595	8528.33	FALSE	112.226	54.5925	0.486451	7.7551	1.73432	58.0497	1.77453	96.8759	0.86322	0.132712	0.3383	0.0153361
2021-05-05 15:20:30	4.25e+21	4.09636e+20	0.0474	4.02e+20	1.33367e+19	0.082	1.03e+17	4.28497e+16	0.326	5.61e+18	0.05	5.86e+17	0.0674	3.51935e+17	0.125097	1.786e+18	0.053116	362.752	8551.57	FALSE	30.7151	73.0189	2.3773	9.57338	1.66508	311.242	1.30507	95.2949	3.10255	0.0826768	0.204737	0.0101019
2021-05-05 15:20:32	4.12e+21	2.69986e+20	0.0476	4.06e+20	1.636e+19	0.0817	1.04e+17	4.36986e+16	0.326	3.89e+18	0.058	5.45e+17	0.0693	3.00726e+17	0.139909	1.79049e+18	0.0524368	363.663	8631.15	FALSE	16.5028	69.405	4.20565	7.13761	1.81228	374.383	1.33499	92.655	5.6145	0.103739	0.276804	0.015009
2021-05-05 15:20:34	4.12e+21	2.18193e+20	0.0478	4.03e+20	8.11833e+18	0.0825	9.57e+16	3.45874e+16	0.352	3.64e+18	0.0595	4.94e+17	0.072	2.38264e+17	0.161353	1.81458e+18	0.0524252	368.555	8589.74	FALSE	26.8766	59.9431	2.23031	7.36842	2.07333	234.719	1.57583	94.4602	3.51459	0.103477	0.330691	0.0152465
2021-05-05 15:20:37	4.07e+21	1.54147e+20	0.0477	4.03e+20	6.69682e+18	0.0822	9.23e+16	3.09674e+16	0.361	3.42e+18	0.0632	4.5e+17	0.0774	2.29443e+17	0.163244	1.82111e+18	0.0520303	369.882	8702.6	FALSE	23.018	45.0723	1.95813	7.6	1.96127	216.254	2.06977	93.2891	4.05288	0.140353	0.428453	0.0194543
2021-05-05 15:20:39	4.15e+21	3.04293e+20	0.0475	4.05e+20	1.57959e+19	0.0818	9.22e+16	3.1966e+16	0.361	3.58e+18	0.0628	4.79e+17	0.0772	2.98722e+17	0.142898	1.78849e+18	0.0523116	363.256	8657.88	FALSE	19.264	84.9981	4.41227	7.4739	1.6035	494.148	1.10238	93.7002	4.864	0.0930635	0.23076	0.00960734
2021-05-05 15:20:41	4.24e+21	3.60107e+20	0.0473	3.99e+20	6.3361e+18	0.082	1.08e+17	4.72306e+16	0.313	4.71e+18	0.0552	5.58e+17	0.0713	2.76964e+17	0.151835	1.80438e+18	0.0527561	366.485	8711.76	FALSE	56.8341	76.4558	1.34524	8.44086	2.0147	134.152	1.26505	96.7206	1.7018	0.0749762	0.224956	0.012642
2021-05-05 15:20:43	4.21e+21	4.56621e+20	0.0483	4.09e+20	2.914e+19	0.084	1.26e+17	6.72121e+16	0.289	7.85e+18	0.0461	6.97e+17	0.0663	3.76212e+17	0.13329	1.74555e+18	0.0531293	354.535	8713.07	FALSE	15.6699	58.1683	3.7121	11.2626	1.85268	433.552	1.58572	92.2388	5.88636	0.0761149	0.199748	0.0132481
2021-05-05 15:20:46	4.35e+21	6.6783e+20	0.0491	4.13e+20	4.03467e+19	0.0869	1.47e+17	8.93275e+16	0.272	1.06e+19	0.0428	7.6e+17	0.0654	4.2611e+17	0.134305	1.71243e+18	0.0540618	347.809	8869.54	FALSE	16.5523	63.0029	3.80629	13.9474	1.78358	451.672	1.47145	92.7056	5.60077	0.0595427	0.150613	0.0119957
2021-05-05 15:20:48	4.33e+21	4.43313e+20	0.0492	4.07e+20	1.36485e+19	0.0876	1.41e+17	8.01242e+16	0.281	9.77e+18	0.0435	7.27e+17	0.0661	3.82302e+17	0.14355	1.80754e+18	0.053522	367.127	8971.5	FALSE	32.4807	45.3749	1.39698	13.4388	1.90164	170.342	2.08651	94.675	2.91481	0.0819805	0.224075	0.017597
2021-05-05 15:20:50	4.61e+21	8.00796e+20	0.0508	4.21e+20	3.54902e+19	0.0931	1.78e+17	1.18338e+17	0.268	1.46e+19	0.0419	9.5e+17	0.0678	4.70705e+17	0.149659	1.77151e+18	0.0557735	359.808	9191.19	FALSE	22.5639	54.849	2.43084	15.3684	2.01825	299.906	1.71212	93.9079	4.16187	0.0553638	0.148785	0.0139539
2021-05-05 15:20:52	4.58e+21	8.16195e+20	0.0503	4.25e+20	4.40848e+19	0.0907	1.85e+17	1.26049e+17	0.251	1.85e+19	0.0416	1.01e+18	0.0732	4.69185e+17	0.147669	1.7504e+18	0.0560841	355.52	9911.83	FALSE	18.5142	44.1186	2.38296	18.3168	2.15267	349.744	2.10061	92.6761	5.00568	0.0535703	0.149638	0.0143847
2021-05-05 15:20:55	4.62e+21	7.72059e+20	0.0489	4.34e+20	4.45699e+19	0.0862	1.83e+17	1.22731e+17	0.24	1.87e+19	0.0423	1.02e+18	0.0757	5.56211e+17	0.131978	1.78952e+18	0.0549528	363.467	9776.71	TRUE	17.3225	41.2866	2.38342	18.3333	1.83384	363.151	2.2332	92.2011	5.32264	0.0666267	0.161725	0.0146821
2021-05-05 15:20:57	4.64e+21	9.38582e+20	0.0512	4.6e+20	8.53986e+19	0.0901	2.04e+17	1.46026e+17	0.226	2.13e+19	0.0444	1.24e+18	0.0744	7.31878e+17	0.107597	1.72138e+18	0.0551679	349.627	15974.9	TRUE	10.9906	44.0649	4.00933	17.1774	1.69427	584.818	2.03352	89.607	8.15306	0.0669739	0.128701	0.0107451
2021-05-05 15:20:59	5.87e+21	2.34781e+21	0.0612	5.46e+20	1.89537e+20	0.119	2.57e+17	2.01833e+17	0.311	5.2e+19	0.0516	2.49e+18	0.112	1.09471e+18	0.134105	1.63803e+18	0.0670979	332.698	10599.1	TRUE	12.3871	45.1501	3.64494	20.8835	2.27459	939.078	2.00507	90.529	7.30835	0.0395952	0.111827	0.00613414
2021-05-05 15:21:01	6.29e+21	2.87192e+21	0.0648	5.74e+20	2.28074e+20	0.128	2.63e+17	2.09464e+17	0.316	5.6e+19	0.0539	2.48e+18	0.116	1.18564e+18	0.122681	1.58961e+18	0.0670421	322.863	14993.7	TRUE	12.5921	51.2844	4.07275	22.5806	2.0917	1088.85	1.77223	90.8876	7.21785	0.0349562	0.0822419	0.00516009
2021-05-05 15:21:04	5.34e+21	1.64778e+21	0.0619	5.22e+20	1.4833e+20	0.119	2.04e+17	1.4617e+17	0.343	3.53e+19	0.0522	1.65e+18	0.104	1.05563e+18	0.128956	1.7171e+18	0.059609	348.758	22302.6	TRUE	11.1089	46.6794	4.20198	21.3939	1.56305	1014.78	1.92454	89.8365	8.08689	0.0537776	0.0926054	0.00563674
2021-05-05 15:21:06	4.84e+21	1.26752e+21	0.0517	4.45e+20	8.34475e+19	0.0942	1.34e+17	7.80454e+16	0.345	2.57e+19	0.0482	1.12e+18	0.0978	5.2643e+17	0.112083	1.66142e+18	0.0548188	337.448	19430.5	TRUE	15.1894	49.3197	3.24698	22.9464	2.12754	1069.22	1.86437	91.9503	6.05358	0.0358756	0.0925367	0.00337822
2021-05-05 15:21:08	5.95e+21	2.48255e+21	0.0634	5.36e+20	1.85077e+20	0.126	2.01e+17	1.46691e+17	0.403	5.31e+19	0.0545	2.26e+18	0.128	9.36659e+17	0.125958	1.61257e+18	0.0646415	327.527	11896.2	TRUE	13.4136	46.7523	3.48545	23.4956	2.41283	1261.69	1.94924	91.1314	6.79397	0.0318025	0.0899093	0.00363832
2021-05-05 15:21:10	4.68e+21	1.19931e+21	0.052	4.4e+20	8.7737e+19	0.0947	1.25e+17	7.04831e+16	0.367	2.82e+19	0.0453	1.09e+18	0.0945	4.75781e+17	0.116465	1.61873e+18	0.0563988	328.778	16657.4	TRUE	13.6693	42.5286	3.11124	25.8716	2.29097	1244.79	2.14136	91.069	6.66228	0.0341184	0.0902644	0.00301618
2021-05-05 15:21:13	4.15e+21	7.76444e+20	0.0507	4.03e+20	6.15799e+19	0.0914	1.02e+17	4.91612e+16	0.405	2.11e+19	0.0434	8.66e+17	0.0862	3.62231e+17	0.129665	1.56891e+18	0.0549355	318.658	17144.9	TRUE	12.6087	36.7983	2.91848	24.3649	2.39074	1252.61	2.45205	90.2314	7.15627	0.0399682	0.117689	0.00258655
2021-05-05 15:21:15	4.27e+21	8.38688e+20	0.0496	3.98e+20	5.07347e+19	0.0892	1.1e+17	5.62566e+16	0.355	2.23e+19	0.0419	8.59e+17	0.0799	4.00342e+17	0.123519	1.59577e+18	0.0551458	324.113	18157.8	TRUE	16.5309	37.6093	2.2751	25.9604	2.14567	901.845	2.44198	91.8412	5.55574	0.0417437	0.115952	0.00334921
2021-05-05 15:21:17	4.21e+21	7.52686e+20	0.0481	4.02e+20	5.21032e+19	0.0838	1.5e+17	9.58493e+16	0.247	2.08e+19	0.0434	7.98e+17	0.0824	4.38763e+17	0.10463	1.60786e+18	0.0525028	326.57	23564.7	TRUE	14.4461	36.1868	2.50496	26.0652	1.81875	543.595	2.51508	91.0126	6.30016	0.0506434	0.113107	0.0084073
2021-05-05 15:21:20	4.03e+21	5.44719e+20	0.048	3.91e+20	3.82727e+19	0.0838	1.62e+17	1.07411e+17	0.227	2.28e+19	0.0402	8.86e+17	0.07	4.2337e+17	0.107181	1.62087e+18	0.0526196	329.211	25301.3	TRUE	14.2326	23.8912	1.67863	25.7336	2.09273	356.32	3.75421	89.6925	6.30192	0.0668942	0.170737	0.0137744
2021-05-05 15:21:22	4.27e+21	8.33969e+20	0.0487	3.9e+20	4.22571e+19	0.0872	1.32e+17	7.81826e+16	0.284	2e+19	0.0424	7.8e+17	0.0807	3.87461e+17	0.117206	1.59796e+18	0.0530598	324.559	20717.8	TRUE	19.7356	41.6985	2.11286	25.641	2.0131	540.492	2.22816	92.911	4.70779	0.041257	0.106062	0.0057083
2021-05-05 15:21:24	4.71e+21	1.25225e+21	0.0526	4.36e+20	8.60595e+19	0.0968	1.8e+17	1.25843e+17	0.27	2.62e+19	0.0459	9.78e+17	0.0948	6.06368e+17	0.107614	1.60806e+18	0.0546822	326.61	21347.6	TRUE	14.551	47.796	3.28471	26.7894	1.61288	683.867	1.91759	91.6529	6.29872	0.0418361	0.082417	0.00655888
2021-05-05 15:21:26	4.77e+21	1.30851e+21	0.0516	4.35e+20	8.4681e+19	0.0942	1.93e+17	1.38784e+17	0.245	3.25e+19	0.0428	1.32e+18	0.0802	7.09495e+17	0.100203	1.6098e+18	0.0546377	326.964	22109	TRUE	15.4523	40.262	2.60557	24.6212	1.86048	610.164	2.27608	91.6396	5.93049	0.0475214	0.0990289	0.00733027
2021-05-05 15:21:29	4.65e+21	1.07844e+21	0.0509	4.28e+20	6.65411e+19	0.0922	1.73e+17	1.1706e+17	0.258	2.92e+19	0.042	1.09e+18	0.08	5.98427e+17	0.106643	1.66099e+18	0.0546614	337.361	20390.4	TRUE	16.2072	36.9329	2.2788	26.789	1.82144	568.436	2.48269	91.6932	5.65758	0.0486623	0.110437	0.007429
2021-05-05 15:21:31	5.1e+21	1.62299e+21	0.0549	4.83e+20	1.3111e+20	0.101	1.89e+17	1.34541e+17	0.291	3.78e+19	0.0469	1.43e+18	0.0965	8.42827e+17	0.110778	1.61702e+18	0.0566206	328.43	22075.2	TRUE	12.3789	42.9363	3.46852	26.4336	1.69667	974.5	2.10669	90.4532	7.30708	0.0446601	0.0829893	0.00534801
2021-05-05 15:21:33	5.28e+21	1.78112e+21	0.0553	4.89e+20	1.34897e+20	0.103	1.73e+17	1.18198e+17	0.329	4.56e+19	0.0472	1.44e+18	0.109	8.35058e+17	0.104457	1.62719e+18	0.0576743	330.496	17911.9	TRUE	13.2036	39.0597	2.95826	31.6667	1.72443	1141.27	2.32176	90.6871	6.86836	0.0403382	0.0782127	0.00423873
2021-05-05 15:21:35	5.25e+21	1.73073e+21	0.0532	4.79e+20	1.22833e+20	0.0977	1.76e+17	1.20879e+17	0.293	4.67e+19	0.0458	1.41e+18	0.103	7.99836e+17	0.10591	1.63667e+18	0.0564342	332.422	20302.9	TRUE	14.0901	37.0606	2.63026	33.1206	1.76286	1016.17	2.45451	90.9657	6.456	0.039991	0.079233	0.00453885
2021-05-05 15:21:38	5.75e+21	2.25152e+21	0.059	5.16e+20	1.61937e+20	0.114	1.95e+17	1.40205e+17	0.351	6.03e+19	0.0489	1.78e+18	0.122	1.12348e+18	0.104676	1.627e+18	0.0605931	330.458	13846.4	TRUE	13.9037	37.3386	2.68552	33.8764	1.58437	1155	2.43441	90.8976	6.53766	0.0429484	0.0835015	0.00390051
2021-05-05 15:21:40	6.06e+21	2.63248e+21	0.0613	5.44e+20	1.97118e+20	0.119	2.16e+17	1.62316e+17	0.35	7.09e+19	0.0503	2.08e+18	0.127	1.0203e+18	0.111772	1.594e+18	0.0626033	323.755	12139.1	TRUE	13.3548	37.1295	2.78023	34.0865	2.03861	1214.41	2.44147	90.6506	6.78786	0.033284	0.0826286	0.00410529
2021-05-05 15:21:42	6.49e+21	3.06585e+21	0.0621	5.97e+20	2.50459e+20	0.12	2.13e+17	1.59369e+17	0.382	8.9e+19	0.0531	2.49e+18	0.137	1.22509e+18	0.107471	1.59244e+18	0.0638441	323.437	11480.8	TRUE	12.2409	34.4477	2.81415	35.743	2.0325	1571.57	2.61052	89.9265	7.3464	0.034074	0.0791484	0.00333316
2021-05-05 15:21:44	6.21e+21	2.6417e+21	0.0577	5.93e+20	2.31871e+20	0.106	1.92e+17	1.36111e+17	0.349	8.8e+19	0.0505	2.27e+18	0.129	1.15792e+18	0.102121	1.65947e+18	0.0602686	337.053	12346	TRUE	11.393	30.0193	2.6349	38.7665	1.96042	1703.54	2.96763	89.0864	7.81941	0.0371904	0.0861345	0.0032127
2021-05-05 15:21:47	6.33e+21	2.77714e+21	0.0591	5.93e+20	2.33433e+20	0.111	1.85e+17	1.29353e+17	0.381	8.89e+19	0.0517	2.26e+18	0.136	9.63221e+17	0.112222	1.65229e+18	0.0614237	335.595	11650.5	TRUE	11.8969	31.2389	2.6258	39.3363	2.34629	1804.63	2.86499	89.4991	7.52287	0.0294963	0.0807061	0.00287506
2021-05-05 15:21:49	5.5e+21	2.03351e+21	0.0596	5.54e+20	2.03174e+20	0.11	1.87e+17	1.32706e+17	0.344	5.65e+19	0.0509	1.4e+18	0.129	9.64103e+17	0.117096	1.61213e+18	0.0579413	327.436	20451.1	TRUE	10.0087	35.9913	3.59601	40.3571	1.45213	1531.02	2.46114	88.5796	8.85027	0.039521	0.0654125	0.00405217
2021-05-05 15:21:51	5.16e+21	1.62826e+21	0.0566	5.13e+20	1.5557e+20	0.104	1.67e+17	1.11684e+17	0.343	4.98e+19	0.0488	1.41e+18	0.122	7.72785e+17	0.110063	1.64247e+18	0.057112	333.6	15828.9	TRUE	10.4664	32.6959	3.12391	35.3191	1.82457	1392.96	2.71265	88.6925	8.47406	0.0395861	0.0767797	0.00443339
2021-05-05 15:21:53	6.51e+21	3.09098e+21	0.0641	6.09e+20	2.62979e+20	0.125	2.17e+17	1.63449e+17	0.4	8.37e+19	0.0558	2.43e+18	0.151	1.21918e+18	0.111913	1.59005e+18	0.0649734	322.952	10337.5	TRUE	11.7537	36.9293	3.14192	34.4444	1.99314	1608.93	2.4321	89.8159	7.64148	0.0332907	0.0737893	0.00344317
2021-05-05 15:21:56	5.07e+21	1.62533e+21	0.0519	4.67e+20	1.18383e+20	0.0939	1.73e+17	1.19047e+17	0.277	4.8e+19	0.0447	1.28e+18	0.103	6.93691e+17	0.0988944	1.60198e+18	0.0544389	325.375	21842.3	TRUE	13.7294	33.861	2.4663	37.5	1.8452	994.417	2.67572	90.6025	6.59914	0.0368111	0.0809164	0.00489483
2021-05-05 15:21:58	5.85e+21	2.45654e+21	0.0623	5.55e+20	2.11565e+20	0.12	1.98e+17	1.44849e+17	0.392	6.57e+19	0.0541	2e+18	0.145	9.9075e+17	0.114725	1.57816e+18	0.0639538	320.538	11451.3	TRUE	11.6113	37.3902	3.22017	32.85	2.01867	1460.59	2.40048	89.7543	7.72994	0.0337947	0.0776326	0.00381349
2021-05-05 15:22:00	4.57e+21	1.15674e+21	0.0492	4.27e+20	8.15621e+19	0.0869	1.54e+17	1.00539e+17	0.262	3.21e+19	0.0426	9.85e+17	0.0885	5.32355e+17	0.101989	1.58737e+18	0.0535721	322.408	22945.6	TRUE	14.1824	36.0356	2.54087	32.5888	1.85027	811.245	2.52332	90.9296	6.41145	0.0398913	0.0901244	0.00562445
2021-05-05 15:22:03	4.63e+21	1.34623e+21	0.0517	4.27e+20	9.46665e+19	0.0946	1.68e+17	1.16567e+17	0.274	2.96e+19	0.0449	1.01e+18	0.0948	6.01387e+17	0.10382	1.52715e+18	0.0549707	310.177	22275.6	TRUE	14.2207	45.4807	3.19819	29.3069	1.67945	812.118	2.01044	91.4361	6.42977	0.0387595	0.079084	0.00579872
2021-05-05 15:22:05	4.68e+21	1.33271e+21	0.0554	4.44e+20	1.05238e+20	0.104	1.69e+17	1.16573e+17	0.323	3.74e+19	0.0456	1.31e+18	0.1	6.75379e+17	0.105149	1.55669e+18	0.0560911	316.177	16823	TRUE	12.6637	35.634	2.81386	28.5496	1.93965	902.771	2.53144	90.2053	7.12311	0.0431717	0.0913622	0.00560726
2021-05-05 15:22:07	5.43e+21	2.08367e+21	0.0586	4.67e+20	1.28335e+20	0.116	2.06e+17	1.53588e+17	0.322	4.15e+19	0.0493	1.47e+18	0.112	9.60747e+17	0.106527	1.55625e+18	0.059952	316.086	17904.6	TRUE	16.2361	50.2089	3.09241	28.2313	1.53006	835.583	1.83951	92.3598	5.68853	0.0399313	0.0671006	0.00512373
2021-05-05 15:22:09	5.77e+21	2.34874e+21	0.063	5.05e+20	1.58752e+20	0.126	2.19e+17	1.65414e+17	0.357	4.92e+19	0.0531	1.65e+18	0.135	1.08541e+18	0.114708	1.59109e+18	0.0622372	323.164	12929.4	TRUE	14.795	47.7386	3.22667	29.8182	1.52016	959.725	1.92213	91.7597	6.20207	0.0394673	0.0718268	0.00477753
2021-05-05 15:22:12	5.17e+21	1.73898e+21	0.0575	4.75e+20	1.27765e+20	0.11	1.8e+17	1.26261e+17	0.341	4.21e+19	0.0493	1.32e+18	0.12	7.8475e+17	0.109048	1.59563e+18	0.0578391	324.085	16535.7	TRUE	13.6108	41.306	3.03479	31.8939	1.68207	1011.91	2.20292	90.9938	6.68539	0.0385436	0.0747735	0.00456425
2021-05-05 15:22:14	5.28e+21	1.83353e+21	0.0572	4.8e+20	1.312e+20	0.109	1.63e+17	1.09019e+17	0.37	3.85e+19	0.051	1.21e+18	0.126	6.35873e+17	0.115086	1.60282e+18	0.057784	325.546	16372.1	TRUE	13.975	47.6241	3.4078	31.8182	1.9029	1203.46	1.92003	91.4394	6.54306	0.0294649	0.0643993	0.00365654
2021-05-05 15:22:16	5.79e+21	2.4523e+21	0.0619	5.24e+20	1.86208e+20	0.122	1.81e+17	1.28723e+17	0.416	4.92e+19	0.055	1.61e+18	0.141	7.90204e+17	0.118712	1.55223e+18	0.0633887	315.272	14095	TRUE	13.1696	49.8434	3.78472	30.559	2.03745	1446.58	1.82889	91.1582	6.92184	0.0268419	0.0608445	0.0033563
2021-05-05 15:22:19	6.23e+21	2.89739e+21	0.0645	5.65e+20	2.27724e+20	0.128	2.15e+17	1.62803e+17	0.386	6.27e+19	0.0567	2.03e+18	0.144	1.0599e+18	0.11606	1.54986e+18	0.0641835	314.79	12633.9	TRUE	12.7233	46.2104	3.63196	30.8867	1.91527	1398.78	1.96491	90.7991	7.13647	0.0305405	0.0651759	0.00380137
2021-05-05 15:22:21	6.74e+21	3.32346e+21	0.067	6.38e+20	2.92229e+20	0.131	2.27e+17	1.73488e+17	0.408	9.56e+19	0.0584	2.76e+18	0.155	1.53149e+18	0.11214	1.5889e+18	0.0663673	322.718	12341.4	TRUE	11.3728	34.7642	3.05679	34.6377	1.80217	1684.44	2.57302	89.4491	7.8652	0.0388708	0.0703951	0.00340828
2021-05-05 15:22:23	4.6e+21	1.21293e+21	0.0508	4.51e+20	1.08212e+20	0.0897	1.38e+17	8.49495e+16	0.31	4.1e+19	0.0438	1.1e+18	0.1	5.27478e+17	0.109167	1.57519e+18	0.0537271	319.935	21063.6	TRUE	11.2088	29.5836	2.63932	37.2727	2.08539	1273.84	3.00592	88.926	7.93357	0.0368198	0.0936044	0.00412669
2021-05-05 15:22:25	7.34e+21	3.83853e+21	0.0683	6.66e+20	3.11635e+20	0.135	2.22e+17	1.67158e+17	0.451	1.03e+20	0.0608	3.25e+18	0.164	1.25982e+18	0.119966	1.62839e+18	0.069459	330.74	9588.93	TRUE	12.3174	37.2673	3.02558	31.6923	2.57974	1864.31	2.41927	90.1598	7.3197	0.0276594	0.070749	0.00286197
2021-05-05 15:22:27	5.13e+21	1.55016e+21	0.0566	5.14e+20	1.51703e+20	0.103	1.68e+17	1.1193e+17	0.341	4.25e+19	0.0484	1.14e+18	0.117	8.66777e+17	0.111196	1.66484e+18	0.0563141	338.143	22637.5	TRUE	10.2184	36.4743	3.56948	37.2807	1.31522	1355.33	2.43338	88.756	8.68591	0.0467802	0.0737857	0.00415551
2021-05-05 15:22:30	6.39e+21	2.8296e+21	0.0687	6.39e+20	2.7867e+20	0.133	2.24e+17	1.68235e+17	0.409	7.82e+19	0.0601	2.32e+18	0.154	1.21481e+18	0.133198	1.6558e+18	0.0671439	336.307	13639.2	TRUE	10.1539	36.1841	3.56356	33.7069	1.90976	1656.44	2.45147	88.7043	8.73595	0.0348362	0.0695711	0.00388196
2021-05-05 15:22:32	7.08e+21	3.47878e+21	0.0772	7.13e+20	3.4854e+20	0.154	2.66e+17	2.09595e+17	0.457	1.02e+20	0.0661	3.54e+18	0.173	1.9341e+18	0.124016	1.67478e+18	0.0734745	340.162	9714.78	TRUE	9.98103	34.1057	3.41705	28.8136	1.83031	1662.92	2.59273	88.427	8.85951	0.045946	0.0709192	0.00384712
2021-05-05 15:22:34	6.78e+21	3.22758e+21	0.0654	6.7e+20	3.10478e+20	0.124	2.15e+17	1.5936e+17	0.408	1.02e+20	0.058	2.85e+18	0.16	1.50868e+18	0.105901	1.65209e+18	0.0660438	335.553	10511.9	TRUE	10.3955	31.6429	3.0439	35.7895	1.88906	1948.28	2.79884	88.5636	8.5194	0.0389745	0.0760968	0.00310861
2021-05-05 15:22:37	6.89e+21	3.38041e+21	0.0631	6.76e+20	3.20813e+20	0.118	2.32e+17	1.77031e+17	0.362	1.01e+20	0.0582	2.7e+18	0.166	1.01788e+18	0.117825	1.63217e+18	0.0649999	331.507	10245.7	TRUE	10.537	33.4694	3.17637	37.4074	2.65257	1812.19	2.65374	88.8192	8.42925	0.0250484	0.0693618	0.003363
2021-05-05 15:22:39	5.36e+21	1.88982e+21	0.0578	5.32e+20	1.80801e+20	0.106	2.19e+17	1.64648e+17	0.295	5.11e+19	0.0507	1.35e+18	0.134	8.71823e+17	0.108651	1.61384e+18	0.058955	327.785	16953.4	TRUE	10.4525	36.9827	3.53817	37.8519	1.54848	1098.11	2.40577	88.9717	8.51201	0.0385898	0.0659527	0.00598385
2021-05-05 15:22:41	5.73e+21	2.22402e+21	0.0608	5.68e+20	2.13178e+20	0.115	2.36e+17	1.81087e+17	0.323	5.35e+19	0.0563	1.47e+18	0.161	6.26781e+17	0.132213	1.63049e+18	0.0613807	331.167	13485.2	TRUE	10.4327	41.5704	3.98463	36.3946	2.34532	1177.21	2.14604	89.2118	8.55117	0.0229423	0.0624611	0.00563678
2021-05-05 15:22:43	5.73e+21	2.09109e+21	0.0599	5.79e+20	2.10725e+20	0.111	1.8e+17	1.23005e+17	0.382	5.64e+19	0.0565	1.5e+18	0.165	7.27023e+17	0.1211	1.69231e+18	0.0608633	343.722	12313	TRUE	9.92332	37.0761	3.73626	37.6	2.06321	1713.14	2.38923	88.5833	8.92678	0.0281291	0.0690418	0.00355282
2021-05-05 15:22:46	5.43e+21	1.77018e+21	0.0552	5.4e+20	1.69608e+20	0.0992	1.64e+17	1.06677e+17	0.346	5.26e+19	0.0496	1.29e+18	0.14	6.7438e+17	0.120556	1.70204e+18	0.0576139	345.698	13103.6	TRUE	10.4369	33.6535	3.22449	40.7752	1.91287	1589.92	2.63706	88.7465	8.50319	0.0318142	0.0778577	0.00353181
2021-05-05 15:22:48	4.23e+21	6.39557e+20	0.0484	4.15e+20	5.16299e+19	0.0841	1.2e+17	6.37642e+16	0.31	1.6e+19	0.0439	5.27e+17	0.0917	3.11417e+17	0.122686	1.66977e+18	0.0524708	339.145	22544.5	TRUE	12.3873	39.9723	3.22687	30.3605	1.69227	809.701	2.25935	90.3117	7.29064	0.0418845	0.0910731	0.00536516
2021-05-05 15:22:50	4.11e+21	4.03228e+20	0.0491	4.16e+20	4.08568e+19	0.0849	1.09e+17	5.09421e+16	0.337	1.27e+19	0.0472	4.53e+17	0.0995	2.91596e+17	0.131216	1.72387e+18	0.0531533	350.133	22812.8	TRUE	9.8693	31.7502	3.21707	28.0353	1.55352	802.023	2.77504	88.1082	8.9275	0.0606015	0.123128	0.00555723
2021-05-05 15:22:52	4.23e+21	5.90705e+20	0.0485	4.07e+20	3.86858e+19	0.085	1.12e+17	5.4999e+16	0.327	1.29e+19	0.0439	5.2e+17	0.0825	3.38302e+17	0.123513	1.69249e+18	0.0522178	343.759	22547.8	TRUE	15.2693	45.7911	2.9989	24.8077	1.53709	703.392	2.00532	91.8258	6.01376	0.050095	0.0998035	0.00521963
2021-05-05 15:22:55	4.68e+21	1.04392e+21	0.0523	4.51e+20	8.30112e+19	0.0946	1.42e+17	8.50493e+16	0.333	2.85e+19	0.046	1.01e+18	0.103	5.05328e+17	0.121441	1.691e+18	0.0555381	343.455	15513.9	TRUE	12.5757	36.6288	2.91267	28.2178	1.9987	976.035	2.46306	90.2187	7.17407	0.0414272	0.0978013	0.00496326
2021-05-05 15:22:57	4.69e+21	1.04597e+21	0.0519	4.49e+20	8.02069e+19	0.0936	1.3e+17	7.29249e+16	0.363	2.91e+19	0.0443	1.01e+18	0.0979	5.12704e+17	0.123625	1.69469e+18	0.056014	344.206	14752.8	TRUE	13.0409	35.9441	2.75625	28.8119	1.96995	1099.86	2.5152	90.4065	6.93252	0.0421036	0.0999417	0.00374385
2021-05-05 15:22:59	4.37e+21	6.88649e+20	0.0484	4.28e+20	5.54295e+19	0.0836	1.19e+17	6.13403e+16	0.316	1.81e+19	0.0438	6.65e+17	0.0871	3.56228e+17	0.120717	1.71205e+18	0.0528918	347.732	20338.7	TRUE	12.4239	38.0469	3.06241	27.218	1.86678	903.64	2.3711	90.2131	7.26128	0.0444807	0.105433	0.00461927
2021-05-05 15:23:01	3.9e+21	2.99165e+20	0.0468	3.9e+20	2.55781e+19	0.0794	1.06e+17	4.96014e+16	0.298	8.52e+18	0.0463	4.24e+17	0.0778	2.61064e+17	0.126393	1.67461e+18	0.0517495	340.126	26379.9	TRUE	11.6961	35.1132	3.00212	20.0943	1.62412	515.673	2.55029	89.549	7.65629	0.0760919	0.160391	0.00797953
2021-05-05 15:23:04	4.62e+21	9.47012e+20	0.0523	4.54e+20	8.22759e+19	0.0937	1.58e+17	1.00471e+17	0.295	1.95e+19	0.0501	7.18e+17	0.108	5.45417e+17	0.114546	1.70816e+18	0.0532677	346.942	23889	TRUE	11.5102	48.5647	4.21928	27.1588	1.31642	818.9	1.85678	90.174	7.83427	0.0487866	0.0795699	0.00654439
2021-05-05 15:23:06	5.07e+21	1.46203e+21	0.0575	4.84e+20	1.18856e+20	0.109	1.65e+17	1.0849e+17	0.375	3.18e+19	0.0524	1.14e+18	0.129	5.85616e+17	0.126046	1.67792e+18	0.05837	340.8	14647.9	TRUE	12.3008	45.9758	3.73761	27.8947	1.94667	1095.55	1.9697	90.5586	7.36198	0.0337495	0.0714872	0.0044692
2021-05-05 15:23:08	3.99e+21	3.80492e+20	0.0469	3.96e+20	3.07004e+19	0.0797	1.12e+17	5.54655e+16	0.292	9.87e+18	0.0474	4.27e+17	0.0884	2.64969e+17	0.12663	1.67864e+18	0.0519274	340.945	24938.8	TRUE	12.3937	38.5504	3.11048	23.1148	1.61151	553.505	2.3395	90.1886	7.27696	0.0606316	0.126954	0.00737848
2021-05-05 15:23:10	4.83e+21	1.23413e+21	0.0582	4.91e+20	1.2708e+20	0.108	1.65e+17	1.08679e+17	0.357	2.66e+19	0.0548	9.51e+17	0.13	6.11153e+17	0.122646	1.6723e+18	0.0565721	339.657	20263.8	TRUE	9.71139	46.3958	4.77746	27.9706	1.55608	1169.32	1.91447	88.8231	9.14628	0.0400972	0.0710258	0.00503916
2021-05-05 15:23:13	4.28e+21	6.85443e+20	0.0525	4.35e+20	7.12136e+19	0.0942	1.29e+17	7.26997e+16	0.351	1.85e+19	0.0495	6.77e+17	0.11	4.13167e+17	0.12504	1.67169e+18	0.0546709	339.533	19959	TRUE	9.62518	37.051	3.84938	27.3264	1.63856	979.557	2.3828	88.2852	9.17232	0.0496944	0.104352	0.00558439
2021-05-05 15:23:15	4.9e+21	1.27624e+21	0.0533	4.67e+20	1.00258e+20	0.0974	1.42e+17	8.52423e+16	0.354	3.43e+19	0.047	1.06e+18	0.114	5.36938e+17	0.122727	1.68527e+18	0.0565405	342.292	16120.4	TRUE	12.7296	37.2081	2.92296	32.3585	1.97416	1176.15	2.42833	90.3536	7.09793	0.0358187	0.0804196	0.00389292
2021-05-05 15:23:17	5.71e+21	2.09267e+21	0.0585	5.4e+20	1.73909e+20	0.111	1.91e+17	1.34343e+17	0.358	4.74e+19	0.053	1.38e+18	0.144	5.89303e+17	0.128869	1.68228e+18	0.0598503	341.684	13735	TRUE	12.0331	44.1492	3.66896	34.3478	2.34175	1294.51	2.04648	90.3505	7.50847	0.0236667	0.0668017	0.00408575
2021-05-05 15:23:20	6.71e+21	2.98482e+21	0.0709	6.5e+20	2.72994e+20	0.141	2.42e+17	1.83654e+17	0.436	6.84e+19	0.0646	2.55e+18	0.168	1.1327e+18	0.140532	1.73243e+18	0.0693404	351.871	10351.1	TRUE	10.9337	43.6377	3.99114	26.8235	2.25125	1486.46	2.05422	89.6414	8.19867	0.0311023	0.0704246	0.00413815
2021-05-05 15:23:22	5.85e+21	2.31499e+21	0.0573	5.62e+20	2.0424e+20	0.106	1.9e+17	1.34632e+17	0.347	4.98e+19	0.0533	1.45e+18	0.142	4.94005e+17	0.128813	1.64399e+18	0.059513	333.908	14245.7	TRUE	11.3347	46.4858	4.10121	34.3448	2.93519	1517.02	1.93698	90.0423	7.94399	0.0177804	0.0551789	0.00374606
2021-05-05 15:23:24	6.31e+21	2.64784e+21	0.0626	6.24e+20	2.53372e+20	0.118	2.04e+17	1.46641e+17	0.396	6.62e+19	0.0577	2.13e+18	0.154	8.43167e+17	0.128354	1.70312e+18	0.0637856	345.919	11352.4	TRUE	10.4504	39.9976	3.82737	31.0798	2.52619	1727.84	2.22864	89.1403	8.52984	0.0259397	0.0717702	0.00346193
2021-05-05 15:23:27	5.74e+21	2.01539e+21	0.0618	5.77e+20	2.00052e+20	0.116	1.96e+17	1.37663e+17	0.369	5.02e+19	0.0562	1.52e+18	0.148	6.78794e+17	0.135733	1.73217e+18	0.0612242	351.817	13427.8	TRUE	10.0744	40.1473	3.9851	33.0263	2.23927	1453.2	2.21342	88.863	8.82071	0.0272296	0.0714076	0.00422638
2021-05-05 15:23:29	4.06e+21	3.42264e+20	0.0467	4.05e+20	2.87472e+19	0.0786	9.5e+16	3.67704e+16	0.333	9.5e+18	0.0464	3.93e+17	0.0867	2.25971e+17	0.13596	1.72897e+18	0.0512706	351.168	24148.9	TRUE	11.906	36.0278	3.02602	24.173	1.73916	781.803	2.4919	89.7777	7.54055	0.0569355	0.12927	0.00363553
2021-05-05 15:23:31	4.6e+21	9.41122e+20	0.0512	4.6e+20	8.97039e+19	0.0904	1.33e+17	7.56923e+16	0.324	2.49e+19	0.048	6.86e+17	0.125	3.38766e+17	0.134517	1.7016e+18	0.0535207	345.609	16584.2	TRUE	10.4914	37.7961	3.60257	36.2974	2.025	1185.11	2.35592	89.0443	8.48734	0.0298434	0.0779106	0.00466562
2021-05-05 15:23:34	5.6e+21	1.98137e+21	0.0594	5.62e+20	1.95778e+20	0.11	1.73e+17	1.16323e+17	0.389	5.43e+19	0.0532	1.59e+18	0.143	7.7884e+17	0.124972	1.68288e+18	0.0607006	341.807	12723.2	TRUE	10.1205	36.4894	3.60548	34.1509	2.0415	1683.06	2.43048	88.6869	8.76306	0.0325561	0.0835743	0.0034252
2021-05-05 15:23:36	4.78e+21	1.23592e+21	0.0523	4.74e+20	1.15322e+20	0.0932	1.45e+17	8.94902e+16	0.331	2.7e+19	0.051	8.3e+17	0.128	3.66133e+17	0.123425	1.64821e+18	0.0542915	334.766	18401.8	TRUE	10.7171	45.7746	4.27117	32.5301	2.26694	1288.65	1.95719	89.5895	8.35947	0.0247222	0.0650387	0.00410308
2021-05-05 15:23:38	6.98e+21	3.38997e+21	0.0659	6.7e+20	3.06672e+20	0.127	2.27e+17	1.70771e+17	0.397	8.54e+19	0.0621	2.48e+18	0.173	8.69109e+17	0.125805	1.66958e+18	0.0650441	339.106	10400.2	TRUE	11.0541	39.6952	3.591	34.4355	2.8535	1795.81	2.25612	89.5571	8.10173	0.021089	0.0603185	0.00361736
2021-05-05 15:23:40	8.03e+21	4.37374e+21	0.0696	8.04e+20	4.33969e+20	0.133	2.59e+17	2.01733e+17	0.415	1.44e+20	0.0676	4.36e+18	0.179	1.74839e+18	0.111777	1.70038e+18	0.0691575	345.361	8509.18	TRUE	10.0785	30.3732	3.01367	33.0275	2.49372	2151.2	2.90498	88.2337	8.75468	0.0354815	0.0678462	0.00329285
2021-05-05 15:23:43	6.4e+21	2.74483e+21	0.0563	6.57e+20	2.87079e+20	0.0993	1.75e+17	1.1775e+17	0.364	1.15e+20	0.0523	2.48e+18	0.144	8.95829e+17	0.112194	1.69987e+18	0.0602965	345.259	10509.8	TRUE	9.56123	23.8681	2.49634	46.371	2.76839	2438.03	3.65015	87.122	9.11201	0.0273613	0.0859508	0.00253346
2021-05-05 15:23:45	5.22e+21	1.48969e+21	0.051	5.35e+20	1.57474e+20	0.0875	1.41e+17	8.25734e+16	0.34	6.82e+19	0.0431	1.51e+18	0.109	6.03404e+17	0.119727	1.73482e+18	0.0565805	352.356	12245	TRUE	9.45987	21.8429	2.30901	45.1656	2.50247	1907.08	3.96997	86.7156	9.16668	0.0337013	0.110948	0.00308789
2021-05-05 15:23:47	5.3e+21	1.6525e+21	0.053	5.37e+20	1.67855e+20	0.0934	2.17e+17	1.5987e+17	0.26	5.73e+19	0.0469	1.44e+18	0.127	5.26053e+17	0.125529	1.69631e+18	0.0578946	344.534	12002.8	TRUE	9.84478	28.8394	2.92941	39.7917	2.73736	1049.94	3.04784	87.8978	8.92836	0.0265194	0.092574	0.00691776
2021-05-05 15:23:50	6.19e+21	2.47559e+21	0.0553	6.54e+20	2.78084e+20	0.0962	2.44e+17	1.85823e+17	0.272	1.03e+20	0.0508	2.18e+18	0.143	8.12433e+17	0.115863	1.72742e+18	0.0594692	350.854	10612.7	TRUE	8.90232	24.0349	2.69985	47.2477	2.6833	1496.5	3.60134	86.5579	9.72308	0.0272154	0.0852385	0.00521122
2021-05-05 15:23:52	4.41e+21	7.76853e+20	0.0472	4.25e+20	5.7308e+19	0.0809	1.36e+17	7.90953e+16	0.269	2.14e+19	0.0415	6.75e+17	0.0835	3.5593e+17	0.113769	1.68963e+18	0.0523033	343.178	20834.5	TRUE	13.5558	36.3015	2.67794	31.7037	1.89644	724.544	2.49773	90.6713	6.68877	0.039643	0.0963844	0.00613426
2021-05-05 15:23:54	4.61e+21	1.12468e+21	0.0493	4.53e+20	1.00269e+20	0.0854	1.47e+17	9.24107e+16	0.283	3.13e+19	0.042	8.98e+17	0.0901	4.30682e+17	0.113835	1.62088e+18	0.0541662	329.215	21168	TRUE	11.2166	35.9324	3.20349	34.8552	2.08507	1085.04	2.48849	89.4174	7.97185	0.0326551	0.0847271	0.00488499
2021-05-05 15:23:56	5.17e+21	1.60788e+21	0.0579	5.09e+20	1.48496e+20	0.108	1.84e+17	1.28208e+17	0.34	3.98e+19	0.0512	1.26e+18	0.13	6.1307e+17	0.127324	1.6566e+18	0.0584392	336.47	15378	TRUE	10.8277	40.3989	3.73105	31.5873	2.05523	1158.24	2.21348	89.4223	8.25863	0.0318816	0.0685302	0.0051659
2021-05-05 15:23:59	4.91e+21	1.37092e+21	0.0526	4.6e+20	1.01828e+20	0.0962	1.65e+17	1.09569e+17	0.31	3.56e+19	0.0465	1.09e+18	0.116	5.39545e+17	0.125774	1.64589e+18	0.0564549	334.293	14111.5	TRUE	13.4631	38.5089	2.86033	32.6606	2.02022	929.351	2.35735	90.7791	6.7428	0.033711	0.0815917	0.00548871
2021-05-05 15:24:00	5.26e+21	1.7113e+21	0.0591	5.16e+20	1.56855e+20	0.112	1.81e+17	1.25418e+17	0.382	4.46e+19	0.0526	1.5e+18	0.134	6.39044e+17	0.134577	1.65036e+18	0.0600603	335.201	12857	TRUE	10.9101	38.3701	3.51693	29.7333	2.34725	1250.66	2.32883	89.3574	8.19033	0.0310396	0.087722	0.00464627
2021-05-05 15:24:03	4.36e+21	8.41778e+20	0.0477	4.18e+20	6.1939e+19	0.0826	1.3e+17	7.48953e+16	0.276	1.94e+19	0.0424	6.88e+17	0.081	4.02381e+17	0.106308	1.63619e+18	0.0518374	332.323	23405.4	TRUE	13.5904	43.3906	3.19273	28.1977	1.70982	827.008	2.09872	91.0647	6.70064	0.041606	0.0887194	0.00565076
2021-05-05 15:24:05	5.16e+21	1.58505e+21	0.0549	4.82e+20	1.20198e+20	0.102	1.69e+17	1.13007e+17	0.331	3.57e+19	0.0492	1.14e+18	0.119	5.40622e+17	0.126048	1.66257e+18	0.057577	337.681	16237.5	TRUE	13.187	44.3992	3.36689	31.3158	2.10868	1063.64	2.0485	90.952	6.8971	0.029105	0.0688598	0.00440689
2021-05-05 15:24:07	5.27e+21	1.69502e+21	0.0568	4.92e+20	1.30194e+20	0.107	1.68e+17	1.12006e+17	0.36	4.42e+19	0.0508	1.34e+18	0.134	4.62034e+17	0.1438	1.66258e+18	0.0589064	337.684	13503.1	TRUE	13.0191	38.3488	2.94558	32.9851	2.90022	1162.39	2.36173	90.5695	6.95665	0.0229453	0.0844359	0.00478215
2021-05-05 15:24:09	5.43e+21	1.83342e+21	0.0551	5.06e+20	1.42009e+20	0.102	1.83e+17	1.26668e+17	0.316	3.73e+19	0.0519	1.2e+18	0.129	5.4689e+17	0.114252	1.67263e+18	0.0561738	339.724	15582.2	TRUE	12.9106	49.1534	3.80721	31.0833	2.19423	1121.11	1.8516	91.0125	7.04944	0.0251489	0.0566474	0.00464093
2021-05-05 15:24:12	4.72e+21	1.20404e+21	0.052	4.3e+20	7.41681e+19	0.0961	1.49e+17	9.39308e+16	0.302	2.7e+19	0.0444	7.98e+17	0.104	3.74492e+17	0.127104	1.63513e+18	0.0542688	332.109	18940.4	TRUE	16.234	44.5942	2.74697	33.8346	2.13089	789.604	2.06644	92.1513	5.67645	0.0268565	0.072859	0.00613053
2021-05-05 15:24:14	6.8e+21	3.1847e+21	0.0686	6.47e+20	2.81114e+20	0.135	2.26e+17	1.69375e+17	0.439	7.65e+19	0.0617	2.85e+18	0.159	1.07891e+18	0.137943	1.68133e+18	0.0692412	341.493	9844.25	TRUE	11.3288	41.63	3.67469	26.8421	2.64155	1659.71	2.1573	89.8084	7.92741	0.0278546	0.0755423	0.00347883
2021-05-05 15:24:17	7.22e+21	3.57107e+21	0.0649	6.81e+20	3.11711e+20	0.125	2.49e+17	1.91848e+17	0.379	1e+20	0.0596	3.01e+18	0.162	1.38549e+18	0.116065	1.69697e+18	0.0657809	344.669	9631.48	TRUE	11.4564	35.7107	3.11711	33.2226	2.17251	1624.78	2.50807	89.5649	7.81792	0.0324537	0.0731263	0.00350538
2021-05-05 15:24:19	4.55e+21	9.44965e+20	0.0494	4.53e+20	8.81531e+19	0.0854	1.29e+17	7.25356e+16	0.314	2.87e+19	0.0451	8.95e+17	0.103	4.07596e+17	0.114897	1.67656e+18	0.0534161	340.523	17738.1	TRUE	10.7196	32.9256	3.07154	32.067	2.1958	1215.31	2.6991	88.8694	8.29037	0.0363102	0.100504	0.00433349
2021-05-05 15:24:21	4.99e+21	1.33175e+21	0.0596	5.17e+20	1.46768e+20	0.11	1.67e+17	1.09702e+17	0.365	3.26e+19	0.0544	9.22e+17	0.141	7.09084e+17	0.143026	1.7013e+18	0.0567342	345.549	20611.4	TRUE	9.07388	40.8513	4.50208	35.3579	1.30027	1337.88	2.15489	88.0303	9.70151	0.0433153	0.0649833	0.00494626
2021-05-05 15:24:24	4.15e+21	6.16701e+20	0.0485	4e+20	4.24132e+19	0.085	1.14e+17	5.86592e+16	0.313	1.24e+19	0.044	5.48e+17	0.0783	3.03888e+17	0.129213	1.6432e+18	0.0529212	333.747	22017.4	TRUE	14.5403	49.734	3.42042	22.6277	1.8033	723.044	1.84384	91.7016	6.30671	0.0429652	0.0992228	0.00565189
2021-05-05 15:24:26	6.37e+21	2.72814e+21	0.0651	6.03e+20	2.34426e+20	0.126	2.29e+17	1.71959e+17	0.377	7.13e+19	0.058	2.19e+18	0.161	1.15987e+18	0.127802	1.69368e+18	0.0643801	344.001	10286.8	TRUE	11.6375	38.2628	3.28789	32.5571	1.88814	1363.27	2.34751	89.8224	7.71834	0.0352546	0.0724614	0.00403867
2021-05-05 15:24:28	4.85e+21	1.26063e+21	0.0503	4.74e+20	1.10739e+20	0.0876	1.43e+17	8.6781e+16	0.301	2.92e+19	0.0477	7.83e+17	0.124	3.82201e+17	0.117678	1.66927e+18	0.0533676	339.043	16609.5	TRUE	11.3838	43.1724	3.79243	37.2925	2.04866	1276.07	2.08288	89.9231	7.89919	0.0255279	0.0653606	0.00392555
2021-05-05 15:24:30	5.93e+21	2.36062e+21	0.0552	6.24e+20	2.62761e+20	0.0965	1.72e+17	1.16094e+17	0.357	8.74e+19	0.0514	2.04e+18	0.151	7.79715e+17	0.126057	1.65998e+18	0.0605682	337.155	10463.4	TRUE	8.98389	27.0093	3.00642	42.8431	2.61634	2263.35	3.22048	86.983	9.68211	0.0274494	0.0841408	0.00284402
2021-05-05 15:24:33	5.15e+21	1.56718e+21	0.0539	5.21e+20	1.58401e+20	0.0956	1.55e+17	9.88835e+16	0.326	4.21e+19	0.0485	1.12e+18	0.123	5.36668e+17	0.116921	1.66623e+18	0.0562437	338.425	16623	TRUE	9.89373	37.2252	3.7625	37.5893	2.08695	1601.9	2.3793	88.5699	8.95213	0.0284901	0.0665987	0.00355962
2021-05-05 15:24:35	5.06e+21	1.48685e+21	0.054	5.1e+20	1.4838e+20	0.0976	1.51e+17	9.5035e+16	0.369	5.05e+19	0.0479	1.17e+18	0.145	4.40348e+17	0.135895	1.66173e+18	0.0563683	337.511	12361.8	TRUE	10.0206	29.4426	2.93822	43.1624	2.65699	1561.32	2.99213	88.0963	8.79156	0.0244746	0.0909789	0.00456178
2021-05-05 15:24:37	4.93e+21	1.28465e+21	0.0512	4.95e+20	1.26073e+20	0.0893	1.33e+17	7.59042e+16	0.345	3.81e+19	0.0459	9.42e+17	0.122	3.58927e+17	0.13238	1.69531e+18	0.0551419	344.331	14848.7	TRUE	10.1897	33.7179	3.30901	40.4459	2.62449	1660.95	2.62726	88.5857	8.69362	0.0233397	0.0670953	0.00301385
2021-05-05 15:24:39	5.37e+21	1.65737e+21	0.0536	5.43e+20	1.67264e+20	0.0945	1.61e+17	1.0285e+17	0.333	5.7e+19	0.0487	1.34e+18	0.139	6.15235e+17	0.121246	1.7266e+18	0.0574822	350.686	12648.4	TRUE	9.90871	29.0767	2.93446	42.5373	2.17803	1626.29	3.0256	87.9745	8.8785	0.030855	0.0870156	0.00357862
2021-05-05 15:24:42	5.83e+21	2.21042e+21	0.0609	5.76e+20	2.09681e+20	0.114	1.99e+17	1.42308e+17	0.357	5.01e+19	0.0544	1.49e+18	0.139	9.11593e+17	0.121392	1.68333e+18	0.0611309	341.897	14659.3	TRUE	10.5418	44.1201	4.18524	33.6242	1.6345	1473.43	2.0262	89.396	8.48013	0.034139	0.059518	0.0039966
2021-05-05 15:24:44	4.4e+21	9.0218e+20	0.0484	4.35e+20	8.10038e+19	0.0831	1.29e+17	7.42149e+16	0.289	2.56e+19	0.0453	7.48e+17	0.103	4.19184e+17	0.121311	1.6267e+18	0.0533429	330.396	22729.8	TRUE	11.1375	35.2414	3.16421	34.2246	1.78442	1091.48	2.53438	89.315	8.0193	0.0394163	0.0873625	0.00450084
2021-05-05 15:24:46	4.75e+21	1.15634e+21	0.0509	4.65e+20	1.01304e+20	0.0903	1.38e+17	8.17137e+16	0.324	3.09e+19	0.0466	8.67e+17	0.114	4.66345e+17	0.110549	1.67127e+18	0.0540705	339.449	18131.8	TRUE	11.4145	37.4219	3.27845	35.6401	1.85914	1239.74	2.39525	89.6348	7.8527	0.0341459	0.0789593	0.00413475
2021-05-05 15:24:48	4.16e+21	5.4996e+20	0.048	4.16e+20	5.06465e+19	0.0824	1.12e+17	5.54572e+16	0.313	1.87e+19	0.0437	6.02e+17	0.0905	3.42817e+17	0.125223	1.67889e+18	0.0529129	340.996	24162.3	TRUE	10.8588	29.4096	2.70837	31.0631	1.75604	913.254	3.01427	88.6484	8.16375	0.0526348	0.115834	0.00509306
2021-05-05 15:24:51	4.61e+21	9.20625e+20	0.0503	4.48e+20	7.46174e+19	0.0883	1.29e+17	7.12146e+16	0.313	2.43e+19	0.0479	7.67e+17	0.109	4.75652e+17	0.118218	1.71578e+18	0.0532817	348.489	21705	TRUE	12.3379	37.8858	3.07068	31.6819	1.61252	1047.78	2.38021	90.1762	7.30886	0.0437609	0.0867891	0.00418435
2021-05-05 15:24:53	5.75e+21	2.01827e+21	0.0571	5.5e+20	1.72331e+20	0.105	1.83e+17	1.24551e+17	0.335	5.58e+19	0.052	1.46e+18	0.137	7.91198e+17	0.114398	1.73548e+18	0.0576478	352.49	16945	TRUE	11.7116	36.1697	3.08836	38.2192	1.8453	1383.61	2.48144	89.7527	7.66357	0.0329125	0.0654562	0.00392727
2021-05-05 15:24:55	4.36e+21	6.70568e+20	0.0482	4.13e+20	3.96117e+19	0.0843	1.18e+17	6.02137e+16	0.308	1.83e+19	0.0412	5.2e+17	0.0864	2.96579e+17	0.122909	1.71581e+18	0.0525605	348.495	22971.5	TRUE	16.9285	36.643	2.16457	35.1923	1.75332	657.851	2.50877	91.9289	5.43041	0.0385567	0.0873811	0.00598149
2021-05-05 15:24:57	4.17e+21	5.85079e+20	0.0472	3.99e+20	3.61887e+19	0.0812	1.4e+17	8.38506e+16	0.25	1.81e+19	0.0414	6.29e+17	0.0774	3.35765e+17	0.116005	1.6672e+18	0.0521999	338.623	23698.6	TRUE	16.1674	32.3248	1.99938	28.7758	1.87333	431.586	2.82589	91.3462	5.65001	0.0502544	0.118535	0.00907729
2021-05-05 15:25:00	4.54e+21	9.84031e+20	0.0503	4.35e+20	7.51188e+19	0.0892	1.66e+17	1.10304e+17	0.259	2.55e+19	0.0469	8.17e+17	0.105	4.67033e+17	0.119159	1.65374e+18	0.0540124	335.888	21122.8	TRUE	13.0997	38.5894	2.94584	31.2118	1.74934	681.015	2.34779	90.5998	6.91619	0.04064	0.088216	0.00738635
2021-05-05 15:25:02	5.22e+21	1.63523e+21	0.0546	4.97e+20	1.34204e+20	0.1	1.73e+17	1.16853e+17	0.326	4.56e+19	0.0501	1.32e+18	0.136	5.85664e+17	0.130644	1.66713e+18	0.0585546	338.609	12565.3	TRUE	12.1847	35.8604	2.94307	34.5455	2.25385	1148.49	2.50931	89.9847	7.38509	0.0302095	0.0858545	0.00482171
2021-05-05 15:25:04	5.04e+21	1.5447e+21	0.0575	5.08e+20	1.54258e+20	0.107	1.8e+17	1.25254e+17	0.347	4.08e+19	0.0514	1.15e+18	0.137	6.63344e+17	0.119822	1.62553e+18	0.0582395	330.158	15426.3	TRUE	10.0137	37.8602	3.78084	35.4783	1.73364	1231.56	2.34266	88.6935	8.85723	0.0353666	0.0660358	0.00516786
2021-05-05 15:25:07	6.08e+21	2.44054e+21	0.0595	5.43e+20	1.7467e+20	0.115	2.24e+17	1.66996e+17	0.323	5.45e+19	0.0555	1.69e+18	0.151	7.7937e+17	0.116398	1.69257e+18	0.0602609	343.774	12032.8	TRUE	13.9724	44.7806	3.20495	32.2485	2.16842	1045.95	2.03934	91.3228	6.53597	0.0267563	0.0697033	0.00539556
2021-05-05 15:25:09	5.66e+21	1.94715e+21	0.0573	5.79e+20	2.03241e+20	0.103	1.84e+17	1.25847e+17	0.353	6.98e+19	0.0519	1.73e+18	0.154	8.59237e+17	0.122294	1.7267e+18	0.0594787	350.707	10652.4	TRUE	9.58047	27.8961	2.91177	40.3468	2.01341	1614.99	3.13987	87.5901	9.14257	0.0365265	0.0871894	0.00376068
2021-05-05 15:25:11	4.6e+21	8.593e+20	0.0486	4.52e+20	7.34231e+19	0.0836	1.46e+17	8.74107e+16	0.269	2.99e+19	0.0449	7.7e+17	0.11	4.32562e+17	0.115549	1.73965e+18	0.0528413	353.337	18036.1	TRUE	11.7034	28.7391	2.45562	38.8312	1.78009	839.979	3.10162	89.1378	7.6164	0.0424782	0.0954594	0.00626328
2021-05-05 15:25:13	4.48e+21	5.77166e+20	0.0494	4.42e+20	4.70143e+19	0.0861	1.1e+17	4.88713e+16	0.37	2.67e+19	0.0416	6.59e+17	0.104	3.90869e+17	0.149015	1.81505e+18	0.0544991	368.652	12557.6	TRUE	12.2764	21.6167	1.76084	40.5159	1.68599	962.004	4.09379	88.4942	7.2085	0.0570149	0.142782	0.00365717
2021-05-05 15:25:16	4.26e+21	5.49079e+20	0.0487	4.14e+20	3.84369e+19	0.0852	1.2e+17	6.18771e+16	0.324	1.91e+19	0.0403	5.41e+17	0.0871	2.62288e+17	0.157732	1.7258e+18	0.054022	350.525	15153.2	TRUE	14.2852	28.7476	2.0124	35.305	2.06262	621.18	3.1433	90.3622	6.32558	0.041445	0.121431	0.00609724
2021-05-05 15:25:18	4.46e+21	6.16826e+20	0.0499	4.55e+20	6.60523e+19	0.0866	1.27e+17	6.68057e+16	0.335	3.07e+19	0.0424	6.43e+17	0.118	3.96091e+17	0.131966	1.78731e+18	0.0546113	363.017	12215.7	TRUE	9.33845	20.0921	2.15154	47.7449	1.62336	988.722	4.29384	86.272	9.23836	0.0550914	0.131328	0.00941837
2021-05-05 15:25:21	5.02e+21	1.22592e+21	0.0513	5.45e+20	1.61021e+20	0.0865	2.44e+17	1.84575e+17	0.212	6.26e+19	0.0443	1.01e+18	0.141	4.5337e+17	0.130921	1.76448e+18	0.0556368	358.38	11002.9	TRUE	7.61343	19.5834	2.57222	61.9802	2.22776	872.389	4.31307	84.4644	11.0941	0.0311158	0.0845637	0.0126831
2021-05-05 15:25:23	4.48e+21	6.69993e+20	0.0493	4.92e+20	1.06409e+20	0.0819	2.07e+17	1.47325e+17	0.213	4.55e+19	0.0406	7.58e+17	0.117	3.45057e+17	0.140532	1.77188e+18	0.0543078	359.884	11477.4	TRUE	6.2964	14.7251	2.33866	60.0264	2.19674	722.273	5.5255	81.3637	12.9223	0.0418325	0.128359	0.0183233
2021-05-05 15:25:25	4.17e+21	4.01545e+20	0.0483	4.24e+20	4.26141e+19	0.0823	1.56e+17	9.6976e+16	0.247	1.69e+19	0.0399	4.42e+17	0.0908	2.37084e+17	0.162501	1.75256e+18	0.0532311	355.959	12236.8	TRUE	9.4228	23.76	2.52155	38.2353	1.86432	439.43	3.65741	86.9002	9.22234	0.0514415	0.147824	0.0207719
2021-05-05 15:25:27	4.22e+21	2.75093e+20	0.0479	4.16e+20	1.67564e+19	0.0824	1.42e+17	8.02123e+16	0.265	1.35e+19	0.0407	4.46e+17	0.0835	2.23603e+17	0.164658	1.83462e+18	0.0529294	372.626	12084.6	TRUE	16.4172	20.3773	1.24122	30.2691	1.99461	208.901	4.40673	89.7973	5.46972	0.0736304	0.226108	0.0265492
2021-05-05 15:25:30	4.21e+21	3.95736e+20	0.0478	4.05e+20	1.89781e+19	0.0831	1.22e+17	6.22585e+16	0.301	7.45e+18	0.0469	3.4e+17	0.093	1.98173e+17	0.176873	1.77386e+18	0.05284	360.286	11938.9	TRUE	20.8522	53.1189	2.5474	21.9118	1.71567	304.828	1.76112	93.549	4.48628	0.0475165	0.141572	0.0145224
2021-05-05 15:25:32	4.08e+21	3.43045e+20	0.0489	4.01e+20	2.28021e+19	0.086	1.28e+17	6.94694e+16	0.307	9.45e+18	0.0442	4.25e+17	0.0843	1.92289e+17	0.19774	1.73791e+18	0.0537789	352.984	12082.7	FALSE	15.0444	36.301	2.41292	22.2353	2.21021	328.232	2.51168	91.1764	6.06048	0.0518142	0.180705	0.0188952
2021-05-05 15:25:34	4.42e+21	6.15327e+20	0.0505	4.53e+20	6.79488e+19	0.0879	1.51e+17	9.14087e+16	0.29	2.39e+19	0.0465	5.71e+17	0.136	3.2563e+17	0.156629	1.7694e+18	0.0543646	359.38	11066.9	FALSE	9.05575	25.7459	2.84305	41.8564	1.75353	743.351	3.37363	86.8571	9.59137	0.045563	0.119525	0.0128134
2021-05-05 15:25:37	4.92e+21	9.87376e+20	0.0498	5.46e+20	1.47999e+20	0.0825	1.76e+17	1.14405e+17	0.258	6.29e+19	0.0443	9.56e+17	0.146	4.50359e+17	0.126234	1.82891e+18	0.0546598	371.466	10244.7	TRUE	6.67148	15.6975	2.35293	65.795	2.12275	1293.65	5.24177	82.283	12.3335	0.0374105	0.0947157	0.00961456
2021-05-05 15:25:39	4.41e+21	4.63249e+20	0.0488	4.73e+20	7.35698e+19	0.0819	1.37e+17	7.51834e+16	0.291	3.54e+19	0.042	6.37e+17	0.126	3.03302e+17	0.148338	1.83548e+18	0.0537114	372.801	10900.2	TRUE	6.29673	13.0861	2.07824	55.573	2.10022	978.538	6.17245	80.7736	12.8279	0.0527029	0.159684	0.013712
2021-05-05 15:25:41	4.48e+21	6.64838e+20	0.0508	5.06e+20	1.19887e+20	0.0852	1.67e+17	1.07244e+17	0.271	4.66e+19	0.0425	7.83e+17	0.132	3.29699e+17	0.146586	1.77428e+18	0.0544466	360.371	10402.8	TRUE	5.54553	14.2669	2.57269	59.5147	2.37489	1117.89	5.59528	79.8273	14.3949	0.0394418	0.130087	0.0129489
2021-05-05 15:25:43	4.41e+21	5.95376e+20	0.049	4.8e+20	9.39417e+19	0.0818	1.49e+17	8.92529e+16	0.274	3.53e+19	0.0401	6.77e+17	0.108	3.16109e+17	0.147997	1.77403e+18	0.0547155	360.32	10484.1	TRUE	6.33772	16.8662	2.66124	52.1418	2.14166	1052.53	4.86232	82.0088	12.9398	0.0434914	0.133299	0.0123261
2021-05-05 15:25:46	4.34e+21	4.55553e+20	0.0481	4.56e+20	6.28753e+19	0.0808	1.35e+17	7.41593e+16	0.283	2.58e+19	0.0389	5.39e+17	0.0964	2.46859e+17	0.165193	1.8065e+18	0.0535725	366.915	10638.1	TRUE	7.24535	17.6571	2.43703	47.8664	2.18343	847.841	4.73068	83.5302	11.5288	0.0453278	0.1512	0.0138332
2021-05-05 15:25:48	4.21e+21	4.4411e+20	0.0478	4.22e+20	4.08738e+19	0.0817	1.12e+17	5.30162e+16	0.324	1.29e+19	0.0414	3.81e+17	0.0936	2.06676e+17	0.179311	1.75137e+18	0.0530924	355.717	10949	TRUE	10.8654	34.4271	3.16851	33.8583	1.84346	770.968	2.58636	89.0411	8.19492	0.0416241	0.125657	0.0103542
2021-05-05 15:25:50	4.21e+21	4.06551e+20	0.048	4.11e+20	2.60727e+19	0.0833	1.19e+17	5.94279e+16	0.31	9.62e+18	0.0441	3.95e+17	0.0892	1.89556e+17	0.185678	1.76883e+18	0.0533234	359.265	11051	FALSE	15.593	42.2611	2.71026	24.3544	2.08382	438.728	2.17089	91.7443	5.88368	0.0430182	0.144933	0.0131904
2021-05-05 15:25:52	4.18e+21	3.25212e+20	0.0479	4.13e+20	2.28769e+19	0.0826	1.21e+17	6.06238e+16	0.304	9.77e+18	0.0437	3.57e+17	0.0933	1.73831e+17	0.199436	1.79271e+18	0.0529808	364.114	11010.9	FALSE	14.2157	33.2868	2.34155	27.3669	2.05372	377.358	2.7238	90.6666	6.3779	0.0488981	0.165333	0.0174937
2021-05-05 15:25:55	4.11e+21	1.92909e+20	0.0481	4.09e+20	1.25716e+19	0.083	1.14e+17	5.2648e+16	0.32	8.17e+18	0.046	3.35e+17	0.0964	1.56891e+17	0.212307	1.82168e+18	0.0525611	369.999	10950.8	FALSE	15.3449	23.6119	1.53875	24.3881	2.13524	238.785	3.81008	89.9635	5.86276	0.0739306	0.264535	0.0252363
2021-05-05 15:25:57	4.21e+21	2.70801e+20	0.0474	4.13e+20	1.43341e+19	0.0814	1.09e+17	4.73017e+16	0.326	8.27e+18	0.0458	3.31e+17	0.0974	1.62977e+17	0.20671	1.83196e+18	0.05235	372.087	10877.4	TRUE	18.8921	32.745	1.73326	24.9849	2.03096	303.035	2.81121	92.0531	4.87257	0.0558115	0.191078	0.0162044
2021-05-05 15:25:59	4.2e+21	3.40652e+20	0.0479	4.09e+20	1.84154e+19	0.083	1.03e+17	4.25524e+16	0.349	7.87e+18	0.0465	3.19e+17	0.0987	1.63274e+17	0.227209	1.79483e+18	0.0534155	364.545	11008.3	TRUE	18.4982	43.2849	2.33995	24.6708	1.95377	432.77	2.14036	92.6451	5.00832	0.0449063	0.149126	0.0122302
2021-05-05 15:26:01	4.16e+21	4.26806e+20	0.0481	4.16e+20	3.81827e+19	0.0824	1.22e+17	6.35283e+16	0.302	1.05e+19	0.0437	3.71e+17	0.095	1.96406e+17	0.192748	1.73616e+18	0.0534285	352.629	10788.6	TRUE	11.178	40.6482	3.63645	28.3019	1.88894	601.035	2.20418	89.5959	8.0154	0.0416975	0.129478	0.0133087
2021-05-05 15:26:04	4.32e+21	5.26147e+20	0.0479	4.33e+20	4.90438e+19	0.0818	1.14e+17	5.45782e+16	0.325	1.52e+19	0.0426	3.81e+17	0.112	1.95771e+17	0.190378	1.76437e+18	0.0532199	358.358	10420.5	TRUE	10.7281	34.6149	3.22657	39.895	1.94615	898.597	2.57075	88.9863	8.29469	0.0330242	0.106168	0.00906128
2021-05-05 15:26:06	4.2e+21	2.66039e+20	0.0478	4.33e+20	3.48642e+19	0.0809	9.93e+16	3.76837e+16	0.359	1.37e+19	0.042	3.41e+17	0.108	1.637e+17	0.200314	1.82953e+18	0.053217	371.592	10387.6	TRUE	7.63073	19.4189	2.54483	40.176	2.08308	925.179	4.34384	84.3527	11.0543	0.0518842	0.185039	0.012215
2021-05-05 15:26:08	4.25e+21	4.62167e+20	0.0474	4.2e+20	3.6653e+19	0.081	9.38e+16	3.44725e+16	0.371	9.11e+18	0.0447	3.71e+17	0.0926	1.77736e+17	0.199177	1.76157e+18	0.0530046	357.79	10524.4	TRUE	12.6092	50.7318	4.02338	24.5553	2.08737	1063.25	1.79062	90.8413	7.20434	0.0351777	0.122103	0.00651103
2021-05-05 15:26:11	4.23e+21	4.40436e+20	0.0477	4.18e+20	3.44779e+19	0.0815	9.37e+16	3.43454e+16	0.375	9.11e+18	0.0447	3.26e+17	0.0981	1.70979e+17	0.199534	1.76238e+18	0.0529682	357.953	10550.2	TRUE	12.7745	48.3465	3.78462	27.9448	1.90666	1003.86	1.87916	90.8507	7.1119	0.0357471	0.115662	0.00684086
2021-05-05 15:26:13	4.28e+21	3.67515e+20	0.0476	4.19e+20	2.30377e+19	0.0817	1.03e+17	4.17201e+16	0.347	1.05e+19	0.0431	3.8e+17	0.0915	1.87141e+17	0.190844	1.81954e+18	0.0528561	369.564	10445.5	FALSE	15.9528	35.0015	2.19407	27.6316	2.03056	552.196	2.61251	91.4416	5.73201	0.0470128	0.156694	0.0101735
2021-05-05 15:26:15	4.27e+21	3.37679e+20	0.0476	4.09e+20	1.10302e+19	0.0824	1.06e+17	4.44094e+16	0.337	7.69e+18	0.0468	3.72e+17	0.0906	1.89902e+17	0.193138	1.82877e+18	0.0529781	371.437	10508.9	FALSE	30.614	43.9115	1.43436	20.672	1.9589	248.375	2.1525	94.5197	3.08746	0.0537475	0.174056	0.0125488
2021-05-05 15:26:17	4.25e+21	3.04128e+20	0.0475	4.07e+20	7.65874e+18	0.0822	1.08e+17	4.61972e+16	0.331	6.68e+18	0.049	3.51e+17	0.093	1.71105e+17	0.203032	1.83507e+18	0.0525235	372.718	10419.9	FALSE	39.7099	45.5282	1.14652	19.0313	2.05137	165.784	2.09223	95.2553	2.39878	0.0541845	0.184658	0.0148729
2021-05-05 15:26:20	4.31e+21	5.21065e+20	0.0475	4.08e+20	2.45415e+19	0.0825	1.07e+17	4.76552e+16	0.333	6.72e+18	0.0491	3.78e+17	0.0902	1.75406e+17	0.206388	1.76208e+18	0.05318	357.894	10403.6	FALSE	21.232	77.5394	3.65201	17.7778	2.15501	514.98	1.21484	94.1982	4.43662	0.0319269	0.109979	0.00845868
2021-05-05 15:26:22	4.36e+21	4.44863e+20	0.0475	4.11e+20	1.47692e+19	0.0824	1.18e+17	5.66786e+16	0.309	8.99e+18	0.0461	3.84e+17	0.0959	1.96134e+17	0.191316	1.82077e+18	0.0529204	369.814	10265.4	FALSE	30.1209	49.4842	1.64285	23.4115	1.95784	260.579	1.91478	94.7514	3.1457	0.0418708	0.134113	0.0121581
2021-05-05 15:26:24	4.4e+21	4.54532e+20	0.0478	4.27e+20	2.76996e+19	0.0824	1.42e+17	8.02035e+16	0.27	1.46e+19	0.0423	4.65e+17	0.0954	2.29822e+17	0.17729	1.83488e+18	0.0530538	372.679	10112.2	TRUE	16.4093	31.1323	1.89723	31.3978	2.0233	345.367	2.93255	91.2971	5.56373	0.0460613	0.144009	0.0165497
2021-05-05 15:26:26	4.4e+21	4.43498e+20	0.0479	4.43e+20	4.2583e+19	0.0814	1.87e+17	1.25031e+17	0.217	1.69e+19	0.0434	4.47e+17	0.113	2.02992e+17	0.177659	1.84001e+18	0.0528884	373.722	9918.34	TRUE	10.4149	26.2425	2.5197	37.8076	2.20205	340.58	3.35322	87.9968	8.44911	0.0398299	0.135657	0.0253382
2021-05-05 15:26:29	4.49e+21	6.57103e+20	0.0479	4.33e+20	4.50923e+19	0.0827	1.64e+17	1.03967e+17	0.243	1.71e+19	0.0416	5.47e+17	0.0916	2.33569e+17	0.173824	1.78253e+18	0.053497	362.046	9862.95	TRUE	14.5724	38.4271	2.63698	31.2614	2.34192	433.719	2.37349	91.2062	6.25884	0.0322093	0.114908	0.0143072
2021-05-05 15:26:31	4.53e+21	6.73043e+20	0.0478	4.22e+20	3.16574e+19	0.0834	1.45e+17	8.45898e+16	0.267	1.4e+19	0.0407	5.94e+17	0.0757	2.66015e+17	0.162532	1.79372e+18	0.0538131	364.319	9935.57	TRUE	21.2602	48.0745	2.26124	23.569	2.23296	374.246	1.94458	93.4847	4.39716	0.036953	0.124697	0.0119034
2021-05-05 15:26:33	4.48e+21	5.53501e+20	0.0481	4.21e+20	2.36194e+19	0.0839	1.48e+17	8.65006e+16	0.266	1.35e+19	0.0405	5.63e+17	0.0752	2.47582e+17	0.173945	1.82606e+18	0.0536753	370.888	9842.33	FALSE	23.4342	41.0001	1.74958	23.9787	2.274	273.054	2.28115	93.5274	3.99107	0.0420454	0.143705	0.0145959
2021-05-05 15:26:35	4.61e+21	7.59128e+20	0.0481	4.31e+20	4.12732e+19	0.0841	1.8e+17	1.19685e+17	0.229	1.94e+19	0.0396	6.65e+17	0.0792	3.08135e+17	0.153813	1.79089e+18	0.0538927	363.744	9692.51	FALSE	18.3928	39.1303	2.12749	29.1729	2.15815	344.848	2.36238	92.4409	5.02594	0.0376263	0.118429	0.0147382
2021-05-05 15:26:38	4.6e+21	7.61531e+20	0.0482	4.33e+20	4.45284e+19	0.0839	1.83e+17	1.22879e+17	0.227	1.7e+19	0.04	6.53e+17	0.0772	3.00968e+17	0.155399	1.78512e+18	0.0538861	362.573	9681.16	FALSE	17.1021	44.7959	2.61932	26.0337	2.16967	362.375	2.06197	92.368	5.40096	0.0366239	0.117537	0.0149135
2021-05-05 15:26:40	4.56e+21	7.46627e+20	0.0478	4.16e+20	3.00683e+19	0.0843	1.43e+17	8.32725e+16	0.274	1.05e+19	0.0431	6.02e+17	0.073	2.36848e+17	0.176299	1.77345e+18	0.0535412	360.202	9720.07	FALSE	24.8311	71.1073	2.86365	17.4419	2.54172	361.083	1.33175	94.6975	3.81367	0.0303749	0.116208	0.0104752
2021-05-05 15:26:42	4.53e+21	6.31827e+20	0.0477	4.09e+20	1.44861e+19	0.0842	1.28e+17	6.69443e+16	0.297	8.99e+18	0.0447	5.74e+17	0.0736	2.59847e+17	0.168811	1.81289e+18	0.0533468	368.212	9700.09	FALSE	43.616	70.2811	1.61136	15.662	2.20899	216.391	1.36938	96.2414	2.20656	0.0398451	0.132705	0.0101558
2021-05-05 15:26:44	4.59e+21	7.93167e+20	0.0479	4.26e+20	4.17422e+19	0.084	1.38e+17	7.85315e+16	0.284	1.45e+19	0.0412	6.36e+17	0.0771	2.68832e+17	0.16715	1.76576e+18	0.0539188	358.64	9520.03	FALSE	19.0016	54.7012	2.87877	22.7987	2.36579	531.535	1.7045	93.2384	4.90688	0.0315811	0.109524	0.00913343
2021-05-05 15:26:47	4.52e+21	6.96457e+20	0.0479	4.15e+20	2.8039e+19	0.0841	1.14e+17	5.41132e+16	0.33	9.6e+18	0.0447	5.39e+17	0.0788	2.68193e+17	0.163329	1.77818e+18	0.0537075	361.163	9524.3	FALSE	24.8388	72.5476	2.92073	17.8108	2.00975	518.156	1.30568	94.7237	3.81353	0.0365599	0.113438	0.00713608
2021-05-05 15:26:51	4.42e+21	5.65513e+20	0.0473	4.07e+20	1.69073e+19	0.0824	1.01e+17	4.06285e+16	0.344	4.99e+18	0.0538	5.02e+17	0.0757	2.57251e+17	0.164274	1.79257e+18	0.0530364	364.086	9588.17	FALSE	33.4478	113.329	3.38824	9.94024	1.9514	416.144	0.847951	96.0976	2.87306	0.0441627	0.130363	0.0068188
2021-05-05 15:26:54	4.46e+21	7.32319e+20	0.0479	4.09e+20	3.17407e+19	0.0843	1.04e+17	4.56146e+16	0.355	6.94e+18	0.0473	4.96e+17	0.0757	2.40617e+17	0.174196	1.7336e+18	0.0536438	352.108	9516.9	FALSE	23.0719	105.522	4.57359	13.9919	2.06137	695.846	0.898886	94.8518	4.11114	0.0314991	0.101003	0.00566229
2021-05-05 15:26:56	4.43e+21	6.65841e+20	0.0476	4.11e+20	3.00489e+19	0.083	1.38e+17	7.90433e+16	0.268	8.68e+18	0.045	4.67e+17	0.0811	2.3484e+17	0.183764	1.75056e+18	0.0536882	355.553	9429.19	FALSE	22.1585	76.7098	3.46186	18.5867	1.98859	380.158	1.23012	94.3623	4.25851	0.0335224	0.104315	0.0112327
2021-05-05 15:26:58	4.56e+21	7.17831e+20	0.0483	4.39e+20	5.0154e+19	0.0841	2.52e+17	1.91821e+17	0.18	1.71e+19	0.0415	5.63e+17	0.0901	2.71341e+17	0.165554	1.78684e+18	0.0534602	362.922	9185.06	FALSE	14.3125	41.9784	2.93298	30.373	2.07488	261.462	2.17445	91.28	6.37763	0.0345302	0.108972	0.0244108
2021-05-05 15:27:00	4.45e+21	6.04325e+20	0.0482	4.14e+20	2.47991e+19	0.0849	1.41e+17	8.07665e+16	0.279	8.11e+18	0.0461	4.95e+17	0.0786	2.38917e+17	0.180147	1.78847e+18	0.0537786	363.253	9276.32	FALSE	24.3688	74.516	3.05784	16.3838	2.07185	307.047	1.27054	94.6757	3.88512	0.0375304	0.118418	0.0127303
2021-05-05 15:27:03	4.39e+21	6.3886e+20	0.0477	4.01e+20	2.13666e+19	0.0839	1e+17	4.12472e+16	0.353	4.47e+18	0.0561	4.33e+17	0.0805	2.28662e+17	0.177898	1.74451e+18	0.0533068	354.324	9381.28	FALSE	29.9	142.922	4.78	10.3233	1.89362	518.013	0.671494	95.9711	3.20974	0.0349775	0.106671	0.00598762
2021-05-05 15:27:05	4.42e+21	6.63614e+20	0.0479	4e+20	1.98357e+19	0.085	1.01e+17	4.2165e+16	0.364	4.18e+18	0.0581	4.23e+17	0.082	2.35865e+17	0.177519	1.74695e+18	0.0533791	354.819	9205.64	FALSE	33.4556	158.759	4.74538	9.8818	1.7934	470.429	0.607019	96.37	2.88053	0.0348414	0.1018	0.00582961
2021-05-05 15:27:07	4.42e+21	5.78312e+20	0.0475	3.97e+20	8.20262e+18	0.0837	9.73e+16	3.7129e+16	0.359	4.2e+18	0.0572	4.86e+17	0.0753	2.21869e+17	0.184473	1.78662e+18	0.0532376	362.877	9147.88	FALSE	70.5033	137.693	1.95301	8.64198	2.19048	220.922	0.709771	97.7307	1.38619	0.0381667	0.128976	0.00623321
2021-05-05 15:27:09	4.37e+21	6.37228e+20	0.0474	4e+20	2.22255e+19	0.0831	9.24e+16	3.39349e+16	0.373	3.43e+18	0.0637	4.49e+17	0.0793	2.0605e+17	0.192972	1.73596e+18	0.0535668	352.589	9145.22	FALSE	28.6711	185.781	6.47973	7.6392	2.17909	654.944	0.516683	95.9897	3.34796	0.0315783	0.109334	0.00477203
2021-05-05 15:27:12	4.41e+21	6.46339e+20	0.0472	4e+20	1.90994e+19	0.0826	1.03e+17	4.40511e+16	0.335	4.2e+18	0.0575	4.82e+17	0.0766	1.99212e+17	0.197928	1.75033e+18	0.053293	355.506	9125.32	FALSE	33.8408	153.89	4.54748	8.71369	2.41953	433.574	0.626275	96.3777	2.84797	0.0302239	0.111446	0.00641339
2021-05-05 15:27:14	4.39e+21	6.38488e+20	0.0477	4.01e+20	2.13289e+19	0.0843	8.59e+16	2.71414e+16	0.415	3.04e+18	0.0682	4.37e+17	0.081	2.08655e+17	0.188488	1.74468e+18	0.0533991	354.359	9111.21	FALSE	29.9353	210.029	7.0161	6.95652	2.09437	785.846	0.457973	96.1877	3.21319	0.0320389	0.105079	0.00403587
2021-05-05 15:27:16	4.45e+21	5.74522e+20	0.0482	4.14e+20	2.1783e+19	0.0848	1.5e+17	8.92997e+16	0.264	8.1e+18	0.0465	5.06e+17	0.0792	2.48062e+17	0.170333	1.80233e+18	0.0532257	366.068	9008.78	TRUE	26.3748	70.9287	2.68925	16.0079	2.03981	243.931	1.33769	94.8806	3.59739	0.0411777	0.128486	0.0146605
2021-05-05 15:27:18	4.25e+21	4.49978e+20	0.0474	4.05e+20	2.04195e+19	0.0822	1.07e+17	4.74816e+16	0.326	4.95e+18	0.0544	4.05e+17	0.085	2.1059e+17	0.184262	1.76724e+18	0.0534272	358.941	8997.84	TRUE	22.0367	90.9047	4.12515	12.2222	1.92317	430.051	1.03934	94.4809	4.28743	0.0447707	0.137516	0.00999047
2021-05-05 15:27:21	4.35e+21	4.71561e+20	0.0471	4.05e+20	1.24833e+19	0.0816	9.9e+16	3.82534e+16	0.345	5.5e+18	0.0519	4.3e+17	0.0821	2.0395e+17	0.191076	1.80371e+18	0.0529061	366.348	8813.79	TRUE	37.7753	85.7384	2.2697	12.7907	2.10836	326.333	1.12132	96.1399	2.54504	0.0420131	0.143818	0.0079517
2021-05-05 15:27:24	4.13e+21	3.46498e+20	0.0477	4.1e+20	2.70914e+19	0.0819	8.58e+16	2.65403e+16	0.396	6.63e+18	0.0487	3.76e+17	0.0892	1.79063e+17	0.203959	1.75956e+18	0.0533126	357.38	8677.99	TRUE	12.79	52.2621	4.08618	17.633	2.09982	1020.76	1.73993	90.9323	7.10966	0.0473164	0.163246	0.00750518
2021-05-05 15:27:26	4.31e+21	3.56783e+20	0.0475	4.1e+20	9.91536e+18	0.0822	8.19e+16	1.99821e+16	0.416	5.12e+18	0.0531	3.46e+17	0.0916	2.04394e+17	0.192404	1.83848e+18	0.0530077	373.411	8607.28	FALSE	35.9828	69.6841	1.93659	14.7977	1.69281	496.211	1.37395	95.7428	2.66079	0.0554083	0.16153	0.00553862
2021-05-05 15:27:28	4.39e+21	6.31699e+20	0.0474	4.07e+20	2.66418e+19	0.0827	1.06e+17	4.7135e+16	0.331	7.61e+18	0.0463	4.71e+17	0.0791	2.44428e+17	0.182867	1.74784e+18	0.054012	355	8528.89	FALSE	23.7108	83.009	3.50089	16.1571	1.92695	565.222	1.14094	94.7085	3.99432	0.0371006	0.11238	0.00673855
2021-05-05 15:27:30	4.31e+21	4.19647e+20	0.0478	4.09e+20	1.52775e+19	0.0832	1.06e+17	4.50668e+16	0.335	7.78e+18	0.0461	4.54e+17	0.081	2.5519e+17	0.177758	1.80925e+18	0.0539739	367.473	8541.39	FALSE	27.4682	53.9392	1.96369	17.1366	1.77907	338.998	1.75322	94.5671	3.44278	0.0580244	0.168639	0.0102762
2021-05-05 15:27:33	4.42e+21	5.87137e+20	0.0476	4.02e+20	1.40958e+19	0.0836	9.73e+16	3.72672e+16	0.361	5.66e+18	0.0511	5.01e+17	0.076	2.60805e+17	0.171268	1.78251e+18	0.0537351	362.043	8531.19	FALSE	41.6533	103.734	2.49042	11.2974	1.92097	378.236	0.930955	96.5721	2.31847	0.0434205	0.128805	0.00626852
2021-05-05 15:27:35	4.35e+21	5.66025e+20	0.0477	4.04e+20	2.10435e+19	0.0834	9.29e+16	3.36329e+16	0.375	4.45e+18	0.0566	4.25e+17	0.0825	2.02371e+17	0.187733	1.75978e+18	0.0535445	357.425	8503.98	FALSE	26.8978	127.197	4.72888	10.4706	2.10011	625.682	0.751124	95.5405	3.55198	0.0346739	0.116313	0.00538118
2021-05-05 15:27:37	4.31e+21	4.33268e+20	0.0475	4.06e+20	1.3656e+19	0.0826	8.76e+16	2.68801e+16	0.391	3.31e+18	0.0652	3.57e+17	0.0903	2.02156e+17	0.196055	1.80291e+18	0.0531755	366.187	8479.73	FALSE	31.7273	130.897	4.12568	9.27171	1.76596	508.034	0.733806	96.0527	3.02745	0.0455813	0.134319	0.00617395
2021-05-05 15:27:39	4.31e+21	4.03129e+20	0.0473	4e+20	4.6058e+18	0.0824	8.92e+16	2.8008e+16	0.381	3.39e+18	0.0643	3.73e+17	0.0881	2.04144e+17	0.197136	1.81693e+18	0.0528033	369.034	8506.52	FALSE	87.5264	118.917	1.35864	9.08847	1.82715	164.445	0.82282	97.8473	1.11792	0.0504592	0.154465	0.00703097
2021-05-05 15:27:42	4.36e+21	4.7864e+20	0.0473	3.98e+20	5.18768e+18	0.0829	9.01e+16	2.93076e+16	0.38	3.58e+18	0.0624	4.74e+17	0.0775	2.08711e+17	0.195056	1.80507e+18	0.0536975	366.624	8555.55	FALSE	92.2648	133.698	1.44907	7.55274	2.27108	177.008	0.732988	97.9993	1.06215	0.043582	0.155792	0.00616419
2021-05-05 15:27:44	4.24e+21	3.50188e+20	0.0476	4e+20	6.33224e+18	0.0829	8.81e+16	2.71752e+16	0.388	2.99e+18	0.0679	4.29e+17	0.0807	1.93458e+17	0.197282	1.809e+18	0.0532389	367.422	8448.24	FALSE	55.3023	117.12	2.11781	6.9697	2.21753	233.015	0.829554	97.157	1.75683	0.0548835	0.19372	0.00803445
2021-05-05 15:27:46	4.19e+21	3.04645e+20	0.0477	4.02e+20	8.78337e+18	0.0828	8.77e+16	2.6845e+16	0.391	2.79e+18	0.0704	3.82e+17	0.0858	1.89143e+17	0.204452	1.80692e+18	0.0532908	367.001	8414.43	FALSE	34.6843	109.192	3.14816	7.30366	2.01963	327.188	0.879927	96.0808	2.77015	0.0607652	0.198826	0.0094954
2021-05-05 15:27:48	4.28e+21	4.09786e+20	0.0478	3.97e+20	5.3157e+18	0.0841	8.99e+16	2.92822e+16	0.387	3.85e+18	0.0593	3.94e+17	0.0838	1.92265e+17	0.208447	1.79988e+18	0.0530189	365.571	8394.46	FALSE	77.0897	106.438	1.3807	9.77157	2.04926	181.534	0.917004	97.6041	1.26611	0.0463767	0.159025	0.00743004
2021-05-05 15:27:50	4.26e+21	4.00241e+20	0.0474	4.01e+20	1.03738e+19	0.0825	8.66e+16	2.61459e+16	0.392	2.91e+18	0.0688	3.47e+17	0.0902	1.69229e+17	0.207519	1.79502e+18	0.0534483	364.584	8372.51	FALSE	38.5819	137.54	3.56488	8.38617	2.05048	396.765	0.702343	96.6002	2.50377	0.0414715	0.145575	0.00660732
2021-05-05 15:27:52	4.37e+21	4.77423e+20	0.0473	4e+20	6.05241e+18	0.0825	8.82e+16	2.72319e+16	0.385	2.59e+18	0.0744	3.6e+17	0.0896	1.73483e+17	0.222495	1.81028e+18	0.0531004	367.683	8375.67	FALSE	78.8814	184.333	2.33684	7.19444	2.07513	222.254	0.531966	98.0588	1.24312	0.0363509	0.124105	0.00562303
2021-05-05 15:27:55	4.37e+21	5.11378e+20	0.047	4.02e+20	1.14888e+19	0.0817	8.76e+16	2.71637e+16	0.383	2.51e+18	0.0751	3.62e+17	0.0888	1.94906e+17	0.203515	1.79449e+18	0.0534458	364.476	8335.52	FALSE	44.5109	203.736	4.57722	6.9337	1.85731	422.947	0.476999	97.1818	2.18333	0.0378269	0.114901	0.0051074
2021-05-05 15:27:57	4.37e+21	4.99237e+20	0.0473	4.02e+20	1.02602e+19	0.0825	8.94e+16	2.87736e+16	0.382	3.06e+18	0.0675	3.86e+17	0.0861	1.86061e+17	0.210897	1.80014e+18	0.0536508	365.623	8257.61	FALSE	48.6578	163.149	3.35299	7.92746	2.07459	356.583	0.596003	97.2375	1.99839	0.0370112	0.125253	0.00581113
2021-05-05 15:27:59	4.34e+21	4.19282e+20	0.0467	4.05e+20	8.20444e+18	0.0804	8.87e+16	2.72912e+16	0.372	2.46e+18	0.0758	3.27e+17	0.0937	1.48886e+17	0.235766	1.82337e+18	0.0529106	370.342	8230.36	FALSE	51.1043	170.44	3.33514	7.52294	2.19631	300.626	0.571179	97.3517	1.90496	0.0349086	0.131004	0.00624787
2021-05-05 15:28:01	4.24e+21	3.11846e+20	0.0475	4.05e+20	7.45187e+18	0.0822	8.17e+16	2.01747e+16	0.413	2.18e+18	0.0822	3.31e+17	0.0931	1.63059e+17	0.228498	1.82683e+18	0.053294	371.044	8223.92	FALSE	41.848	143.049	3.41829	6.5861	2.02994	369.367	0.676503	96.7728	2.31248	0.0516377	0.180262	0.00630436
2021-05-05 15:28:06	4.32e+21	4.41076e+20	0.0474	4.02e+20	9.43419e+18	0.0825	9.11e+16	3.03458e+16	0.376	3.45e+18	0.0628	3.95e+17	0.0838	1.8499e+17	0.209997	1.80393e+18	0.0533752	366.394	8144.99	FALSE	46.7529	127.848	2.73455	8.73418	2.13525	310.89	0.758514	96.9745	2.07419	0.0415421	0.144303	0.00693129
2021-05-05 15:28:08	4.4e+21	5.44608e+20	0.047	4e+20	9.81576e+18	0.082	9.3e+16	3.26143e+16	0.365	4.06e+18	0.0579	4.03e+17	0.0828	1.85265e+17	0.215882	1.79299e+18	0.0532793	364.171	8115.77	FALSE	55.483	134.14	2.41767	10.0744	2.17526	300.964	0.725818	97.3612	1.75479	0.0335394	0.118814	0.00583428
2021-05-05 15:28:13	4.37e+21	4.00959e+20	0.0471	4.05e+20	3.3139e+18	0.0817	9.46e+16	3.24343e+16	0.36	3.29e+18	0.0644	3.64e+17	0.0876	1.96989e+17	0.209265	1.84584e+18	0.052922	374.906	8005.99	FALSE	120.993	121.872	1.00726	9.03846	1.84782	102.173	0.805574	98.1769	0.811426	0.0486587	0.149259	0.00822437
2021-05-05 15:28:15	4.45e+21	5.29231e+20	0.0471	4.09e+20	1.21993e+19	0.0817	9.67e+16	3.52904e+16	0.355	4.7e+18	0.0549	4.23e+17	0.0824	2.27966e+17	0.183364	1.82339e+18	0.0534465	370.346	8095.33	FALSE	43.3821	112.602	2.5956	11.1111	1.85554	345.684	0.859105	96.7372	2.22989	0.0421443	0.12519	0.00643697
2021-05-05 15:28:17	4.31e+21	4.2302e+20	0.0478	4.04e+20	1.06189e+19	0.0835	1.1e+17	4.91196e+16	0.326	5.82e+18	0.0503	4.33e+17	0.0813	2.14844e+17	0.194018	1.80768e+18	0.0537442	367.155	8023.96	FALSE	39.8366	72.6838	1.82455	13.4411	2.01542	216.184	1.32147	96.0494	2.41108	0.0491123	0.15742	0.0114915
2021-05-05 15:28:20	4.43e+21	5.92063e+20	0.0473	4.11e+20	2.25823e+19	0.0822	1.23e+17	6.28877e+16	0.292	7.09e+18	0.0472	4.69e+17	0.0788	2.35866e+17	0.184811	1.78487e+18	0.0537483	362.522	7880.46	FALSE	26.218	83.5068	3.1851	15.1173	1.98841	359.09	1.13844	95.0676	3.62604	0.0381552	0.119553	0.0102484
2021-05-05 15:28:22	4.26e+21	3.30193e+20	0.0477	4.08e+20	1.02846e+19	0.0829	1.27e+17	6.54488e+16	0.285	6.87e+18	0.0477	4.34e+17	0.0821	2.31958e+17	0.187077	1.8276e+18	0.0534717	371.2	7902.64	FALSE	32.1056	48.063	1.49703	15.8295	1.87103	157.139	1.97206	94.7834	2.95224	0.0667626	0.205112	0.0204728
2021-05-05 15:28:24	4.42e+21	5.42419e+20	0.048	4.07e+20	1.45701e+19	0.0844	1.42e+17	8.12668e+16	0.267	8.19e+18	0.0453	5.44e+17	0.0743	2.87537e+17	0.16657	1.80331e+18	0.0539645	366.267	7821.23	FALSE	37.2283	66.2294	1.77901	15.0551	1.89193	179.287	1.44594	95.7636	2.57234	0.0509969	0.152779	0.0143251
2021-05-05 15:28:26	4.55e+21	8.05117e+20	0.0478	4.04e+20	2.49998e+19	0.0847	1.32e+17	7.33452e+16	0.284	8.36e+18	0.0447	6.17e+17	0.0696	3.21023e+17	0.161178	1.7416e+18	0.0538676	353.733	7717.51	FALSE	32.2049	96.3059	2.99041	13.5494	1.92198	340.851	0.995481	95.8707	2.97689	0.0385051	0.109924	0.00852292
2021-05-05 15:28:29	4.43e+21	5.41685e+20	0.0473	4.07e+20	1.34838e+19	0.0824	1.21e+17	6.00987e+16	0.297	6.43e+18	0.0483	5.23e+17	0.0738	2.35808e+17	0.194203	1.8083e+18	0.0539165	367.281	7747.19	FALSE	40.173	84.2434	2.09701	12.2945	2.2179	224.361	1.14267	96.2627	2.3962	0.0421093	0.145391	0.0108882
2021-05-05 15:28:31	4.37e+21	4.82097e+20	0.0474	4.04e+20	1.05254e+19	0.0827	1.19e+17	5.81051e+16	0.301	5.93e+18	0.0496	4.76e+17	0.0768	2.9227e+17	0.167365	1.80811e+18	0.0535099	367.242	7751.5	FALSE	45.803	81.2979	1.77495	12.458	1.62863	181.145	1.18681	96.4849	2.10652	0.0590362	0.151028	0.0117286
2021-05-05 15:28:33	4.34e+21	4.61297e+20	0.0474	4.01e+20	8.45657e+18	0.0828	1.16e+17	5.52492e+16	0.305	5.48e+18	0.0508	4.54e+17	0.0779	2.51998e+17	0.177588	1.80383e+18	0.0535965	366.373	7796.12	FALSE	54.549	84.1783	1.54317	12.0705	1.8016	153.062	1.15061	96.8563	1.77559	0.053216	0.152221	0.0120391
2021-05-05 15:28:35	4.44e+21	7.01688e+20	0.0473	4.11e+20	3.26648e+19	0.0821	1.22e+17	6.34481e+16	0.295	5.99e+18	0.0495	5.1e+17	0.0745	2.66885e+17	0.174346	1.73854e+18	0.0537577	353.112	7760.46	FALSE	21.4815	117.143	5.45323	11.7451	1.91093	514.827	0.807855	94.6348	4.40542	0.0362857	0.107423	0.00819774
2021-05-05 15:28:38	4.43e+21	4.98533e+20	0.047	4.07e+20	9.11659e+18	0.0815	1.19e+17	5.74228e+16	0.296	5.26e+18	0.0521	4.77e+17	0.0769	2.54122e+17	0.178463	1.82837e+18	0.0537189	371.357	7802.92	FALSE	54.6842	94.7781	1.73319	11.0273	1.87705	158.763	1.0234	96.996	1.77375	0.049869	0.145772	0.0112206
2021-05-05 15:28:40	4.33e+21	4.59694e+20	0.0474	4.01e+20	9.30637e+18	0.0827	1.11e+17	5.03807e+16	0.317	4.93e+18	0.053	5.19e+17	0.0731	2.61281e+17	0.173141	1.79993e+18	0.0538505	365.58	7801.8	FALSE	49.3956	93.2442	1.8877	9.49904	1.98637	184.721	1.0378	96.769	1.95906	0.0557066	0.167662	0.0107472
2021-05-05 15:28:42	4.44e+21	6.22544e+20	0.0476	4.03e+20	1.66551e+19	0.0837	1.22e+17	6.22085e+16	0.299	6.35e+18	0.0481	5.81e+17	0.0695	3.40842e+17	0.155615	1.77535e+18	0.0540628	360.588	7748.39	FALSE	37.3787	98.0384	2.62285	10.9294	1.7046	267.73	0.981704	96.2447	2.57486	0.0531298	0.136049	0.00956657
2021-05-05 15:28:45	4.52e+21	8.16543e+20	0.0473	4.05e+20	3.01923e+19	0.0831	1.29e+17	7.0994e+16	0.283	6.68e+18	0.047	6.01e+17	0.0679	3.08113e+17	0.166871	1.72233e+18	0.053639	349.82	7764.92	FALSE	27.0447	122.237	4.51981	11.1148	1.95058	425.279	0.781565	95.5362	3.53252	0.0363167	0.105358	0.00804748
2021-05-05 15:28:47	4.49e+21	7.40893e+20	0.0476	4.04e+20	2.45723e+19	0.084	1.2e+17	6.1279e+16	0.304	5.89e+18	0.0494	5.64e+17	0.0702	2.49014e+17	0.182924	1.74356e+18	0.053475	354.132	7733.21	FALSE	30.1515	125.788	4.17187	10.4433	2.26493	400.99	0.762415	95.9028	3.18069	0.0324028	0.113887	0.00776364
2021-05-05 15:28:49	4.45e+21	5.66028e+20	0.0478	4.02e+20	8.92333e+18	0.0844	1.2e+17	5.91667e+16	0.307	6.73e+18	0.0479	6.16e+17	0.0697	2.57059e+17	0.183141	1.80628e+18	0.0541847	366.871	7716.5	FALSE	63.4324	84.1052	1.3259	10.9253	2.39633	150.817	1.15455	97.1041	1.53083	0.0442494	0.156291	0.0100241
2021-05-05 15:28:51	4.48e+21	7.70812e+20	0.0476	4.01e+20	2.56123e+19	0.0842	1.19e+17	6.09043e+16	0.308	6.93e+18	0.0467	6.89e+17	0.0646	3.47865e+17	0.150596	1.725e+18	0.0538578	350.361	7681.76	FALSE	30.0954	111.228	3.69586	10.0581	1.98065	420.534	0.861109	95.7797	3.18254	0.0434553	0.125752	0.00748317
2021-05-05 15:28:54	4.67e+21	8.43145e+20	0.0475	3.98e+20	1.07038e+19	0.0851	1.28e+17	6.80613e+16	0.291	8.02e+18	0.0446	7.53e+17	0.0628	3.79747e+17	0.151015	1.77972e+18	0.0544203	361.475	7646.4	FALSE	78.7705	105.13	1.33464	10.6507	1.9829	157.267	0.930051	97.7765	1.24128	0.0442279	3.30961e-22	0.00794704
2021-05-05 15:28:56	4.54e+21	8.42597e+20	0.0472	4.04e+20	2.9805e+19	0.083	1.21e+17	6.30889e+16	0.297	6.82e+18	0.0472	6.91e+17	0.065	3.40334e+17	0.161425	1.71952e+18	0.0542461	349.248	7671.97	FALSE	28.2703	123.548	4.37023	9.86975	2.03036	472.429	0.774434	95.6797	3.38446	0.038926	0.115314	0.00715642
2021-05-05 15:28:58	4.5e+21	6.24134e+20	0.0469	3.99e+20	6.74364e+18	0.0821	1.16e+17	5.52937e+16	0.296	6.07e+18	0.0493	6.45e+17	0.0673	3.46759e+17	0.151174	1.80251e+18	0.0542781	366.105	7673.51	FALSE	92.5515	102.823	1.11098	9.41085	1.86008	121.96	0.950943	97.7785	1.05648	0.0545687	0.150696	0.00881515
2021-05-05 15:29:00	4.5e+21	8.19114e+20	0.0471	3.99e+20	2.64766e+19	0.0827	1.09e+17	5.13476e+16	0.315	6.02e+18	0.0491	6.49e+17	0.0666	3.22901e+17	0.16	1.71183e+18	0.0541916	347.688	7560.83	FALSE	30.9373	136.065	4.3981	9.27581	2.00991	515.634	0.705786	96.033	3.10412	0.0381034	0.113067	0.00588218
2021-05-05 15:29:03	4.57e+21	8.57431e+20	0.0472	4.01e+20	2.52701e+19	0.0834	1.16e+17	5.78513e+16	0.31	6.11e+18	0.0491	6.55e+17	0.0669	3.20566e+17	0.16315	1.72657e+18	0.0545413	350.68	7486.49	FALSE	33.9306	140.332	4.13586	9.32824	2.04326	436.811	0.686387	96.3224	2.8388	0.0362597	0.109934	0.00624649
2021-05-05 15:29:05	4.69e+21	9.39724e+20	0.0479	3.98e+20	1.8454e+19	0.0864	1.25e+17	6.62607e+16	0.303	8.77e+18	0.0438	8.12e+17	0.0618	4.08146e+17	0.150833	1.7441e+18	0.0545387	354.242	7485	FALSE	50.9224	107.152	2.10422	10.8005	1.98949	278.506	0.905456	97.0216	1.90528	0.0422305	0.118573	0.00687268
2021-05-05 15:29:07	4.73e+21	1.09061e+21	0.0476	3.98e+20	2.96764e+19	0.0856	1.26e+17	6.89975e+16	0.298	8.93e+18	0.0435	8.23e+17	0.0613	3.41588e+17	0.159198	1.69253e+18	0.0546824	343.768	7391.14	FALSE	36.7501	122.129	3.32323	10.8505	2.40934	430.108	0.78972	96.4478	2.62442	0.030333	0.101823	0.00590357
2021-05-05 15:29:09	4.62e+21	9.22299e+20	0.0474	3.98e+20	2.37749e+19	0.0844	1.21e+17	6.30842e+16	0.302	6.8e+18	0.0474	7.07e+17	0.0649	3.06119e+17	0.170113	1.71965e+18	0.0543979	349.276	7398.16	FALSE	38.793	135.632	3.4963	9.6181	2.30956	376.875	0.712632	96.656	2.49158	0.0321851	0.101275	0.00637257
2021-05-05 15:29:12	4.59e+21	7.04444e+20	0.0475	3.97e+20	3.76297e+18	0.0847	1.2e+17	5.91419e+16	0.306	5.82e+18	0.0498	6.42e+17	0.067	3.09828e+17	0.166358	1.80702e+18	0.0542288	367.02	7360.76	FALSE	187.204	121.038	0.646559	9.06542	2.07212	63.6262	0.813585	98.475	0.526031	0.0435039	0.13346	0.0084136
2021-05-05 15:29:14	4.51e+21	6.93338e+20	0.0472	4.01e+20	1.47354e+19	0.0829	1.12e+17	5.2221e+16	0.311	5.27e+18	0.0518	6.25e+17	0.0679	2.89869e+17	0.175858	1.77498e+18	0.0541414	360.513	7337.26	FALSE	47.0525	131.563	2.7961	8.432	2.15615	282.175	0.737446	97.0208	2.06197	0.0408716	0.131611	0.00727336
2021-05-05 15:29:16	4.53e+21	7.07343e+20	0.0473	4.03e+20	1.61287e+19	0.0833	1.15e+17	5.51271e+16	0.312	5.3e+18	0.0516	6.01e+17	0.0688	2.76694e+17	0.179362	1.77777e+18	0.0542094	361.079	7275.16	FALSE	43.8562	133.461	3.04315	8.81864	2.17207	292.573	0.726018	96.895	2.20938	0.0379825	0.124162	0.00745612
2021-05-05 15:29:18	4.54e+21	6.58667e+20	0.0474	4e+20	7.19043e+18	0.0838	1.04e+17	4.3208e+16	0.34	4.84e+18	0.0536	5.82e+17	0.0698	3.10811e+17	0.164386	1.80505e+18	0.0542498	366.621	7292.86	FALSE	91.6034	136.088	1.48563	8.31615	1.87252	166.414	0.72028	98.0217	1.07007	0.046586	0.134935	0.00646164
2021-05-05 15:29:21	4.51e+21	6.59715e+20	0.0469	3.97e+20	7.33257e+18	0.0825	9.93e+16	3.89943e+16	0.339	4.2e+18	0.0569	5.55e+17	0.0715	2.42512e+17	0.188013	1.79061e+18	0.0537469	363.689	7206.34	FALSE	89.9704	157.075	1.74585	7.56757	2.28855	188.042	0.62465	98.1169	1.09055	0.0362271	0.125659	0.00601736
2021-05-05 15:29:23	4.43e+21	5.86518e+20	0.0469	3.98e+20	9.02105e+18	0.082	9.89e+16	3.87009e+16	0.337	3.53e+18	0.0616	5.3e+17	0.0728	2.60726e+17	0.176701	1.78745e+18	0.0539134	363.046	7203.04	FALSE	65.0165	166.152	2.55554	6.66038	2.03278	233.097	0.588142	97.7211	1.50302	0.0437092	0.137493	0.00651012
2021-05-05 15:29:25	4.44e+21	6.70691e+20	0.0475	3.97e+20	1.55278e+19	0.0841	9.24e+16	3.33626e+16	0.379	3.89e+18	0.0589	5.29e+17	0.0729	2.74032e+17	0.180434	1.75296e+18	0.0535021	356.04	7167.77	FALSE	43.193	172.414	3.99172	7.3535	1.93043	465.424	0.562776	97.0306	2.24644	0.0396893	0.115739	0.00477242
2021-05-05 15:29:28	4.47e+21	6.90107e+20	0.0477	3.98e+20	1.54566e+19	0.0849	1.03e+17	4.37969e+16	0.349	5.06e+18	0.0521	5.75e+17	0.0693	2.76418e+17	0.191852	1.75788e+18	0.0541066	357.04	7132.88	FALSE	44.648	136.385	3.05466	8.8	2.08018	352.916	0.710827	96.9459	2.17134	0.0389974	0.126841	0.00609953
2021-05-05 15:29:30	4.61e+21	9.01491e+20	0.0476	3.98e+20	2.2681e+19	0.0849	1.14e+17	5.59149e+16	0.321	6.22e+18	0.0488	6.62e+17	0.0667	2.77828e+17	0.17113	1.72468e+18	0.0547982	350.297	7030.66	FALSE	39.7466	144.934	3.64646	9.39577	2.38277	405.634	0.667627	96.762	2.43448	0.0298329	0.100322	0.005738
2021-05-05 15:29:34	4.6e+21	8.83437e+20	0.0477	4.02e+20	2.58659e+19	0.0855	1.14e+17	5.57888e+16	0.326	6.83e+18	0.0478	6.63e+17	0.0678	2.78128e+17	0.180428	1.72843e+18	0.0542031	351.058	6937.18	FALSE	34.1545	129.347	3.78711	10.3017	2.3838	463.64	0.744498	96.2983	2.81949	0.0303004	0.101613	0.00581695
2021-05-05 15:29:37	4.64e+21	7.92572e+20	0.0475	3.95e+20	5.6217e+18	0.085	1.23e+17	6.27391e+16	0.294	8.49e+18	0.0444	7.58e+17	0.0638	3.93382e+17	0.151543	1.78929e+18	0.0542407	363.419	6907.52	FALSE	140.984	93.3535	0.662156	11.2005	1.92688	89.6045	1.05047	98.0646	0.695572	0.048632	0.132738	0.00796
2021-05-05 15:29:39	4.53e+21	6.63157e+20	0.0478	3.96e+20	4.65689e+18	0.0853	1.13e+17	5.2435e+16	0.316	7.02e+18	0.0472	6.26e+17	0.0692	3.08188e+17	0.171053	1.79831e+18	0.0546001	365.253	6783.54	FALSE	142.404	94.4669	0.663374	11.2141	2.03123	88.8126	1.03825	98.0807	0.688751	0.045763	0.138518	0.00805852
2021-05-05 15:29:42	4.53e+21	6.60654e+20	0.0475	3.98e+20	6.40349e+18	0.0844	1.18e+17	5.73958e+16	0.309	5.35e+18	0.052	5.83e+17	0.0715	2.29041e+17	0.202767	1.79948e+18	0.0539978	365.489	6765.92	FALSE	103.171	123.487	1.19691	9.17667	2.54539	111.567	0.794247	98.0789	0.950646	0.0341373	0.133303	0.00873574
2021-05-05 15:29:44	4.46e+21	6.01351e+20	0.0481	4.03e+20	1.24861e+19	0.0853	9.78e+16	3.73633e+16	0.372	4.92e+18	0.0548	5.28e+17	0.0764	2.60396e+17	0.202832	1.7945e+18	0.0543092	364.479	6675	FALSE	48.1615	122.226	2.53783	9.31818	2.02768	334.182	0.793689	97.0093	2.01425	0.0422314	0.134631	0.00591011
2021-05-05 15:29:46	4.38e+21	5.76313e+20	0.0475	3.97e+20	1.20485e+19	0.0839	1.04e+17	4.44242e+16	0.341	5.37e+18	0.0519	5.38e+17	0.0739	2.61304e+17	0.182183	1.76894e+18	0.0539806	359.287	6684.76	FALSE	47.8326	107.321	2.24368	9.98141	2.0589	271.216	0.90275	96.8839	2.02548	0.0440863	0.136146	0.00765957
2021-05-05 15:29:54	4.37e+21	5.49665e+20	0.0471	3.98e+20	1.13637e+19	0.0825	9.11e+16	3.12634e+16	0.374	3.04e+18	0.0692	4.23e+17	0.0852	2.24566e+17	0.207072	1.77669e+18	0.0537107	360.86	6710.76	FALSE	48.3703	180.811	3.73806	7.18676	1.88363	363.482	0.538029	97.2814	2.01118	0.0401276	0.123924	0.00530171
2021-05-05 15:29:56	4.36e+21	5.08453e+20	0.0469	3.96e+20	6.20485e+18	0.0816	9.39e+16	3.35746e+16	0.35	3.7e+18	0.0615	5.07e+17	0.0765	2.4718e+17	0.194651	1.7912e+18	0.0537802	363.808	6752.35	FALSE	81.9444	137.42	1.67699	7.29783	2.05113	184.808	0.712308	97.8851	1.19453	0.047837	0.153522	0.00672008
2021-05-05 15:29:58	4.33e+21	4.94545e+20	0.0471	4.07e+20	1.88335e+19	0.0815	1.05e+17	4.49266e+16	0.329	4.85e+18	0.0544	5.22e+17	0.0757	2.79967e+17	0.179095	1.78372e+18	0.0538419	362.288	6812.15	FALSE	26.2588	101.968	3.8832	9.29119	1.8645	419.206	0.933809	95.2188	3.62617	0.0543898	0.157829	0.00905066
2021-05-05 15:30:00	4.44e+21	6.51444e+20	0.0471	3.95e+20	1.15798e+19	0.0828	9.95e+16	4.01612e+16	0.346	4.61e+18	0.0556	5.53e+17	0.0735	2.2376e+17	0.209708	1.76191e+18	0.0543008	357.858	6821.11	FALSE	56.2567	141.311	2.5119	8.33635	2.4714	288.334	0.68934	97.4113	1.73155	0.0336	0.128258	0.00596898
2021-05-05 15:30:05	4.53e+21	7.66589e+20	0.0473	4.01e+20	2.01247e+19	0.0835	1.17e+17	5.8055e+16	0.307	7.76e+18	0.0462	6.8e+17	0.0682	2.5443e+17	0.187643	1.75021e+18	0.0543788	355.483	6808.53	FALSE	38.092	98.7873	2.59339	11.4118	2.67264	346.649	0.97516	96.3334	2.52897	0.0321186	0.12317	0.00718285
2021-05-05 15:30:07	4.56e+21	7.72294e+20	0.0469	4e+20	1.66659e+19	0.0824	1.15e+17	5.56745e+16	0.306	6.17e+18	0.0493	6.24e+17	0.0695	2.70043e+17	0.179525	1.76151e+18	0.0540766	357.778	6864.21	FALSE	46.3397	125.169	2.70113	9.88782	2.31074	299.346	0.774779	96.9785	2.09277	0.0340929	0.112845	0.00702145
2021-05-05 15:30:09	4.54e+21	6.85923e+20	0.0472	4.02e+20	1.19489e+19	0.0832	1.12e+17	5.16349e+16	0.317	6.23e+18	0.0494	6.26e+17	0.0697	2.87266e+17	0.180861	1.79238e+18	0.0548254	364.047	6851.83	FALSE	57.4049	110.1	1.91795	9.95208	2.17916	231.41	0.883231	97.2438	1.694	0.0409165	0.130569	0.00748362
2021-05-05 15:30:12	4.52e+21	7.33366e+20	0.0482	3.9e+20	6.77442e+18	0.0874	1.11e+17	5.16913e+16	0.344	7.69e+18	0.0463	6.54e+17	0.0698	2.588e+17	0.209573	1.76101e+18	0.0548217	357.676	6950.06	FALSE	108.255	95.3662	0.880939	11.7584	2.52705	131.055	1.02662	97.9052	0.904393	0.0347687	0.122063	0.0069026
2021-05-05 15:30:14	4.39e+21	7.40906e+20	0.0505	3.88e+20	1.86941e+19	0.0945	9.77e+16	4.05455e+16	0.427	8.11e+18	0.046	6.59e+17	0.07	4.33396e+17	0.170357	1.69705e+18	0.0560054	344.685	7127.42	FALSE	39.6332	91.357	2.30506	12.3065	1.52055	461.064	1.05439	96.3258	2.43043	0.0566999	0.127221	0.00544609
2021-05-05 15:30:16	4.32e+21	7.1586e+20	0.0498	3.9e+20	2.52437e+19	0.0913	9.59e+16	3.94496e+16	0.406	7.58e+18	0.0472	6.94e+17	0.0691	3.62974e+17	0.16598	1.67614e+18	0.0554827	340.438	7379.84	FALSE	28.358	94.4406	3.3303	10.9222	1.91198	639.896	1.01053	95.435	3.36536	0.0486141	0.13527	0.00523319
2021-05-05 15:30:18	4.46e+21	6.68365e+20	0.0502	4.09e+20	2.52683e+19	0.0915	1.13e+17	5.36129e+16	0.37	1.05e+19	0.0443	7.53e+17	0.0712	3.96492e+17	0.163884	1.76334e+18	0.055325	358.149	7141.73	FALSE	26.4508	63.6538	2.4065	13.9442	1.89915	471.309	1.48791	94.7115	3.58067	0.0563715	0.155916	0.0076774
2021-05-05 15:30:21	4.36e+21	6.27809e+20	0.0503	4.09e+20	3.12843e+19	0.0913	1.1e+17	5.1544e+16	0.396	8.9e+18	0.0471	6.08e+17	0.0804	2.39044e+17	0.262387	1.73569e+18	0.0566829	352.534	7588.4	FALSE	20.0679	70.5403	3.51509	14.6382	2.54347	606.943	1.32999	93.8179	4.67503	0.0362551	0.133174	0.00768263
2021-05-05 15:30:23	4.63e+21	9.0739e+20	0.0505	4.22e+20	4.52539e+19	0.0922	1.09e+17	5.06941e+16	0.411	1.36e+19	0.0439	7.96e+17	0.0792	4.18853e+17	0.180007	1.73124e+18	0.0572574	351.629	7516.46	FALSE	20.0511	66.7199	3.32749	17.0854	1.90043	892.687	1.40508	93.747	4.67541	0.0435871	0.123572	0.00529497
2021-05-05 15:30:25	4.27e+21	5.7717e+20	0.0503	4.05e+20	3.12678e+19	0.0912	9.03e+16	3.24605e+16	0.465	1.05e+19	0.045	6.77e+17	0.0773	3.24972e+17	0.191309	1.71739e+18	0.0558436	348.816	7793.58	FALSE	18.4589	54.9685	2.97788	15.5096	2.08326	963.257	1.69292	93.0571	5.04131	0.0525067	0.150358	0.0057657
2021-05-05 15:30:28	4.67e+21	1.01929e+21	0.049	4.22e+20	5.25309e+19	0.0879	1.08e+17	5.08203e+16	0.394	1.54e+19	0.0446	7.64e+17	0.0873	3.61382e+17	0.172371	1.6978e+18	0.0579655	344.837	8981.99	FALSE	19.4037	66.1879	3.4111	20.1571	2.11411	1033.66	1.41446	93.6201	4.82486	0.0333948	0.102353	0.00478353
2021-05-05 15:30:30	4.35e+21	9.2637e+20	0.054	4.25e+20	7.85121e+19	0.1	1.02e+17	4.83769e+16	0.482	1.38e+19	0.0482	6.64e+17	0.0953	3.56092e+17	0.174722	1.59219e+18	0.0623908	323.388	11605.7	FALSE	11.7991	67.1282	5.68928	20.7831	1.86469	1622.93	1.35308	90.8301	7.69807	0.0333813	0.0835745	0.00180865
2021-05-05 15:30:32	4.7e+21	1.12495e+21	0.0514	4.47e+20	8.51877e+19	0.0922	1.24e+17	6.80052e+16	0.347	2.06e+19	0.046	1.08e+18	0.0857	5.28329e+17	0.123522	1.66261e+18	0.0570552	337.691	11010.8	FALSE	13.2055	54.6092	4.13533	19.0741	2.04418	1252.66	1.67127	91.2668	6.91125	0.0409551	0.106748	0.00302472
2021-05-05 15:30:34	4.26e+21	6.69754e+20	0.0476	4.04e+20	4.06498e+19	0.0828	1.06e+17	4.97672e+16	0.326	1.16e+19	0.0466	6.53e+17	0.076	3.61965e+17	0.11914	1.66968e+18	0.0527179	339.126	22687.6	TRUE	16.4762	57.7374	3.5043	17.7642	1.80404	816.799	1.60406	92.6145	5.62111	0.0478646	0.109182	0.00331542
2021-05-05 15:30:36	3.91e+21	2.98611e+20	0.046	3.82e+20	1.651e+19	0.0777	8.57e+16	2.91361e+16	0.339	4.44e+18	0.0581	3.48e+17	0.0824	2.34984e+17	0.13226	1.67951e+18	0.051667	341.123	26474.2	TRUE	18.0866	67.2548	3.71848	12.7586	1.48095	566.653	1.38641	93.2425	5.15533	0.0725127	0.140673	0.00253028
2021-05-05 15:30:38	4e+21	3.97842e+20	0.0484	3.96e+20	3.14442e+19	0.0843	1.16e+17	5.95807e+16	0.302	8.78e+18	0.0434	4.88e+17	0.0675	4.19712e+17	0.113123	1.67522e+18	0.0521376	340.251	23871.9	TRUE	12.6523	45.3123	3.58135	17.9918	1.1627	527.759	1.99957	90.6049	7.16114	0.0917472	0.13319	0.00942037
2021-05-05 15:30:41	4.34e+21	8.80323e+20	0.0492	4.1e+20	5.9864e+19	0.0875	1.34e+17	7.98123e+16	0.302	2.07e+19	0.0434	9.18e+17	0.0794	5.07698e+17	0.111684	1.60896e+18	0.0550415	326.793	20112.4	TRUE	14.7054	42.5277	2.89198	22.549	1.80816	750.06	2.15063	91.4614	6.21959	0.0503801	0.112547	0.00547301
2021-05-05 15:30:43	4.12e+21	6.33707e+20	0.0478	3.87e+20	3.41704e+19	0.084	1.06e+17	5.13954e+16	0.331	1.49e+19	0.0432	6.58e+17	0.0779	3.70326e+17	0.114259	1.62134e+18	0.0531903	329.307	19615.1	TRUE	18.5455	42.5307	2.29331	22.6444	1.77681	664.853	2.17847	92.6519	4.99592	0.0516485	0.118002	0.00402088
2021-05-05 15:30:46	4.4e+21	9.46872e+20	0.0488	4.01e+20	5.15268e+19	0.0877	1.76e+17	1.21915e+17	0.239	3.12e+19	0.0403	1.21e+18	0.0732	5.33487e+17	0.10413	1.60591e+18	0.0552474	326.174	19002.3	TRUE	18.3763	30.3485	1.6515	25.7851	2.2681	422.646	3.02435	91.7844	4.99472	0.0496018	0.137708	0.00917336
2021-05-05 15:30:48	4.39e+21	1.00793e+21	0.0477	3.9e+20	4.77187e+19	0.0849	2.02e+17	1.49028e+17	0.198	3.46e+19	0.0398	1.32e+18	0.0704	5.54424e+17	0.0993532	1.57286e+18	0.0546941	319.462	22344.1	TRUE	21.1224	29.1311	1.37915	26.2121	2.38085	320.2	3.16716	92.2629	4.36801	0.0487196	0.14206	0.0111849
2021-05-05 15:30:50	3.81e+21	5.88122e+20	0.0473	3.58e+20	3.19305e+19	0.0841	1.15e+17	6.45369e+16	0.294	1.29e+19	0.0416	5.69e+17	0.0708	2.93861e+17	0.120395	1.49837e+18	0.0527232	304.331	22518	TRUE	18.4188	45.5909	2.47523	22.6714	1.93629	494.763	2.03475	92.7662	5.03648	0.0447239	0.111367	0.0064429
2021-05-05 15:30:52	4.05e+21	6.0737e+20	0.0476	3.84e+20	3.55893e+19	0.0832	1.12e+17	5.80793e+16	0.302	1.44e+19	0.0419	7.19e+17	0.0682	3.57865e+17	0.113573	1.60103e+18	0.0528113	325.182	23773.6	TRUE	17.0661	42.1785	2.47148	20.0278	2.00913	612.77	2.18657	92.2264	5.40407	0.0523377	0.125365	0.00524294
2021-05-05 15:30:55	4.25e+21	8.54749e+20	0.0489	3.84e+20	4.03842e+19	0.0889	1.37e+17	8.38214e+16	0.286	2.14e+19	0.0417	8.83e+17	0.0751	4.34165e+17	0.110072	1.579e+18	0.0543126	320.707	22363.4	TRUE	21.1654	39.9415	1.88711	24.2356	2.03379	481.789	2.331	93.1039	4.39887	0.0452059	0.114874	0.00618548
2021-05-05 15:30:57	4.29e+21	7.59192e+20	0.049	3.93e+20	3.56652e+19	0.0878	1.21e+17	6.56982e+16	0.317	1.84e+19	0.0423	8.42e+17	0.0745	4.0291e+17	0.114106	1.64204e+18	0.0540929	333.512	20353.3	TRUE	21.2866	41.2604	1.93833	21.8527	2.0898	542.865	2.25865	93.1928	4.378	0.0472949	0.118208	0.00502185
2021-05-05 15:30:59	4.46e+21	9.83242e+20	0.0493	3.97e+20	4.51353e+19	0.0897	1.38e+17	8.35448e+16	0.293	1.76e+19	0.0434	7.6e+17	0.0791	4.12133e+17	0.114888	1.6169e+18	0.0537369	328.406	21028.8	TRUE	21.7843	55.866	2.56451	23.1579	1.84406	540.253	1.68045	93.8799	4.30952	0.0376352	0.0871177	0.0053409
2021-05-05 15:31:02	4.61e+21	1.10863e+21	0.0509	3.97e+20	4.2644e+19	0.0955	1.35e+17	8.01592e+16	0.326	1.79e+19	0.0438	7.68e+17	0.084	4.58161e+17	0.115337	1.62835e+18	0.0553631	330.731	16402.8	TRUE	25.9972	61.9344	2.38235	23.3073	1.67627	531.991	1.5291	94.7041	3.64286	0.0373643	0.081983	0.00459139
2021-05-05 15:31:04	4.29e+21	7.19327e+20	0.0491	4.04e+20	4.26307e+19	0.0872	1.29e+17	7.30738e+16	0.296	1.3e+19	0.0448	5.71e+17	0.0816	3.76032e+17	0.120431	1.66058e+18	0.0527667	337.277	21895.9	TRUE	16.8735	55.3328	3.27928	22.7671	1.51849	583.392	1.67511	92.6886	5.49316	0.0464946	0.0904369	0.00624145
2021-05-05 15:31:06	5.05e+21	1.50401e+21	0.0579	4.63e+20	1.04129e+20	0.112	1.74e+17	1.1846e+17	0.348	2.75e+19	0.0493	9.54e+17	0.111	8.33438e+17	0.118803	1.6491e+18	0.0585283	334.946	18042.5	TRUE	14.4438	54.6912	3.7865	28.826	1.14466	879.017	1.67928	91.8419	6.35859	0.0477554	0.0675255	0.00493683
2021-05-05 15:31:08	5.1e+21	1.67404e+21	0.0616	4.86e+20	1.39276e+20	0.12	1.75e+17	1.2134e+17	0.377	3.64e+19	0.0542	1.21e+18	0.134	9.16395e+17	0.128532	1.59328e+18	0.0611442	323.608	14581	TRUE	12.0196	45.99	3.82626	30.0826	1.32039	1147.81	1.9656	90.3981	7.52091	0.0451757	0.0658266	0.00442441
2021-05-05 15:31:11	5.18e+21	1.66169e+21	0.0647	5.03e+20	1.4693e+20	0.128	1.79e+17	1.23894e+17	0.416	3.89e+19	0.0556	1.14e+18	0.146	7.87354e+17	0.13665	1.63623e+18	0.0620008	332.331	14145.1	TRUE	11.3094	42.7169	3.77712	34.1228	1.44789	1185.93	2.10321	89.8427	7.94407	0.0385764	0.0667882	0.00470056
2021-05-05 15:31:13	5.47e+21	1.9473e+21	0.0637	5.12e+20	1.55486e+20	0.126	1.91e+17	1.35825e+17	0.391	3.74e+19	0.0573	1.15e+18	0.151	7.2442e+17	0.134889	1.63827e+18	0.0615329	332.745	15971.3	TRUE	12.524	52.0669	4.15738	32.5217	1.58748	1144.75	1.7459	90.9038	7.25838	0.0304694	0.0571234	0.00434807
2021-05-05 15:31:15	5.03e+21	1.4782e+21	0.0612	4.98e+20	1.38541e+20	0.118	1.73e+17	1.17369e+17	0.388	3.07e+19	0.0541	9.04e+17	0.141	7.21499e+17	0.118593	1.6518e+18	0.0579755	335.495	16603.7	TRUE	10.6698	48.1498	4.51272	33.9602	1.25295	1180.38	1.86151	89.6315	8.4005	0.0403105	0.0613893	0.00474153
2021-05-05 15:31:17	4.48e+21	8.78723e+20	0.05	4.27e+20	6.25334e+19	0.0886	1.29e+17	7.25945e+16	0.306	1.98e+19	0.0458	6.4e+17	0.1	3.98235e+17	0.117671	1.67481e+18	0.0533792	340.168	19594.5	TRUE	14.0521	44.3799	3.15825	30.9375	1.60709	861.407	2.05768	91.3195	6.49866	0.039203	0.0803113	0.00465992
2021-05-05 15:31:20	4.54e+21	1.00743e+21	0.0556	4.62e+20	1.04487e+20	0.102	1.38e+17	8.26707e+16	0.375	3.25e+19	0.0496	9.45e+17	0.127	4.81762e+17	0.12537	1.64286e+18	0.0569379	333.678	15970.9	TRUE	9.64169	30.998	3.21499	34.3915	1.96155	1263.9	2.83605	87.9118	9.11789	0.0394003	0.0903929	0.00445181
2021-05-05 15:31:22	5.55e+21	2.02261e+21	0.0618	5.6e+20	2.03011e+20	0.117	1.79e+17	1.23752e+17	0.392	5.17e+19	0.0555	1.38e+18	0.155	7.38831e+17	0.128976	1.64045e+18	0.0623597	333.188	13178.5	TRUE	9.96305	39.1221	3.92672	37.4638	1.86782	1640.47	2.26799	88.7287	8.90578	0.0298616	0.0637632	0.00390164
2021-05-05 15:31:24	5.63e+21	1.98761e+21	0.0625	5.43e+20	1.74373e+20	0.12	1.86e+17	1.28951e+17	0.391	4.58e+19	0.0577	1.18e+18	0.168	8.12494e+17	0.126071	1.69393e+18	0.0609876	344.051	14013.9	TRUE	11.3986	43.3976	3.80726	38.8136	1.45232	1352.24	2.07263	89.9471	7.89104	0.0333125	0.0519567	0.00392954
2021-05-05 15:31:26	5.28e+21	1.7236e+21	0.0583	5.27e+20	1.67075e+20	0.108	1.7e+17	1.14297e+17	0.364	4.61e+19	0.0514	1.08e+18	0.149	6.28951e+17	0.123329	1.65394e+18	0.0587312	335.929	14369.3	TRUE	10.3163	37.3882	3.62419	42.6852	1.71715	1461.76	2.378	88.9094	8.61833	0.0303309	0.0599875	0.00394841
2021-05-05 15:31:29	4.7e+21	1.01189e+21	0.0532	4.72e+20	9.87455e+19	0.0953	1.45e+17	8.72344e+16	0.332	3.27e+19	0.0466	7.93e+17	0.124	4.87866e+17	0.117778	1.71519e+18	0.0559458	348.37	16798.1	TRUE	10.2475	30.9446	3.01974	41.2358	1.62545	1131.96	2.85636	88.3891	8.62547	0.0402081	0.0839218	0.00489866
2021-05-05 15:31:32	4.08e+21	4.99385e+20	0.0473	4.13e+20	5.06245e+19	0.08	1.22e+17	6.59181e+16	0.278	1.64e+19	0.0411	4.69e+17	0.0839	3.29592e+17	0.116737	1.6652e+18	0.0529845	338.216	25015.6	TRUE	9.86449	30.4503	3.08686	34.968	1.42297	767.991	2.89057	88.0187	8.92278	0.0559674	0.104578	0.00740999
2021-05-05 15:31:33	3.75e+21	2.17711e+20	0.0469	3.76e+20	1.85153e+19	0.0802	9.93e+16	4.3975e+16	0.315	7.26e+18	0.0473	2.64e+17	0.0952	1.90597e+17	0.146394	1.64273e+18	0.0521567	333.651	25769.4	TRUE	11.7584	29.9878	2.55032	27.5	1.38512	421.042	2.97477	89.2068	7.58663	0.0763385	0.146104	0.0093818
2021-05-05 15:31:35	4.04e+21	5.07594e+20	0.051	4.08e+20	5.05035e+19	0.0914	1.3e+17	7.46732e+16	0.317	1.14e+19	0.0541	4.04e+17	0.124	3.18399e+17	0.139503	1.64278e+18	0.0543027	333.663	21664.6	TRUE	10.0507	44.5258	4.43013	28.2178	1.26885	676.327	1.99881	88.9985	8.85498	0.0512679	0.0878096	0.00858683
2021-05-05 15:31:38	5.03e+21	1.45986e+21	0.0561	4.76e+20	1.14685e+20	0.106	1.39e+17	8.30822e+16	0.406	3.83e+19	0.0517	1.11e+18	0.14	5.87236e+17	0.128478	1.66033e+18	0.0589465	337.226	14672.5	TRUE	12.7293	38.1166	2.99439	34.5045	1.89021	1380.38	2.37215	90.4182	7.10314	0.0337858	0.0695092	0.00324587
2021-05-05 15:31:40	5.59e+21	2.00917e+21	0.0585	5.22e+20	1.59602e+20	0.111	1.73e+17	1.16915e+17	0.367	4.81e+19	0.051	1.31e+18	0.138	7.6917e+17	0.119302	1.6653e+18	0.0601137	338.237	14118.7	TRUE	12.5886	41.7706	3.31813	36.7176	1.70313	1365.12	2.16742	90.5344	7.19179	0.0324736	0.0705071	0.00346161
2021-05-05 15:31:42	5.98e+21	2.38459e+21	0.065	5.79e+20	2.15127e+20	0.126	1.9e+17	1.33686e+17	0.422	6.16e+19	0.0566	1.72e+18	0.159	9.37314e+17	0.129252	1.67208e+18	0.0646136	339.614	12376	TRUE	11.0846	38.7108	3.49232	35.814	1.83503	1609.19	2.31223	89.5084	8.07505	0.0325928	0.0684271	0.00334455
2021-05-05 15:31:45	4.42e+21	7.85646e+20	0.0493	4.36e+20	6.81859e+19	0.0857	1.13e+17	5.60764e+16	0.34	2.13e+19	0.0457	5.7e+17	0.112	3.68362e+17	0.122748	1.69019e+18	0.0540222	343.292	20546.5	TRUE	11.5221	36.8848	3.20121	37.3684	1.54739	1215.95	2.43091	89.6634	7.78185	0.0399101	0.0805653	0.00335098
2021-05-05 15:31:47	5.22e+21	1.59449e+21	0.0597	5.22e+20	1.55081e+20	0.112	1.64e+17	1.07215e+17	0.391	4.22e+19	0.053	1.26e+18	0.142	6.38324e+17	0.129618	1.68608e+18	0.0598114	342.457	14279.5	TRUE	10.2817	37.7841	3.6749	33.4921	1.97392	1446.45	2.3528	88.8985	8.64631	0.0330412	0.0655473	0.00382887
2021-05-05 15:31:49	4.66e+21	1.03288e+21	0.0519	4.59e+20	9.1918e+19	0.0925	1.25e+17	6.81897e+16	0.365	3.23e+19	0.0455	8.84e+17	0.113	5.0466e+17	0.115134	1.68683e+18	0.0555302	342.609	17332.3	TRUE	11.237	31.9777	2.84576	36.5385	1.75167	1347.98	2.78779	89.1473	7.93339	0.0412605	0.0868024	0.00343075
2021-05-05 15:31:51	4.49e+21	9.25979e+20	0.0496	4.3e+20	6.93039e+19	0.0872	1.21e+17	6.5178e+16	0.322	2.69e+19	0.0426	7.92e+17	0.09	4.77494e+17	0.109396	1.65748e+18	0.0534426	336.649	23213.3	TRUE	13.3611	34.423	2.57635	33.9646	1.65866	1063.3	2.62793	90.4612	6.77047	0.0444073	0.0921541	0.00386818
2021-05-05 15:31:54	4.41e+21	8.16427e+20	0.0505	4.1e+20	4.63131e+19	0.092	1.25e+17	6.87151e+16	0.328	2.28e+19	0.0443	6.65e+17	0.104	3.78914e+17	0.12315	1.67123e+18	0.0546218	339.44	20044.3	TRUE	17.6284	35.8082	2.03128	34.2857	1.75501	673.987	2.57114	92.0679	5.2227	0.0401608	0.0918468	0.00624678
2021-05-05 15:31:56	5.78e+21	2.10754e+21	0.0607	5.52e+20	1.80329e+20	0.116	1.84e+17	1.2648e+17	0.386	5.5e+19	0.0539	1.56e+18	0.147	8.65068e+17	0.125136	1.70792e+18	0.0607462	346.892	12736.7	TRUE	11.6872	38.3189	3.27871	35.2564	1.80333	1425.76	2.34483	89.8513	7.68803	0.0343028	0.0776936	0.00383314
2021-05-05 15:31:58	4.81e+21	1.12977e+21	0.0515	4.7e+20	9.75432e+19	0.091	1.42e+17	8.43579e+16	0.317	3.19e+19	0.046	9.58e+17	0.104	6.04432e+17	0.11342	1.71153e+18	0.0547291	347.625	22157.7	TRUE	11.5823	35.4161	3.05778	33.2985	1.58496	1156.3	2.52985	89.5974	7.73574	0.0453735	0.0874521	0.00418556
2021-05-05 15:32:00	4.21e+21	6.0305e+20	0.0502	4.43e+20	7.79593e+19	0.0865	1.18e+17	6.15056e+16	0.335	1.82e+19	0.0477	5.58e+17	0.109	4.46068e+17	0.132547	1.67745e+18	0.0538709	340.704	23857.9	TRUE	7.73545	33.1346	4.28348	32.6165	1.25093	1267.51	2.59867	86.1059	11.1313	0.0607735	0.0987042	0.00460948
2021-05-05 15:32:03	5.19e+21	1.56744e+21	0.0558	5.02e+20	1.3538e+20	0.103	1.51e+17	9.42612e+16	0.376	4.81e+19	0.0476	1.27e+18	0.122	5.95989e+17	0.126649	1.68471e+18	0.0589486	342.178	15847.3	TRUE	11.5781	32.5872	2.81455	37.874	2.13091	1436.22	2.74387	89.4151	7.72276	0.0323027	0.0825304	0.00347613
2021-05-05 15:32:05	5.91e+21	2.40341e+21	0.0634	5.95e+20	2.40116e+20	0.119	2.21e+17	1.66077e+17	0.361	7.23e+19	0.0537	2e+18	0.145	1.13052e+18	0.113642	1.63078e+18	0.064159	331.224	12658.2	TRUE	10.0094	33.2422	3.32111	36.15	1.76909	1445.81	2.6589	88.3876	8.8305	0.0391131	0.0795599	0.00430382
2021-05-05 15:32:07	4.66e+21	1.13063e+21	0.0491	4.57e+20	9.98103e+19	0.0847	1.42e+17	8.67206e+16	0.281	3.16e+19	0.0432	8.38e+17	0.0977	5.14616e+17	0.106584	1.64137e+18	0.0539928	333.376	23084.9	TRUE	11.3277	35.7793	3.15855	37.7088	1.6284	1150.94	2.50084	89.4784	7.89905	0.0388783	0.0782591	0.00455593
2021-05-05 15:32:09	4.19e+21	5.92475e+20	0.048	4.2e+20	5.59131e+19	0.0819	1.28e+17	7.16532e+16	0.28	1.98e+19	0.0427	6.9e+17	0.0829	4.65544e+17	0.10676	1.67307e+18	0.053075	339.814	24554.5	TRUE	10.5963	29.923	2.8239	28.6957	1.48214	780.33	2.95738	88.4936	8.35133	0.0667493	0.123985	0.00700892
2021-05-05 15:32:12	4.85e+21	1.2999e+21	0.0543	4.63e+20	1.03713e+20	0.1	1.73e+17	1.17396e+17	0.302	3.52e+19	0.0456	9.5e+17	0.115	5.67636e+17	0.123734	1.65101e+18	0.0572102	335.334	16499.2	TRUE	12.5337	36.9289	2.94638	37.0526	1.67361	883.443	2.44352	90.2368	7.19956	0.0372183	0.0762188	0.00669632
2021-05-05 15:32:14	5.7e+21	2.11958e+21	0.0582	5.44e+20	1.81645e+20	0.109	2.1e+17	1.53921e+17	0.314	6.19e+19	0.0505	1.71e+18	0.131	8.90968e+17	0.117196	1.66511e+18	0.0609899	338.198	13296.5	TRUE	11.6689	34.242	2.93448	36.1988	1.91926	1180.11	2.6162	89.5839	7.67718	0.0355012	0.0825154	0.00471608
2021-05-05 15:32:16	6.43e+21	2.90633e+21	0.0628	6.51e+20	2.94387e+20	0.117	2.3e+17	1.7481e+17	0.346	8.64e+19	0.057	1.94e+18	0.153	1.02788e+18	0.114603	1.63872e+18	0.0618893	332.838	16414	TRUE	9.87246	33.638	3.40726	44.5361	1.88738	1684.04	2.62621	88.3407	8.9482	0.0293038	0.0515986	0.00396718
2021-05-05 15:32:19	6.18e+21	2.59376e+21	0.0662	6.38e+20	2.75055e+20	0.125	2.1e+17	1.5383e+17	0.415	7.89e+19	0.0591	2.15e+18	0.161	9.94727e+17	0.142845	1.66782e+18	0.0669077	338.748	12367.8	TRUE	9.42996	32.874	3.48612	36.6977	2.1614	1788.05	2.67384	87.8998	9.32133	0.0309687	0.0703055	0.00377612
2021-05-05 15:32:21	4.23e+21	7.38099e+20	0.0489	4.2e+20	6.66028e+19	0.0849	1.34e+17	7.93076e+16	0.282	1.81e+19	0.0462	5.86e+17	0.102	3.08348e+17	0.124833	1.62394e+18	0.0530534	329.836	21877	TRUE	11.0821	40.779	3.67971	30.8874	1.90045	839.804	2.19704	89.5931	8.08449	0.035549	0.0831896	0.00664271
2021-05-05 15:32:23	3.88e+21	3.56414e+20	0.0467	3.84e+20	2.73962e+19	0.0795	1.17e+17	6.18113e+16	0.274	9.32e+18	0.0473	3.7e+17	0.0917	2.43389e+17	0.129844	1.63868e+18	0.0528428	332.829	25263.7	TRUE	13.0096	38.2419	2.9395	25.1892	1.5202	443.222	2.36623	90.489	6.95553	0.0598228	0.119501	0.00993916
2021-05-05 15:32:25	4.95e+21	1.34968e+21	0.056	4.88e+20	1.2363e+20	0.103	1.54e+17	9.76094e+16	0.358	3.57e+19	0.0506	1.02e+18	0.133	5.99213e+17	0.134306	1.67437e+18	0.0582883	340.078	15682.9	TRUE	10.9171	37.8061	3.46303	35	1.70223	1266.58	2.36307	89.3385	8.18338	0.0369888	0.0738918	0.00416176
2021-05-05 15:32:28	4.3e+21	1.3459e+21	0.0483	4.15e+20	1.16031e+20	0.0843	1.16e+17	6.9731e+16	0.32	1.55e+19	0.0463	5.29e+17	0.0995	2.94098e+17	0.126706	1.37383e+18	0.380039	279.037	22806.1	TRUE	11.5995	86.8324	7.48588	29.3006	1.79872	1663.98	1.04844	91.0385	7.84849	0.0188861	0.0433946	0.00227574
2021-05-05 15:32:30	4.24e+21	6.26014e+20	0.05	4.21e+20	5.52472e+19	0.0878	1.28e+17	7.13954e+16	0.309	1.25e+19	0.0522	4.48e+17	0.118	3.45053e+17	0.124025	1.68072e+18	0.0538682	341.368	22996.2	TRUE	11.3311	50.0812	4.41978	27.9018	1.29835	773.821	1.79941	90.1166	7.953	0.0464908	0.0781668	0.00634586
2021-05-05 15:32:32	4.26e+21	6.83392e+20	0.0494	4.26e+20	6.403e+19	0.0859	1.18e+17	6.19808e+16	0.323	1.33e+19	0.0517	4.57e+17	0.12	3.15762e+17	0.128022	1.66334e+18	0.053416	337.838	22124.4	TRUE	10.673	51.3829	4.81429	29.1028	1.44729	1033.06	1.74631	89.7306	8.40726	0.0387159	0.0726204	0.00449301
2021-05-05 15:32:34	4.87e+21	1.30539e+21	0.0514	4.65e+20	1.04244e+20	0.0918	1.35e+17	7.91687e+16	0.34	2.7e+19	0.047	8.65e+17	0.111	4.89001e+17	0.119233	1.65776e+18	0.0557921	336.705	17014.9	TRUE	12.5224	48.3476	3.86088	31.2139	1.76891	1316.73	1.87742	90.7687	7.2485	0.0321324	0.0698942	0.00331455
2021-05-05 15:32:37	4.52e+21	7.48527e+20	0.0489	4.36e+20	5.43087e+19	0.0853	1.19e+17	5.99287e+16	0.315	1.8e+19	0.0452	6.25e+17	0.0931	3.88927e+17	0.113541	1.75396e+18	0.0525766	356.244	20763.3	TRUE	13.7828	41.5848	3.01715	28.8	1.60699	906.222	2.18979	91.0619	6.60692	0.0449018	0.0923412	0.0041018
2021-05-05 15:32:39	5.25e+21	1.67167e+21	0.0561	5.06e+20	1.43856e+20	0.104	1.46e+17	8.99538e+16	0.403	3.63e+19	0.0534	1.31e+18	0.132	5.0754e+17	0.13423	1.66414e+18	0.060468	338.001	13763.3	TRUE	11.6205	46.0515	3.96296	27.7099	2.58108	1599.22	1.95822	90.1791	7.76037	0.0249644	0.0741805	0.00321299
2021-05-05 15:32:41	4.54e+21	8.31644e+20	0.0491	4.4e+20	6.46965e+19	0.0854	1.1e+17	5.19173e+16	0.354	2e+19	0.0469	7.07e+17	0.102	3.96748e+17	0.121444	1.72461e+18	0.0545825	350.282	20331.6	TRUE	12.8545	41.5822	3.23483	28.2885	1.78199	1246.14	2.17972	90.6378	7.05103	0.0410084	0.0877017	0.00278364
2021-05-05 15:32:43	4.65e+21	9.51645e+20	0.0506	4.41e+20	6.67087e+19	0.0909	1.17e+17	5.9074e+16	0.369	2.4e+19	0.0432	8.06e+17	0.0907	3.97756e+17	0.128615	1.71996e+18	0.0562525	349.338	18547.3	TRUE	14.2657	39.6519	2.77953	29.7767	2.02637	1129.24	2.29943	91.1769	6.39134	0.0363003	0.0930851	0.00297898
2021-05-05 15:32:46	5.1e+21	1.52839e+21	0.0527	4.79e+20	1.17536e+20	0.0955	1.41e+17	8.50591e+16	0.345	3.78e+19	0.0455	1.1e+18	0.108	5.15257e+17	0.124859	1.66101e+18	0.0577232	337.366	16370.6	TRUE	13.0036	40.4336	3.10942	34.3636	2.13486	1381.81	2.24264	90.6781	6.97331	0.0290744	0.0737992	0.00305326
2021-05-05 15:32:48	4.38e+21	7.27374e+20	0.0494	4.29e+20	5.93367e+19	0.0867	1.27e+17	6.97902e+16	0.307	1.62e+19	0.0462	6.28e+17	0.091	3.92435e+17	0.128406	1.69869e+18	0.0538148	345.018	23003.6	TRUE	12.2584	44.8997	3.66276	25.7962	1.60027	850.215	2.01469	90.4588	7.37932	0.0468118	0.0950067	0.00534215
2021-05-05 15:32:50	4.33e+21	7.12704e+20	0.0507	4.23e+20	5.69122e+19	0.0906	1.28e+17	7.13435e+16	0.312	2.2e+19	0.0412	6.85e+17	0.0839	3.48563e+17	0.122374	1.68226e+18	0.0535355	341.681	21577.5	TRUE	12.5229	32.3956	2.58692	32.1168	1.96521	797.72	2.77775	89.9871	7.18582	0.0417309	1.99029e-22	0.00762278
2021-05-05 15:32:53	6.45e+21	2.74325e+21	0.0686	6.27e+20	2.51859e+20	0.135	2.16e+17	1.57942e+17	0.44	6.42e+19	0.0605	2.23e+18	0.154	1.26399e+18	0.137792	1.72386e+18	0.068401	350.131	11320.7	TRUE	10.892	42.7297	3.92303	28.7892	1.76426	1594.62	2.09614	89.5675	8.22323	0.0376222	0.0719439	0.00354036
2021-05-05 15:33:50	7.05e+21	3.42604e+21	0.0656	6.55e+20	2.88237e+20	0.127	2.27e+17	1.70239e+17	0.401	8.8e+19	0.0577	2.61e+18	0.147	1.39389e+18	0.115826	1.68536e+18	0.0665174	342.311	11386.5	FALSE	11.8862	38.9322	3.27542	33.7165	1.87245	1693.13	2.31193	90.0086	7.57255	0.0343234	0.0694933	0.00311539
2021-05-05 15:33:53	4.37e+21	5.43958e+20	0.0483	4.06e+20	1.87861e+19	0.085	1.19e+17	5.9074e+16	0.303	7.93e+18	0.0461	5.54e+17	0.0714	2.66014e+17	0.14562	1.77934e+18	0.0541208	361.399	12387.9	FALSE	28.9553	68.5949	2.36899	14.3141	2.08259	318.009	1.38683	95.1294	3.28538	0.0470794	0.140586	0.01068
2021-05-05 15:33:55	4.92e+21	1.03869e+21	0.0513	5.2e+20	1.27193e+20	0.0884	4.42e+17	3.81208e+17	0.138	3.51e+19	0.046	7.42e+17	0.138	3.41056e+17	0.137152	1.80504e+18	0.0553013	366.619	11045	FALSE	8.16627	29.5924	3.62373	47.3046	2.1756	333.657	2.91842	86.3631	10.5756	0.0281705	0.083172	0.0315373
2021-05-05 15:33:57	4.55e+21	8.35056e+20	0.0495	4.74e+20	9.80298e+19	0.0845	3.73e+17	3.14814e+17	0.14	3.02e+19	0.039	6.93e+17	0.0887	2.93296e+17	0.144127	1.72767e+18	0.0551348	350.905	11730.4	FALSE	8.51839	27.6509	3.24602	43.5786	2.3628	311.389	3.12998	86.5468	10.16	0.0304625	0.100213	0.0325688
2021-05-05 15:34:00	4.49e+21	7.51701e+20	0.0487	4.46e+20	6.76661e+19	0.0838	2.43e+17	1.84448e+17	0.182	1.74e+19	0.0409	5.79e+17	0.0838	2.74802e+17	0.149028	1.73853e+18	0.0543991	353.111	11916.1	FALSE	11.109	43.2012	3.88886	30.0518	2.10697	366.857	2.07625	89.6965	8.07424	0.0328604	0.0983567	0.0217813
2021-05-05 15:34:02	4.49e+21	7.46666e+20	0.0489	4.54e+20	7.51566e+19	0.0838	2.8e+17	2.21369e+17	0.165	2.19e+19	0.0389	6.27e+17	0.0801	2.75308e+17	0.145308	1.74088e+18	0.0545031	353.586	11773.6	FALSE	9.93481	34.0943	3.43181	34.9282	2.27745	339.507	2.59139	88.3518	8.89316	0.0325691	0.105182	0.02591
2021-05-05 15:34:04	4.49e+21	6.39263e+20	0.0487	4.45e+20	5.52869e+19	0.0837	2.46e+17	1.85687e+17	0.179	1.88e+19	0.0393	6.15e+17	0.0769	2.57262e+17	0.148676	1.79082e+18	0.0542863	363.731	11822.5	FALSE	11.5627	34.0033	2.94079	30.5691	2.39056	297.742	2.63057	89.4483	7.73596	0.0361689	0.123029	0.0260178
2021-05-05 15:34:07	4.43e+21	6.74492e+20	0.0487	4.27e+20	4.69245e+19	0.0848	1.85e+17	1.26179e+17	0.222	1.25e+19	0.0413	5.24e+17	0.076	2.66224e+17	0.14584	1.74654e+18	0.0542708	354.736	11812.5	FALSE	14.374	53.9593	3.75396	23.855	1.96827	371.889	1.7005	91.7581	6.38362	0.0364026	0.104434	0.0169442
2021-05-05 15:34:09	4.42e+21	6.2891e+20	0.0484	4.2e+20	3.63234e+19	0.0845	1.48e+17	8.86215e+16	0.262	1e+19	0.0433	5.15e+17	0.0752	2.55876e+17	0.153045	1.76309e+18	0.0539977	358.097	11684.2	TRUE	17.3142	62.891	3.63234	19.4175	2.0127	409.871	1.47856	92.9881	5.37063	0.038057	0.111774	0.0128653
2021-05-05 15:34:12	4.49e+21	6.8226e+20	0.0488	4.32e+20	4.66383e+19	0.0852	2e+17	1.40361e+17	0.212	1.44e+19	0.0426	6.54e+17	0.079	2.8693e+17	0.146697	1.77083e+18	0.0546497	359.67	11464.2	TRUE	14.6287	47.3791	3.23877	22.0183	2.2793	332.275	1.93384	91.6236	6.26326	0.0383301	0.122406	0.0186001
2021-05-05 15:34:14	4.55e+21	8.67623e+20	0.0491	4.6e+20	8.73257e+19	0.0842	3.45e+17	2.87324e+17	0.145	2.54e+19	0.0387	7.17e+17	0.0803	3.13641e+17	0.141802	1.71253e+18	0.0552163	347.828	11291.6	TRUE	9.93548	34.1584	3.43802	35.4254	2.28606	303.927	2.58666	88.3561	8.89298	0.0319705	0.103229	0.0290672
2021-05-05 15:34:16	4.54e+21	8.25203e+20	0.049	4.64e+20	8.80446e+19	0.0836	3.39e+17	2.80816e+17	0.146	2.64e+19	0.0388	7.49e+17	0.0806	3.18891e+17	0.141937	1.7276e+18	0.0548753	350.891	11111.5	TRUE	9.37255	31.2577	3.33502	35.247	2.34876	313.531	2.80469	87.668	9.3537	0.0338694	0.110173	0.029565
2021-05-05 15:34:19	4.57e+21	7.70446e+20	0.0494	4.65e+20	8.04668e+19	0.0848	3.42e+17	2.82489e+17	0.148	2.76e+19	0.0381	7.71e+17	0.0765	3.32535e+17	0.139674	1.76702e+18	0.0555895	358.897	11067.1	TRUE	9.5747	27.9147	2.91546	35.7977	2.31856	284.85	3.13566	87.531	9.1419	0.0377776	0.121775	0.0318653
2021-05-05 15:34:21	4.54e+21	7.09027e+20	0.0487	4.38e+20	5.02871e+19	0.0845	2.21e+17	1.60997e+17	0.195	1.74e+19	0.0394	6.54e+17	0.0729	3.06798e+17	0.140988	1.78163e+18	0.0547285	361.864	11281.2	FALSE	14.0996	40.7487	2.89006	26.6055	2.13169	312.348	2.2362	91.1223	6.46276	0.039374	0.118752	0.0205849
2021-05-05 15:34:23	4.51e+21	6.34229e+20	0.0485	4.29e+20	3.67533e+19	0.0849	2.13e+17	1.52295e+17	0.2	1.67e+19	0.0392	6.54e+17	0.0708	2.82777e+17	0.147415	1.80247e+18	0.0545204	366.096	11254.6	FALSE	17.2564	37.9778	2.2008	25.5352	2.31277	241.329	2.42367	92.0455	5.334	0.0410868	0.133447	0.0223397
2021-05-05 15:34:25	4.41e+21	5.30394e+20	0.049	4.3e+20	3.73652e+19	0.0855	2.13e+17	1.52235e+17	0.202	1.68e+19	0.0387	6.62e+17	0.0686	3.31562e+17	0.136027	1.80425e+18	0.0544694	366.458	11258.9	FALSE	14.1949	31.5711	2.22412	25.3776	1.99661	245.444	2.86698	90.5137	6.37651	0.0568074	0.159689	0.0263057
2021-05-05 15:34:28	4.45e+21	6.95132e+20	0.0484	4.27e+20	4.69893e+19	0.0846	1.95e+17	1.36189e+17	0.213	1.47e+19	0.0396	5.99e+17	0.071	2.64846e+17	0.152327	1.74624e+18	0.054397	354.676	11312.7	FALSE	14.7934	47.2879	3.19655	24.5409	2.26169	345.03	1.9391	91.6957	6.19841	0.0349981	0.113852	0.0179224
2021-05-05 15:34:30	4.49e+21	7.34756e+20	0.0484	4.25e+20	4.49512e+19	0.0847	1.78e+17	1.19183e+17	0.228	1.32e+19	0.0405	6.03e+17	0.0708	2.94444e+17	0.143655	1.74641e+18	0.054321	354.711	11267.7	TRUE	16.3456	55.6633	3.40539	21.8905	2.04793	377.161	1.66209	92.5172	5.66006	0.0371449	0.108786	0.0147244
2021-05-05 15:34:32	4.5e+21	6.43828e+20	0.0481	4.26e+20	3.57368e+19	0.0835	1.79e+17	1.18602e+17	0.224	1.37e+19	0.0405	5.89e+17	0.0726	2.6765e+17	0.154475	1.79335e+18	0.054472	364.245	11139.5	TRUE	18.0158	46.9947	2.60853	23.2598	2.20064	301.317	1.97261	92.7024	5.14561	0.0387264	0.123698	0.0169465
2021-05-05 15:34:34	4.5e+21	5.73117e+20	0.0483	4.29e+20	3.15805e+19	0.0842	1.85e+17	1.23495e+17	0.221	1.57e+19	0.0398	6.13e+17	0.0734	2.93717e+17	0.145883	1.82624e+18	0.0544996	370.924	11027.8	TRUE	18.1478	36.5042	2.0115	25.6117	2.08704	255.724	2.5253	92.1841	5.07962	0.0474334	0.143418	0.0201423
2021-05-05 15:34:37	4.59e+21	7.45992e+20	0.0486	4.48e+20	5.89679e+19	0.0838	1.98e+17	1.37793e+17	0.213	2.3e+19	0.0388	6.64e+17	0.0801	2.84895e+17	0.14914	1.7877e+18	0.0546718	363.096	10773.4	TRUE	12.6508	32.4344	2.56382	34.6386	2.33069	427.946	2.77332	89.951	7.11029	0.0343998	0.114403	0.0165938
2021-05-05 15:34:39	4.65e+21	8.41459e+20	0.0485	4.74e+20	8.85573e+19	0.082	2.26e+17	1.66348e+17	0.192	3.16e+19	0.0382	7.41e+17	0.0844	3.62718e+17	0.127889	1.7712e+18	0.0551128	359.746	10625.4	TRUE	9.50186	26.6285	2.80245	42.6451	2.04291	532.361	3.28075	87.3613	9.19413	0.0376661	0.108846	0.0173126
2021-05-05 15:34:41	4.68e+21	8.81828e+20	0.049	4.83e+20	9.86067e+19	0.083	2.5e+17	1.90511e+17	0.183	3.59e+19	0.0382	8.05e+17	0.0853	3.68259e+17	0.132125	1.76638e+18	0.0554513	358.766	10447.8	FALSE	8.94288	24.5635	2.7467	44.5963	2.18596	517.592	3.52645	86.6217	9.68611	0.0361281	0.110806	0.0188057
2021-05-05 15:34:44	4.67e+21	8.62525e+20	0.0494	4.83e+20	9.76652e+19	0.0838	2.56e+17	1.96365e+17	0.182	3.53e+19	0.0383	8.24e+17	0.0844	3.82379e+17	0.130641	1.77071e+18	0.0553037	359.645	10479	FALSE	8.83145	24.4341	2.76672	42.8398	2.15493	497.366	3.54	86.4968	9.79418	0.0382883	0.110815	0.0199342
2021-05-05 15:34:46	4.82e+21	1.07106e+21	0.0488	4.64e+20	8.45895e+19	0.0843	2.32e+17	1.73282e+17	0.193	3.03e+19	0.0382	8.48e+17	0.0778	3.6916e+17	0.135542	1.74348e+18	0.0555856	354.116	10547.5	FALSE	12.6619	35.3486	2.79173	35.7311	2.29711	488.162	2.55124	90.1828	7.12238	0.0310223	0.0980172	0.0144949
2021-05-05 15:34:47	4.83e+21	1.01401e+21	0.0488	4.61e+20	7.48037e+19	0.0845	2.21e+17	1.61232e+17	0.201	2.9e+19	0.0381	8.66e+17	0.0749	3.2746e+17	0.14202	1.77466e+18	0.055198	360.449	10582.9	FALSE	13.5556	34.966	2.57944	33.4873	2.6446	463.952	2.59045	90.5775	6.6819	0.0292703	0.106568	0.014348
2021-05-05 15:34:50	4.75e+21	9.54766e+20	0.0489	4.55e+20	7.0904e+19	0.0849	2.07e+17	1.47557e+17	0.211	2.72e+19	0.038	7.9e+17	0.0753	3.65411e+17	0.134995	1.76501e+18	0.0554362	358.489	10524.3	FALSE	13.4656	35.1017	2.60677	34.4304	2.16195	480.521	2.57943	90.5423	6.72397	0.0346368	0.105693	0.0139402
2021-05-05 15:34:52	4.64e+21	8.61478e+20	0.0487	4.42e+20	5.95954e+19	0.0849	1.85e+17	1.25818e+17	0.227	2.23e+19	0.0382	7.4e+17	0.0724	3.40154e+17	0.141098	1.75724e+18	0.0553194	356.91	10565.9	FALSE	14.4555	38.6313	2.67244	30.1351	2.17548	473.662	2.36005	91.172	6.3071	0.036047	0.111429	0.0133375
2021-05-05 15:34:54	4.63e+21	8.02949e+20	0.049	4.46e+20	5.8684e+19	0.0854	1.8e+17	1.20058e+17	0.235	2.23e+19	0.0383	7.8e+17	0.0713	3.61866e+17	0.135022	1.77981e+18	0.0553426	361.494	10446.9	FALSE	13.6826	36.0067	2.63157	28.5897	2.1555	488.796	2.51827	90.6745	6.627	0.0408788	0.12554	0.0137916
2021-05-05 15:34:56	4.65e+21	9.22914e+20	0.0486	4.35e+20	5.78009e+19	0.0849	1.65e+17	1.06624e+17	0.246	1.67e+19	0.0395	7.15e+17	0.07	3.24021e+17	0.143858	1.73332e+18	0.0549498	352.052	10528.6	FALSE	15.9671	55.2643	3.46113	23.3566	2.20665	542.101	1.67192	92.3977	5.78675	0.0324428	0.100675	0.0105613
2021-05-05 15:34:59	4.57e+21	8.39808e+20	0.0482	4.28e+20	5.04865e+19	0.0838	1.46e+17	8.75753e+16	0.267	1.32e+19	0.0403	6.13e+17	0.07	3.17867e+17	0.138641	1.73476e+18	0.0542622	352.345	10556.6	FALSE	16.6343	63.6218	3.82474	21.5334	1.92848	576.493	1.45892	92.819	5.57998	0.0351582	0.0975923	0.00934985
2021-05-05 15:35:01	4.6e+21	7.15086e+20	0.0484	4.28e+20	3.4828e+19	0.0848	1.48e+17	8.71519e+16	0.266	1.51e+19	0.0395	6.39e+17	0.0702	2.90258e+17	0.1485	1.80672e+18	0.0542631	366.96	10364.8	FALSE	20.5319	47.3567	2.30649	23.6307	2.20149	399.624	1.97047	93.315	4.54487	0.0379942	0.120104	0.0115462
2021-05-05 15:35:03	4.62e+21	9.15951e+20	0.0484	4.31e+20	5.61324e+19	0.0846	1.49e+17	9.09848e+16	0.267	1.56e+19	0.0393	6.31e+17	0.071	3.0449e+17	0.151866	1.72261e+18	0.0546523	349.876	10158.9	FALSE	16.3177	58.7148	3.59823	24.7227	2.07232	616.942	1.57735	92.6137	5.67566	0.0308352	0.0934574	0.00898388
2021-05-05 15:35:06	4.66e+21	9.45556e+20	0.0483	4.34e+20	5.80804e+19	0.0843	1.6e+17	1.01822e+17	0.25	1.7e+19	0.0388	6.69e+17	0.0696	3.058e+17	0.152877	1.72744e+18	0.0546543	350.857	10017.6	FALSE	16.2801	55.6209	3.41649	25.4111	2.1877	570.411	1.6634	92.5199	5.68299	0.0300184	0.0939075	0.00978634
2021-05-05 15:35:08	4.71e+21	1.01132e+21	0.0486	4.25e+20	5.06759e+19	0.0862	1.67e+17	1.09069e+17	0.247	1.69e+19	0.0388	7.21e+17	0.0674	3.18514e+17	0.149917	1.72011e+18	0.0548087	349.368	9967.33	FALSE	19.9566	59.8415	2.99858	23.4397	2.26364	464.623	1.56429	93.6097	4.69065	0.0296124	0.095843	0.0099206
2021-05-05 15:35:10	4.76e+21	1.15218e+21	0.0486	4.24e+20	5.88713e+19	0.0864	1.71e+17	1.14492e+17	0.242	1.81e+19	0.0385	8.05e+17	0.0653	3.59127e+17	0.140249	1.67785e+18	0.0553632	340.786	10028.8	FALSE	19.5712	63.6564	3.25256	22.4845	2.24155	514.195	1.47064	93.6158	4.78335	0.0293196	0.0918637	0.00905574
2021-05-05 15:35:12	4.77e+21	1.11851e+21	0.0484	4.2e+20	5.04513e+19	0.0868	1.69e+17	1.11808e+17	0.244	1.74e+19	0.0388	7.99e+17	0.0653	3.33832e+17	0.141056	1.69816e+18	0.0553877	344.911	9956.16	FALSE	22.17	64.282	2.8995	21.7772	2.39342	451.232	1.46472	94.155	4.24695	0.0281734	0.095822	0.00937927
2021-05-05 15:35:15	4.68e+21	9.71329e+20	0.0482	4.23e+20	4.76647e+19	0.0847	1.52e+17	9.39124e+16	0.253	1.52e+19	0.0394	7.22e+17	0.0665	3.20766e+17	0.139947	1.72476e+18	0.0546425	350.312	9976.65	FALSE	20.3784	63.9032	3.13583	21.0526	2.25086	507.544	1.46769	93.7904	4.60244	0.0311153	0.0992747	0.00903864
2021-05-05 15:35:17	4.63e+21	8.88955e+20	0.0485	4.25e+20	4.63882e+19	0.0855	1.59e+17	1.00405e+17	0.254	1.45e+19	0.0397	6.35e+17	0.0696	2.74434e+17	0.156902	1.73981e+18	0.0545398	353.37	9781.44	FALSE	19.1634	61.3072	3.19918	22.8346	2.31385	462.009	1.52446	93.4604	4.87703	0.029016	0.0986893	0.0104295
2021-05-05 15:35:19	4.57e+21	6.95247e+20	0.0478	4.19e+20	2.68563e+19	0.0835	1.37e+17	7.63111e+16	0.27	1.1e+19	0.0418	5.88e+17	0.0707	2.72993e+17	0.163291	1.80199e+18	0.0544969	366	9760	FALSE	25.8877	63.2043	2.44148	18.7075	2.1539	351.932	1.49795	94.6767	3.65721	0.0373196	0.120413	0.0104507
2021-05-05 15:35:21	4.48e+21	5.79553e+20	0.0476	4.15e+20	2.0256e+19	0.0828	1.12e+17	5.09087e+16	0.314	8.3e+18	0.0445	4.99e+17	0.0737	2.64149e+17	0.157999	1.81394e+18	0.0542715	368.427	9791.27	FALSE	28.6115	69.8257	2.44048	16.6333	1.88909	397.889	1.36246	95.1349	3.32506	0.0436869	0.125197	0.00865269
2021-05-05 15:35:24	4.54e+21	6.69944e+20	0.048	4.19e+20	2.73317e+19	0.0839	1.47e+17	8.63847e+16	0.261	1.01e+19	0.0425	5.52e+17	0.0714	2.47849e+17	0.161872	1.79981e+18	0.0541117	365.556	9724.44	FALSE	24.5116	66.3311	2.7061	18.2971	2.22716	316.395	1.42545	94.5518	3.85743	0.0351858	0.117851	0.012253
2021-05-05 15:35:26	4.52e+21	6.30873e+20	0.0484	4.43e+20	4.94016e+19	0.0833	2.43e+17	1.82086e+17	0.18	1.78e+19	0.0387	5.42e+17	0.0774	2.51631e+17	0.162489	1.80868e+18	0.0545564	367.358	9567.64	FALSE	12.7703	35.4423	2.77537	32.8413	2.15395	271.309	2.5453	90.2114	7.06416	0.0360727	0.117053	0.0259955
2021-05-05 15:35:28	4.46e+21	6.08564e+20	0.048	4.25e+20	3.52161e+19	0.0834	1.9e+17	1.29676e+17	0.213	1.38e+19	0.04	4.94e+17	0.0782	2.64087e+17	0.158314	1.79115e+18	0.0544276	363.797	9537.86	FALSE	17.2808	44.0988	2.55189	27.9352	1.8706	271.569	2.09497	92.3855	5.34612	0.0401336	0.113667	0.0196316
2021-05-05 15:35:30	4.51e+21	6.29568e+20	0.0481	4.25e+20	3.22815e+19	0.0837	1.85e+17	1.24222e+17	0.214	1.38e+19	0.0399	5.78e+17	0.072	2.84872e+17	0.154724	1.80463e+18	0.0543288	366.536	9470.57	FALSE	19.5024	45.6208	2.33924	23.8754	2.02898	259.87	2.03866	93.0054	4.76892	0.0421254	0.126357	0.0185752
2021-05-05 15:35:33	4.57e+21	6.91258e+20	0.0481	4.24e+20	3.14526e+19	0.0841	1.72e+17	1.11249e+17	0.233	1.32e+19	0.0404	5.81e+17	0.0719	2.91306e+17	0.153284	1.80385e+18	0.0543978	366.377	9420.92	FALSE	21.9778	52.368	2.38278	22.7194	1.99447	282.724	1.79061	93.7706	4.26662	0.0397365	0.117324	0.0151096
2021-05-05 15:35:35	4.49e+21	5.96527e+20	0.048	4.24e+20	2.99618e+19	0.0834	1.67e+17	1.06018e+17	0.236	1.15e+19	0.0416	5.04e+17	0.0769	2.471e+17	0.166954	1.8107e+18	0.0544381	367.768	9502.24	FALSE	19.9096	51.8719	2.60537	22.8175	2.03966	282.611	1.79938	93.3371	4.68804	0.0389366	0.119651	0.0169236
2021-05-05 15:35:37	4.52e+21	7.9031e+20	0.0479	4.3e+20	5.25374e+19	0.0829	1.9e+17	1.31583e+17	0.213	1.36e+19	0.0408	5.61e+17	0.0761	2.55889e+17	0.162067	1.73453e+18	0.0539869	352.297	9396.47	FALSE	15.0428	58.1111	3.86305	24.2424	2.19236	399.272	1.58569	92.1463	6.12561	0.0299395	0.0972618	0.0151843
2021-05-05 15:35:40	4.48e+21	6.68488e+20	0.048	4.18e+20	3.22566e+19	0.0836	1.33e+17	7.33016e+16	0.282	7.73e+18	0.0464	5.11e+17	0.0761	2.44212e+17	0.16535	1.77258e+18	0.0537375	360.026	9465.61	FALSE	20.724	86.4797	4.17292	15.1272	2.09244	440.054	1.08939	94.2101	4.54593	0.0346236	0.109712	0.0101939
2021-05-05 15:35:42	4.38e+21	4.62402e+20	0.0475	4.1e+20	1.35202e+19	0.0823	1.14e+17	5.264e+16	0.304	5.62e+18	0.0505	4.52e+17	0.0769	2.12917e+17	0.176387	1.82192e+18	0.0538286	370.047	9361.19	FALSE	34.2008	82.2779	2.40573	12.4336	2.12289	256.842	1.16473	95.8315	2.80202	0.0445929	0.145814	0.0113038
2021-05-05 15:35:44	4.41e+21	5.06215e+20	0.0477	4.07e+20	1.19181e+19	0.0835	1.14e+17	5.28564e+16	0.316	6.21e+18	0.049	4.63e+17	0.0771	2.27894e+17	0.171125	1.8155e+18	0.0540145	368.742	9269.77	FALSE	42.4744	81.5161	1.91918	13.4125	2.03164	225.481	1.18209	96.3594	2.26865	0.0438089	0.135659	0.0104095
2021-05-05 15:35:46	4.43e+21	6.28799e+20	0.0479	4.08e+20	2.33001e+19	0.0842	1.09e+17	4.94631e+16	0.332	5.18e+18	0.0525	4.79e+17	0.0756	2.61352e+17	0.157334	1.76779e+18	0.0540469	359.052	9264.09	FALSE	26.9869	121.39	4.49809	10.8142	1.83278	471.061	0.786845	95.515	3.53931	0.0401685	0.111345	0.00737083
2021-05-05 15:35:49	4.38e+21	4.88325e+20	0.0478	4.07e+20	1.31437e+19	0.0836	1.01e+17	4.0046e+16	0.352	3.76e+18	0.06	4.09e+17	0.0812	2.00778e+17	0.18664	1.80986e+18	0.0542454	367.598	9211.33	FALSE	37.1527	129.874	3.49567	9.19315	2.03708	328.215	0.742897	96.4827	2.59692	0.0403765	0.129161	0.00796668
2021-05-05 15:35:51	4.47e+21	6.09473e+20	0.0478	4.05e+20	1.4296e+19	0.0843	1.03e+17	4.25339e+16	0.349	4.75e+18	0.0539	5.03e+17	0.0734	2.43607e+17	0.164608	1.79538e+18	0.0542317	364.656	9177.03	FALSE	42.6323	128.31	3.00969	9.44334	2.0648	336.109	0.754479	96.8072	2.27075	0.039238	0.121475	0.00689781
2021-05-05 15:35:53	4.44e+21	7.12832e+20	0.0478	4.02e+20	2.47926e+19	0.0844	1.04e+17	4.56227e+16	0.346	5.43e+18	0.0514	5.36e+17	0.0718	2.40512e+17	0.169189	1.73336e+18	0.0538306	352.059	9083.1	FALSE	28.7518	131.277	4.56586	10.1306	2.22858	543.428	0.729698	95.7923	3.3317	0.0326762	0.107774	0.00585216
2021-05-05 15:35:55	4.37e+21	4.4568e+20	0.0478	4.1e+20	1.28399e+19	0.0833	9.95e+16	3.80347e+16	0.357	4.26e+18	0.0563	4.67e+17	0.0756	2.56492e+17	0.167128	1.82505e+18	0.0541881	370.682	9023.13	FALSE	34.7106	104.62	3.01406	9.12206	1.82072	337.583	0.918509	96.0941	2.76844	0.0559712	0.154872	0.0081492
2021-05-05 15:35:58	4.37e+21	6.02537e+20	0.0477	4.02e+20	2.07146e+19	0.0841	1e+17	4.09915e+16	0.356	4.35e+18	0.0566	5.22e+17	0.0732	2.78025e+17	0.155876	1.7521e+18	0.0536032	355.865	9000.79	FALSE	29.0876	138.514	4.76198	8.33333	1.87753	505.338	0.691896	95.8375	3.29479	0.0447217	0.124806	0.00630753
2021-05-05 15:36:00	4.4e+21	5.15454e+20	0.0476	4.03e+20	9.86527e+18	0.0837	1.02e+17	4.11577e+16	0.348	5.31e+18	0.0515	4.98e+17	0.0731	2.62193e+17	0.158006	1.80655e+18	0.054233	366.925	8874.65	FALSE	52.2494	97.0724	1.85787	10.6627	1.89936	239.694	0.998693	96.9455	1.85544	0.0496608	0.143047	0.00763158
2021-05-05 15:36:02	4.46e+21	6.52838e+20	0.0478	4.06e+20	2.06968e+19	0.0841	1.03e+17	4.33697e+16	0.349	5.25e+18	0.0518	5.61e+17	0.0701	2.80378e+17	0.15668	1.77056e+18	0.0536909	359.615	8848.96	FALSE	31.5429	124.35	3.94225	9.35829	2.00087	477.218	0.772129	96.0142	3.04393	0.0416205	0.121914	0.00616432
2021-05-05 15:36:04	4.38e+21	5.32972e+20	0.0474	4.02e+20	1.26622e+19	0.0827	9.56e+16	3.53453e+16	0.353	4.43e+18	0.0557	4.96e+17	0.0735	2.41928e+17	0.164877	1.7891e+18	0.054124	363.381	8801.86	FALSE	42.0915	120.31	2.85829	8.93145	2.05019	358.243	0.803825	96.708	2.29757	0.0443445	0.139762	0.00651276
2021-05-05 15:36:07	4.27e+21	4.85596e+20	0.0483	4.06e+20	2.30001e+19	0.0847	1e+17	4.07262e+16	0.362	3.64e+18	0.0608	5.02e+17	0.0734	2.35994e+17	0.170115	1.75998e+18	0.0538505	357.466	8649.86	FALSE	21.1128	133.405	6.3187	7.251	2.12717	564.749	0.709157	94.6055	4.48095	0.0466155	0.150015	0.00778119
2021-05-05 15:36:09	4.4e+21	5.5367e+20	0.0478	4.02e+20	1.27329e+19	0.0844	9.47e+16	3.44563e+16	0.376	3.75e+18	0.06	5.49e+17	0.0702	2.59039e+17	0.158944	1.78878e+18	0.0542601	363.315	8626.85	FALSE	43.4835	147.645	3.39543	6.8306	2.11937	369.537	0.656419	96.9172	2.22882	0.0458343	0.145619	0.00610995
2021-05-05 15:36:12	4.43e+21	5.52129e+20	0.048	4.03e+20	1.05408e+19	0.085	1.03e+17	4.22623e+16	0.354	5.52e+18	0.0507	5.89e+17	0.0684	3.05592e+17	0.156665	1.80344e+18	0.0540721	366.294	8556.64	FALSE	52.3803	100.023	1.90956	9.37182	1.9274	249.413	0.96943	96.9656	1.85119	0.0539512	0.1524	0.00739116
2021-05-05 15:36:14	4.3e+21	5.29614e+20	0.0481	4e+20	1.84188e+19	0.0852	1.03e+17	4.39458e+16	0.353	5.44e+18	0.0513	5.39e+17	0.0718	2.71937e+17	0.160305	1.75346e+18	0.0542809	356.142	8572.67	FALSE	28.754	97.3556	3.38581	10.0928	1.98208	419.126	0.980869	95.4931	3.32104	0.0495448	0.147708	0.00775686
2021-05-05 15:36:16	4.24e+21	3.77549e+20	0.0477	3.96e+20	5.10138e+18	0.0836	8.85e+16	2.80038e+16	0.381	4.44e+18	0.0556	5.33e+17	0.0715	2.51637e+17	0.158959	1.79627e+18	0.0539288	364.838	8638.23	FALSE	74.0092	85.0336	1.14896	8.33021	2.11813	182.168	1.1438	97.2619	1.31419	0.065874	0.207014	0.00722962
2021-05-05 15:36:19	4.33e+21	6.8616e+20	0.0478	3.97e+20	2.82258e+19	0.0841	1.03e+17	4.59278e+16	0.338	5.39e+18	0.0507	5.88e+17	0.0676	2.82126e+17	0.161679	1.69461e+18	0.0541906	344.188	8554.54	FALSE	24.3097	127.302	5.2367	9.16667	2.08418	614.569	0.747574	95.168	3.91482	0.0395565	0.124024	0.0060311
2021-05-05 15:36:21	4.34e+21	5.74939e+20	0.0481	4.02e+20	2.09577e+19	0.0853	1.05e+17	4.60292e+16	0.349	5.01e+18	0.0529	5.78e+17	0.0693	2.56736e+17	0.163644	1.75098e+18	0.0543279	355.639	8560.74	FALSE	27.4333	114.758	4.18317	8.66782	2.25134	455.313	0.83213	95.4938	3.48094	0.0428822	0.142774	0.00747288
2021-05-05 15:36:23	4.35e+21	5.94752e+20	0.0475	4e+20	1.99508e+19	0.083	1e+17	4.11829e+16	0.34	5.1e+18	0.0524	6.12e+17	0.0674	2.95233e+17	0.153384	1.74642e+18	0.0540207	354.712	8670.16	FALSE	29.811	116.618	3.91191	8.33333	2.07294	484.443	0.821204	95.7671	3.21248	0.0479504	0.144855	0.00644423
2021-05-05 15:36:25	4.3e+21	4.84834e+20	0.0477	3.99e+20	1.28869e+19	0.0835	9.21e+16	3.23444e+16	0.37	4.17e+18	0.0569	5.93e+17	0.0681	2.55512e+17	0.168239	1.77428e+18	0.0537864	360.371	8536.91	FALSE	37.6224	116.267	3.09037	7.03204	2.32083	398.426	0.828925	96.3768	2.56169	0.051333	0.174788	0.00648048
2021-05-05 15:36:28	4.35e+21	6.11943e+20	0.048	3.95e+20	1.66906e+19	0.0858	8.81e+16	2.95521e+16	0.406	3.58e+18	0.0617	5.71e+17	0.0699	2.62725e+17	0.167903	1.73842e+18	0.0547317	353.088	8514.04	FALSE	36.6639	170.934	4.66218	6.2697	2.17337	564.786	0.565227	96.6164	2.63519	0.0421081	0.136609	0.00448303
2021-05-05 15:36:30	4.34e+21	4.61153e+20	0.0472	4.04e+20	1.1442e+19	0.0817	8.18e+16	2.1047e+16	0.4	2.13e+18	0.0836	4.26e+17	0.0814	2.257e+17	0.177465	1.8039e+18	0.0537458	366.386	8334.29	FALSE	40.3035	216.504	5.37185	5	1.88746	543.642	0.447786	96.9475	2.40544	0.0484855	0.14652	0.00428833
2021-05-05 15:36:32	4.21e+21	3.39733e+20	0.0486	4.06e+20	1.43104e+19	0.0852	9.42e+16	3.35814e+16	0.386	3.19e+18	0.0656	4.45e+17	0.079	2.06713e+17	0.188921	1.79991e+18	0.0541006	365.576	8316.57	FALSE	23.7404	106.499	4.486	7.16854	2.15275	426.14	0.890613	94.8498	3.99529	0.05865	0.19607	0.00954045
2021-05-05 15:36:34	4.29e+21	3.73033e+20	0.0477	4e+20	3.58405e+18	0.0833	8.58e+16	2.44499e+16	0.392	2.39e+18	0.0772	4.25e+17	0.0802	1.99235e+17	0.194036	1.82163e+18	0.0540776	369.987	8240.76	FALSE	104.081	156.081	1.4996	5.62353	2.13316	146.587	0.629091	98.189	0.943387	0.0532763	0.178823	0.0064286
2021-05-05 15:36:37	4.37e+21	5.36512e+20	0.0474	4.01e+20	1.30325e+19	0.0827	9.28e+16	3.27574e+16	0.363	2.98e+18	0.0679	4.93e+17	0.0749	2.4861e+17	0.174708	1.7828e+18	0.0541021	362.102	8301.68	FALSE	41.1672	180.037	4.37332	6.04462	1.98303	397.849	0.538321	96.918	2.35425	0.0455581	0.137962	0.00588174
2021-05-05 15:36:39	4.41e+21	5.48178e+20	0.0479	4.01e+20	1.0165e+19	0.0847	8.99e+16	2.94136e+16	0.395	3.76e+18	0.0596	5.14e+17	0.072	2.31224e+17	0.179514	1.79598e+18	0.0541902	364.778	8295.68	FALSE	53.9282	145.792	2.70345	7.31518	2.22295	345.587	0.667663	97.3399	1.80499	0.0415512	0.140644	0.00523973
2021-05-05 15:36:41	4.29e+21	3.37531e+20	0.0476	4.03e+20	2.99105e+18	0.0829	9.43e+16	3.23939e+16	0.36	3.06e+18	0.0663	4.29e+17	0.0794	1.92384e+17	0.19991	1.83814e+18	0.0542671	373.341	8240.56	FALSE	112.847	110.304	0.977468	7.13287	2.22992	92.334	0.888237	97.9763	0.868224	0.0564377	0.200715	0.0101294
2021-05-05 15:36:44	4.37e+21	5.17761e+20	0.0478	4.01e+20	1.11348e+19	0.0842	9.48e+16	3.44637e+16	0.374	2.72e+18	0.0721	4.46e+17	0.0794	2.22793e+17	0.182728	1.79152e+18	0.0541387	363.873	8216.87	FALSE	46.4992	190.353	4.09369	6.09865	2.00186	323.088	0.510721	97.2174	2.09073	0.0423946	0.132361	0.006437
2021-05-05 15:36:46	4.33e+21	4.67384e+20	0.0477	4.03e+20	1.20847e+19	0.0838	8.85e+16	2.80012e+16	0.397	2.79e+18	0.07	4.18e+17	0.0801	1.99591e+17	0.196424	1.79635e+18	0.0538509	364.853	8243.39	FALSE	38.6758	167.521	4.33142	6.67464	2.09428	431.577	0.577446	96.7344	2.50116	0.0420013	0.139237	0.00570882
2021-05-05 15:36:48	4.36e+21	5.36328e+20	0.0477	4.03e+20	1.6026e+19	0.0838	9.14e+16	3.15112e+16	0.385	3.6e+18	0.0612	4.44e+17	0.0782	2.39163e+17	0.171092	1.77824e+18	0.0541317	361.175	8188.11	FALSE	33.4661	148.98	4.45167	8.10811	1.85647	508.582	0.646414	96.3029	2.87762	0.0432573	0.124272	0.00558188
2021-05-05 15:36:50	4.33e+21	5.55501e+20	0.0478	4.02e+20	2.00026e+19	0.0838	1.04e+17	4.48813e+16	0.336	5.17e+18	0.0524	5.08e+17	0.074	2.18983e+17	0.179192	1.75537e+18	0.0543548	356.53	8101.39	FALSE	27.7715	107.447	3.86897	10.1772	2.31981	445.676	0.888748	95.4934	3.43854	0.0378703	0.133616	0.0078022
2021-05-05 15:36:53	4.31e+21	4.56744e+20	0.0474	4.03e+20	1.30319e+19	0.0823	9.8e+16	3.76478e+16	0.344	3.03e+18	0.0666	4.13e+17	0.0809	1.75048e+17	0.208949	1.792e+18	0.0541322	363.969	8091.83	FALSE	35.0481	150.741	4.30097	7.33656	2.35936	346.154	0.639671	96.4244	2.7512	0.037256	0.139432	0.00805897
2021-05-05 15:36:55	4.21e+21	5.26475e+20	0.0478	3.95e+20	2.22095e+19	0.0842	9.28e+16	3.51062e+16	0.378	2.72e+18	0.0709	4.11e+17	0.081	2.27308e+17	0.1745	1.71306e+18	0.054307	347.937	8212.36	FALSE	23.7049	193.557	8.16527	6.618	1.80812	632.638	0.492446	95.3165	4.02096	0.0416548	0.122372	0.00611882
2021-05-05 15:36:57	4.32e+21	4.88339e+20	0.0475	4.04e+20	1.62175e+19	0.0826	9.13e+16	3.1286e+16	0.369	3.37e+18	0.0642	4.74e+17	0.0775	2.11182e+17	0.187167	1.78195e+18	0.0538438	361.929	8195.62	FALSE	30.1119	144.908	4.81231	7.1097	2.24451	518.361	0.66221	95.9594	3.18676	0.0417572	0.143664	0.00617692
2021-05-05 15:36:59	4.38e+21	5.73909e+20	0.0473	4.08e+20	2.28053e+19	0.082	9.86e+16	3.89865e+16	0.343	3.64e+18	0.063	4.57e+17	0.0809	2.0325e+17	0.184352	1.77006e+18	0.0536107	359.514	8074.39	FALSE	25.1656	157.667	6.26519	7.96499	2.24847	584.953	0.605333	95.4412	3.79252	0.0341458	0.120501	0.00625764
2021-05-05 15:37:02	4.33e+21	5.11658e+20	0.0477	4.02e+20	1.55653e+19	0.084	9.62e+16	3.63946e+16	0.369	3.27e+18	0.0669	4.21e+17	0.0845	2.18437e+17	0.191127	1.77576e+18	0.0539092	360.671	8102.88	FALSE	32.8716	156.47	4.76004	7.76722	1.92733	427.682	0.615326	96.2802	2.92898	0.041521	0.127375	0.00662001
2021-05-05 15:37:04	4.44e+21	6.48458e+20	0.0475	4.06e+20	2.22776e+19	0.0835	1.04e+17	4.46144e+16	0.344	3.74e+18	0.0618	4.91e+17	0.0772	2.37248e+17	0.176696	1.7633e+18	0.0540001	358.14	8082.75	FALSE	29.108	173.384	5.95659	7.61711	2.06957	499.337	0.553636	95.9918	3.29778	0.0357079	0.114691	0.00640335
2021-05-05 15:37:06	4.39e+21	6.29683e+20	0.0479	4.02e+20	2.14378e+19	0.0846	1e+17	4.11035e+16	0.359	4.11e+18	0.0592	4.88e+17	0.0777	2.16565e+17	0.182792	1.74877e+18	0.0539193	355.19	8032.36	FALSE	29.3726	153.207	5.216	8.42213	2.25337	521.556	0.626286	95.9517	3.26671	0.0333716	0.115893	0.0060623
2021-05-05 15:37:08	4.19e+21	3.45008e+20	0.048	4.04e+20	1.48682e+19	0.0835	9.93e+16	3.90772e+16	0.348	4.12e+18	0.059	5.55e+17	0.0731	2.55553e+17	0.170536	1.78815e+18	0.0538026	363.189	7991.79	FALSE	23.2043	83.7397	3.6088	7.42342	2.17176	380.484	1.12836	94.4887	4.07203	0.0704792	0.22895	0.0114632
2021-05-05 15:37:11	4.38e+21	5.48228e+20	0.0475	4.03e+20	1.52062e+19	0.0835	9.51e+16	3.50843e+16	0.37	3.21e+18	0.0673	5.15e+17	0.0758	2.25386e+17	0.190016	1.782e+18	0.0541405	361.94	7953.26	FALSE	36.053	170.787	4.73712	6.23301	2.28497	433.418	0.565431	96.5685	2.67852	0.0401381	0.141185	0.00621587
2021-05-05 15:37:13	4.43e+21	6.24679e+20	0.0477	4.01e+20	1.58832e+19	0.0845	9.62e+16	3.65986e+16	0.372	3.66e+18	0.0626	5.92e+17	0.0711	2.64522e+17	0.17102	1.7697e+18	0.0542934	359.441	7986.77	FALSE	39.3296	170.677	4.33967	6.18243	2.238	433.984	0.567079	96.7876	2.46094	0.0415668	0.137472	0.00536733
2021-05-05 15:37:15	4.31e+21	4.8642e+20	0.0476	4.04e+20	1.70352e+19	0.0829	9.61e+16	3.62126e+16	0.354	3.97e+18	0.0597	5.86e+17	0.071	3.08511e+17	0.15376	1.7782e+18	0.0537326	361.166	7965.33	FALSE	28.5537	122.524	4.29099	6.77474	1.89945	470.423	0.78049	95.6286	3.34908	0.0612879	0.173148	0.00739021
2021-05-05 15:37:17	4.32e+21	4.81194e+20	0.0476	4e+20	1.14944e+19	0.0835	9.55e+16	3.53741e+16	0.367	3.72e+18	0.0613	4.59e+17	0.0789	2.36427e+17	0.174649	1.78528e+18	0.0536575	362.604	7981.17	FALSE	41.8635	129.353	3.08988	8.10458	1.9414	324.937	0.747875	96.7401	2.31085	0.0477768	0.146582	0.00685148
2021-05-05 15:37:20	4.34e+21	5.12169e+20	0.0477	4.08e+20	2.0605e+19	0.0832	9.98e+16	3.9846e+16	0.355	4.5e+18	0.0569	4.9e+17	0.0782	2.41038e+17	0.172491	1.78017e+18	0.0539097	361.568	7949.23	FALSE	24.8565	113.815	4.5789	9.18367	2.03287	517.117	0.835935	95.1422	3.82766	0.0453137	0.14182	0.00705056
2021-05-05 15:37:22	4.25e+21	4.24592e+20	0.0472	3.96e+20	8.85027e+18	0.0821	9.04e+16	3.0484e+16	0.364	3.71e+18	0.0619	4.75e+17	0.0781	2.14951e+17	0.185096	1.77905e+18	0.0539827	361.339	8087.19	FALSE	47.975	114.445	2.38552	7.81053	2.2098	290.325	0.846729	96.9041	2.01989	0.0498521	0.172146	0.00725825
2021-05-05 15:37:24	4.4e+21	5.51177e+20	0.0475	4.03e+20	1.34806e+19	0.0831	1.01e+17	4.07172e+16	0.34	4.03e+18	0.0595	5.59e+17	0.0725	2.54887e+17	0.164074	1.78993e+18	0.0538896	363.55	8067.77	FALSE	40.8867	136.769	3.34506	7.2093	2.19313	331.078	0.707224	96.726	2.36571	0.0450478	0.148618	0.00737383
2021-05-05 15:37:27	4.2e+21	3.19936e+20	0.0481	3.99e+20	6.31885e+18	0.0844	8.4e+16	2.32279e+16	0.407	2.65e+18	0.0752	4.15e+17	0.0853	2.26209e+17	0.190432	1.80446e+18	0.0541444	366.501	7941.46	FALSE	50.632	120.731	2.38447	6.38554	1.83459	272.037	0.803404	96.9956	1.9157	0.0702239	0.207062	0.00804329
2021-05-05 15:37:29	4.29e+21	3.92497e+20	0.0484	4.06e+20	1.15539e+19	0.0854	9.58e+16	3.47548e+16	0.381	3.74e+18	0.0629	4.6e+17	0.0817	2.61572e+17	0.16596	1.81257e+18	0.0544639	368.149	7966.14	FALSE	33.971	104.946	3.08927	8.13043	1.7586	332.44	0.914814	96.0057	2.82611	0.0648043	0.180125	0.00847091
2021-05-05 15:37:31	4.23e+21	5.6389e+20	0.0506	3.97e+20	2.5972e+19	0.0929	8.61e+16	2.8679e+16	0.475	4.24e+18	0.0595	4.56e+17	0.0827	2.68951e+17	0.196991	1.70496e+18	0.0554624	346.292	8045.97	FALSE	21.7115	132.993	6.12546	9.29825	1.69548	905.609	0.71242	94.7467	4.3639	0.0456228	0.126497	0.00482508
2021-05-05 15:37:33	4.31e+21	5.32699e+20	0.0507	4.07e+20	2.47189e+19	0.0922	1e+17	4.08375e+16	0.416	6.52e+18	0.0506	5.35e+17	0.0789	3.16505e+17	0.196034	1.75667e+18	0.0558562	356.795	8143.75	FALSE	21.5502	81.7023	3.79125	12.1869	1.69034	605.3	1.15372	94.2616	4.37404	0.0566012	0.146834	0.00720158
2021-05-05 15:37:36	4.44e+21	7.08204e+20	0.0498	4.11e+20	3.33243e+19	0.0894	1.16e+17	5.75502e+16	0.351	9.13e+18	0.0457	6.64e+17	0.073	2.99224e+17	0.194425	1.73551e+18	0.0559563	352.496	8186.5	FALSE	21.2519	77.5689	3.64998	13.75	2.21907	579.048	1.21412	94.1782	4.43152	0.0400082	0.128371	0.00779975
2021-05-05 15:37:38	4.57e+21	8.43747e+20	0.0497	4.16e+20	3.88852e+19	0.0898	1.53e+17	9.4637e+16	0.287	1.13e+19	0.0448	7.53e+17	0.0751	3.2453e+17	0.187877	1.73293e+18	0.0571359	351.973	8634.07	FALSE	21.6984	74.6679	3.44117	15.0066	2.32028	410.888	1.26198	94.2293	4.34269	0.0366927	0.118788	0.010577
2021-05-05 15:37:40	4.65e+21	9.41413e+20	0.0502	4.32e+20	5.66731e+19	0.0903	1.74e+17	1.15914e+17	0.266	1.86e+19	0.0434	9.74e+17	0.0821	5.47265e+17	0.142996	1.72472e+18	0.0582643	350.304	8706.81	FALSE	16.6113	50.6136	3.04694	19.0965	1.77976	488.925	1.82573	92.4066	5.56288	0.0538875	0.139611	0.0113308
2021-05-05 15:37:45	5.68e+21	2.01448e+21	0.053	5.25e+20	1.54032e+20	0.0963	2.3e+17	1.72588e+17	0.262	4.8e+19	0.0465	2.16e+18	0.104	8.36444e+17	0.124585	1.70469e+18	0.0620035	346.236	7992.76	FALSE	13.0784	41.9683	3.20899	22.2222	2.58236	892.48	2.16199	90.7349	6.93779	0.0375273	0.120128	0.00764995
2021-05-05 15:37:47	4.29e+21	5.17636e+20	0.0507	4.43e+20	6.12185e+19	0.0882	1.23e+17	6.39148e+16	0.322	9.91e+18	0.055	6.2e+17	0.0909	4.09294e+17	0.129794	1.75438e+18	0.0539182	356.328	23987	FALSE	8.45554	52.2337	6.17745	15.9839	1.51481	957.815	1.67992	87.7485	10.3776	0.064599	0.122713	0.00657438
2021-05-05 15:37:49	4.36e+21	5.52716e+20	0.0461	4.27e+20	4.16845e+19	0.0765	1.09e+17	4.93678e+16	0.287	6.28e+18	0.0579	4.69e+17	0.0853	3.23995e+17	0.1217	1.77062e+18	0.0521008	359.627	26779.4	FALSE	13.2595	88.0121	6.63767	13.3902	1.44755	844.366	1.04389	91.8754	6.92903	0.0520226	0.0955289	0.00409521
2021-05-05 15:37:51	4.77e+21	1.06899e+21	0.049	4.38e+20	6.34403e+19	0.0868	1.24e+17	6.60324e+16	0.316	1.95e+19	0.0462	8.12e+17	0.0905	4.34795e+17	0.104727	1.72119e+18	0.0524536	349.588	18739.7	TRUE	16.8504	54.8202	3.25335	24.0148	1.86755	960.744	1.69075	92.6869	5.50058	0.0355767	0.0824127	0.00373837
2021-05-05 15:37:54	4.12e+21	5.15823e+20	0.0465	3.99e+20	3.42399e+19	0.0789	1.06e+17	4.9549e+16	0.301	8.53e+18	0.0508	5.04e+17	0.0821	3.17728e+17	0.119356	1.67616e+18	0.0529682	340.442	26383.5	TRUE	15.065	60.4716	4.01406	16.9246	1.58626	691.031	1.52448	92.1876	6.11934	0.0545767	0.109353	0.00469768
2021-05-05 15:37:56	4.06e+21	4.76939e+20	0.0462	3.9e+20	2.73769e+19	0.0785	1.19e+17	6.28798e+16	0.262	1.17e+19	0.0439	5.81e+17	0.0719	3.25938e+17	0.117079	1.66634e+18	0.0528706	338.447	26373.9	TRUE	17.4212	40.764	2.33991	20.1377	1.78255	435.386	2.26277	92.2396	5.29468	0.0606462	0.134322	0.00797948
2021-05-05 15:37:58	4.05e+21	5.75214e+20	0.0488	4.03e+20	5.13349e+19	0.085	1.39e+17	8.45756e+16	0.268	1.68e+19	0.0426	6.96e+17	0.0763	4.1116e+17	0.110302	1.61598e+18	0.0530987	328.22	24613.4	TRUE	11.2051	34.2389	3.05565	24.1379	1.69277	606.97	2.60617	89.2324	7.96354	0.0611345	0.127405	0.00934624
2021-05-05 15:38:01	4.56e+21	1.01747e+21	0.0525	4.28e+20	6.94785e+19	0.0963	1.53e+17	9.75145e+16	0.304	2.2e+19	0.0477	8.13e+17	0.103	4.97168e+17	0.12388	1.64749e+18	0.0563561	334.619	20276.8	TRUE	14.6443	46.2485	3.15811	27.0603	1.63526	712.494	1.98121	91.6278	6.25688	0.042162	0.0858099	0.00610751
2021-05-05 15:38:03	4.43e+21	9.86e+20	0.0495	4.02e+20	5.34506e+19	0.0892	1.43e+17	8.90578e+16	0.28	2.09e+19	0.0445	7.76e+17	0.0898	4.26018e+17	0.117104	1.60167e+18	0.0547926	325.312	21548.9	TRUE	18.4469	47.177	2.55744	26.933	1.82152	600.178	1.96849	92.8674	5.0343	0.0380997	0.0862041	0.00551051
2021-05-05 15:38:05	4.54e+21	1.13154e+21	0.051	4.08e+20	6.30471e+19	0.0941	1.46e+17	9.26144e+16	0.304	2.34e+19	0.0461	8.64e+17	0.0985	4.65723e+17	0.119809	1.58514e+18	0.056349	321.955	19269.1	TRUE	17.9475	48.3563	2.69432	27.0833	1.85518	680.748	1.91881	92.7865	5.16989	0.0360094	0.0836567	0.00513781
2021-05-05 15:38:07	3.97e+21	5.24637e+20	0.0468	3.71e+20	2.23127e+19	0.0817	1.17e+17	6.30365e+16	0.277	1.36e+19	0.0418	5.65e+17	0.0725	3.25311e+17	0.115244	1.6023e+18	0.0536868	325.441	25165.8	TRUE	23.513	38.5763	1.64064	24.0708	1.7368	353.964	2.42168	93.4192	3.97309	0.0558844	0.122801	0.00736492
2021-05-05 15:38:10	3.88e+21	4.14371e+20	0.0474	3.72e+20	2.12616e+19	0.0826	1.24e+17	6.97191e+16	0.271	1.21e+19	0.0432	4.91e+17	0.0778	2.99504e+17	0.121657	1.61173e+18	0.0528313	327.355	25301.2	TRUE	19.4891	34.2455	1.75716	24.6436	1.63938	304.961	2.69686	92.3555	4.73882	0.0641352	0.133638	0.0109922
2021-05-05 15:38:12	4.17e+21	7.39349e+20	0.0489	3.96e+20	4.88016e+19	0.0866	1.82e+17	1.28267e+17	0.219	2.07e+19	0.0422	7.44e+17	0.0804	4.23562e+17	0.111088	1.59546e+18	0.0539517	324.051	23201	TRUE	15.1501	35.7173	2.35757	27.8226	1.75653	380.469	2.55479	91.2505	6.02309	0.0500598	0.109076	0.0125048
2021-05-05 15:38:14	4.32e+21	8.7698e+20	0.0492	4.06e+20	5.75497e+19	0.0874	1.95e+17	1.41073e+17	0.212	2.62e+19	0.0422	8.77e+17	0.0832	4.74041e+17	0.108912	1.60121e+18	0.0544391	325.219	23044.4	TRUE	15.2386	33.4725	2.19656	29.8746	1.85005	407.942	2.72256	91.1309	5.98025	0.0469482	0.107566	0.0117476
2021-05-05 15:38:16	4.78e+21	1.23546e+21	0.0506	4.38e+20	7.9276e+19	0.0911	1.77e+17	1.21483e+17	0.253	3e+19	0.0452	9.54e+17	0.0985	5.47263e+17	0.108821	1.64842e+18	0.0547683	334.808	22061.9	TRUE	15.5844	41.1822	2.64253	31.4465	1.74322	652.567	2.22811	91.7584	5.88785	0.0384284	0.0806478	0.00660985
2021-05-05 15:38:19	4.57e+21	1.07462e+21	0.0497	4.31e+20	7.72512e+19	0.088	1.69e+17	1.14253e+17	0.248	2.87e+19	0.0435	9.37e+17	0.0897	5.446e+17	0.105883	1.62556e+18	0.0543911	330.165	23338.5	TRUE	13.9108	37.4434	2.69168	30.6297	1.72053	676.14	2.42756	90.8961	6.53421	0.0438569	0.0911185	0.0071902
2021-05-05 15:38:21	4.59e+21	1.00583e+21	0.0495	4.19e+20	5.62647e+19	0.0884	1.59e+17	1.02862e+17	0.259	2.52e+19	0.0436	8.33e+17	0.0901	4.90694e+17	0.109178	1.66686e+18	0.0539547	338.552	22461.4	TRUE	17.8767	39.9139	2.23273	30.2521	1.6976	546.99	2.31446	92.3792	5.16757	0.0428173	0.0891384	0.00676837
2021-05-05 15:38:23	4.8e+21	1.40338e+21	0.0531	4.24e+20	8.0246e+19	0.1	1.67e+17	1.138e+17	0.302	2.87e+19	0.0445	9.88e+17	0.0964	5.40601e+17	0.115224	1.57963e+18	0.0571417	320.836	17031.3	TRUE	17.4885	48.8984	2.79603	29.0486	1.82759	705.149	1.89563	92.6933	5.30024	0.0339252	0.0714849	0.00537805
2021-05-05 15:38:25	4.51e+21	9.79251e+20	0.0514	4.28e+20	7.06712e+19	0.0929	1.58e+17	1.02699e+17	0.281	2.34e+19	0.0458	7.94e+17	0.0961	5.42072e+17	0.111943	1.64201e+18	0.0551445	333.506	24164.8	TRUE	13.8564	41.8483	3.02013	29.471	1.46475	688.138	2.1771	91.108	6.57513	0.0478891	0.0851072	0.00681068
2021-05-05 15:38:28	4.62e+21	1.10907e+21	0.0528	4.38e+20	8.26774e+19	0.0967	1.7e+17	1.1501e+17	0.283	2.56e+19	0.0477	8.97e+17	0.101	6.26794e+17	0.112205	1.63279e+18	0.0562085	331.634	23191.4	TRUE	13.4145	43.3232	3.22959	28.5396	1.43109	718.874	2.09997	90.9776	6.78205	0.0488039	0.0847315	0.00684578
2021-05-05 15:38:30	5.14e+21	1.68882e+21	0.0591	4.78e+20	1.28723e+20	0.114	1.94e+17	1.39945e+17	0.329	3.73e+19	0.0518	1.16e+18	0.129	7.99044e+17	0.127017	1.60501e+18	0.0598683	325.991	17024.8	TRUE	13.1197	45.2766	3.45103	32.1552	1.45173	919.813	2.00872	90.9481	6.93217	0.0401246	0.0653918	0.00547424
2021-05-05 15:38:32	6.23e+21	2.77279e+21	0.0638	5.54e+20	2.04114e+20	0.126	2.46e+17	1.91851e+17	0.34	6.63e+19	0.0538	1.87e+18	0.143	1.17709e+18	0.112592	1.60781e+18	0.0641513	326.56	12896.9	TRUE	13.5845	41.8219	3.07864	35.4545	1.58867	1063.92	2.17621	91.0132	6.69976	0.036199	0.0698756	0.00478581
2021-05-05 15:38:34	5.73e+21	2.18547e+21	0.0575	5.12e+20	1.53277e+20	0.11	1.99e+17	1.43483e+17	0.327	5.67e+19	0.0497	1.54e+18	0.127	7.95114e+17	0.111078	1.64842e+18	0.0593923	334.808	15543.4	TRUE	14.2583	38.5445	2.70329	36.8182	1.93683	1068.25	2.36464	91.1439	6.39232	0.0312958	0.0635026	0.00434002
2021-05-05 15:38:37	5.17e+21	1.68523e+21	0.057	4.96e+20	1.43324e+20	0.106	1.86e+17	1.31419e+17	0.318	4.69e+19	0.0493	1.28e+18	0.121	8.35441e+17	0.113754	1.62063e+18	0.0584114	329.163	20858.5	TRUE	11.7581	35.9324	3.05596	36.6406	1.53213	1090.59	2.49769	89.7479	7.63283	0.0418857	0.0744397	0.00520607
2021-05-05 15:38:39	4.83e+21	1.4162e+21	0.0578	4.67e+20	1.21507e+20	0.11	1.63e+17	1.09531e+17	0.365	3.48e+19	0.0507	1.03e+18	0.128	6.71981e+17	0.116965	1.58762e+18	0.0580041	322.459	18014.2	TRUE	11.6553	40.6955	3.49159	33.7864	1.53278	1109.34	2.2104	89.9535	7.71782	0.0398028	0.0734783	0.00503298
2021-05-05 15:38:41	4.86e+21	1.4099e+21	0.0544	4.49e+20	9.98332e+19	0.102	1.58e+17	1.03962e+17	0.326	3.09e+19	0.0499	1.04e+18	0.117	5.60372e+17	0.116953	1.6045e+18	0.0571644	325.888	19155.4	TRUE	14.1226	45.6278	3.23085	29.7115	1.85591	960.283	2.00348	91.4142	6.47292	0.034015	0.0706121	0.0047799
2021-05-05 15:38:44	4.56e+21	1.0436e+21	0.0594	4.68e+20	1.12123e+20	0.112	1.58e+17	1.02924e+17	0.378	2.86e+19	0.0535	8.97e+17	0.138	4.78674e+17	0.133034	1.63534e+18	0.05813	332.151	16501.1	TRUE	9.3076	36.4894	3.92039	31.8841	1.87393	1089.38	2.41193	88.01	9.45571	0.0369088	0.0797252	0.0057597
2021-05-05 15:38:46	4.79e+21	1.33283e+21	0.0549	4.43e+20	9.31178e+19	0.104	1.4e+17	8.58516e+16	0.383	2.92e+19	0.0519	8.8e+17	0.138	4.31242e+17	0.135896	1.60779e+18	0.0582036	326.556	15488.7	TRUE	14.3134	45.6449	3.18896	33.1818	2.04062	1084.64	2.00483	91.5104	6.39335	0.0271118	0.0601221	0.00417869
2021-05-05 15:38:48	6.42e+21	2.85838e+21	0.0706	6.07e+20	2.46547e+20	0.142	2.31e+17	1.75216e+17	0.432	6.48e+19	0.0615	2.13e+18	0.167	1.25846e+18	0.126348	1.65637e+18	0.0692872	336.422	11087.4	TRUE	11.5937	44.1108	3.80474	30.4225	1.69255	1407.11	2.04221	90.0837	7.77009	0.0361774	0.0639735	0.00383061
2021-05-05 15:38:50	5.37e+21	1.67791e+21	0.0582	5.1e+20	1.36343e+20	0.111	1.77e+17	1.19172e+17	0.363	3.91e+19	0.0524	1.08e+18	0.14	6.36266e+17	0.120784	1.71704e+18	0.0582848	348.746	16298	TRUE	12.3066	42.9134	3.48703	36.2037	1.6974	1144.08	2.10766	90.4469	7.34949	0.0318862	0.0597462	0.00432015
2021-05-05 15:38:53	4.4e+21	8.14078e+20	0.0492	4.27e+20	6.40874e+19	0.086	1.36e+17	7.9835e+16	0.286	1.57e+19	0.0476	5.4e+17	0.102	3.49768e+17	0.127488	1.66767e+18	0.0538396	338.718	23860.6	TRUE	12.7026	51.8521	4.082	29.0741	1.54388	802.749	1.75436	90.9671	7.16129	0.037424	0.0740642	0.00574873
2021-05-05 15:38:55	4.64e+21	1.01027e+21	0.0509	4.32e+20	6.46535e+19	0.092	1.51e+17	9.41488e+16	0.289	2.04e+19	0.0457	6.42e+17	0.1	4.03805e+17	0.115433	1.68804e+18	0.0544622	342.856	21841.7	TRUE	15.6259	49.5229	3.16929	31.7757	1.58988	686.716	1.86041	92.1329	5.89618	0.0349714	0.0694834	0.00602075
2021-05-05 15:38:57	4.64e+21	1.13028e+21	0.053	4.52e+20	9.67994e+19	0.096	1.7e+17	1.15028e+17	0.269	2.66e+19	0.0457	7.37e+17	0.106	4.91906e+17	0.111144	1.63223e+18	0.054648	331.52	20882.2	TRUE	11.6765	42.4917	3.63908	36.0923	1.49825	841.526	2.11935	90.055	7.71249	0.0369602	0.0690344	0.00718507
2021-05-05 15:38:59	6.28e+21	2.77158e+21	0.0621	5.91e+20	2.35931e+20	0.119	2.05e+17	1.50049e+17	0.383	6e+19	0.057	1.74e+18	0.157	8.53081e+17	0.122843	1.63163e+18	0.0635136	331.397	12885.5	TRUE	11.7474	46.193	3.93218	34.4828	2.03967	1572.36	1.95423	90.2716	7.68438	0.0253641	0.0607974	0.00362126
2021-05-05 15:39:02	5.96e+21	2.32667e+21	0.0608	5.7e+20	2.02289e+20	0.115	2e+17	1.43092e+17	0.364	6.35e+19	0.0546	1.69e+18	0.151	9.23995e+17	0.122993	1.68972e+18	0.0619851	343.196	13519.5	TRUE	11.5017	36.6404	3.18566	37.574	1.82902	1413.7	2.44673	89.6491	7.79443	0.0331317	0.0726878	0.00394212
2021-05-05 15:39:04	5.41e+21	1.76907e+21	0.0536	5.13e+20	1.4452e+20	0.0969	1.67e+17	1.09973e+17	0.322	5e+19	0.0477	1.36e+18	0.119	7.3736e+17	0.113728	1.69325e+18	0.0578037	343.913	15951.8	TRUE	12.241	35.3814	2.89041	36.7647	1.84442	1314.14	2.54347	89.9914	7.35165	0.0354185	0.074227	0.00381974
2021-05-05 15:39:06	5.88e+21	2.3041e+21	0.0595	5.62e+20	2.00101e+20	0.112	2e+17	1.43992e+17	0.36	6.36e+19	0.0516	1.77e+18	0.135	9.11676e+17	0.116435	1.66301e+18	0.062493	337.771	13063.1	TRUE	11.5146	36.228	3.14625	35.9322	1.94148	1389.67	2.47401	89.6285	7.78386	0.0334281	0.0762684	0.00397059
2021-05-05 15:39:08	5.03e+21	1.49522e+21	0.0543	4.79e+20	1.21263e+20	0.1	1.79e+17	1.23636e+17	0.306	3.86e+19	0.0478	1.17e+18	0.115	5.23928e+17	0.117918	1.64389e+18	0.0559068	333.887	19023.7	TRUE	12.3304	38.7362	3.14153	32.9915	2.23313	980.807	2.32967	90.2428	7.31874	0.0295738	0.0731337	0.00612588
2021-05-05 15:39:11	6.25e+21	2.54343e+21	0.0624	5.86e+20	2.10877e+20	0.12	2.31e+17	1.72945e+17	0.344	6.31e+19	0.0567	1.73e+18	0.158	9.14521e+17	0.119899	1.72378e+18	0.062253	350.114	12872.8	TRUE	12.0612	40.3078	3.34195	36.474	1.8917	1219.33	2.23743	90.1858	7.47736	0.0296642	0.0651085	0.00460564
2021-05-05 15:39:13	6e+21	2.28268e+21	0.0631	5.88e+20	2.1179e+20	0.12	2.02e+17	1.43777e+17	0.387	6.53e+19	0.0567	1.69e+18	0.164	1.00755e+18	0.133415	1.72878e+18	0.0632574	351.129	12058.4	TRUE	10.7781	34.9569	3.24334	38.6391	1.67734	1473.04	2.54813	89.0747	8.26444	0.0363794	0.0723593	0.00395775
2021-05-05 15:39:15	5.93e+21	2.31986e+21	0.0588	5.77e+20	2.11637e+20	0.11	2.07e+17	1.50456e+17	0.344	6.12e+19	0.0535	1.6e+18	0.15	6.0113e+17	0.133032	1.67893e+18	0.0614048	341.005	12606.7	TRUE	10.9615	37.9063	3.45812	38.25	2.66165	1406.64	2.35827	89.3932	8.15517	0.0216279	0.0675125	0.00423776
2021-05-05 15:39:17	5.13e+21	1.42553e+21	0.0511	5.06e+20	1.3109e+20	0.0893	1.8e+17	1.21978e+17	0.27	4.41e+19	0.0475	1.03e+18	0.131	4.84334e+17	0.119123	1.7228e+18	0.0560419	349.915	15650.3	TRUE	10.8745	32.3249	2.97255	42.8155	2.12663	1074.7	2.7522	88.9646	8.18107	0.0284159	0.0680349	0.00564471
2021-05-05 15:39:20	4.16e+21	5.51579e+20	0.0481	4.07e+20	4.18104e+19	0.0832	1.2e+17	6.34826e+16	0.296	1.14e+19	0.048	4.55e+17	0.0958	2.66233e+17	0.129953	1.67813e+18	0.0532075	340.843	22904.1	TRUE	13.1924	48.3841	3.66758	25.0549	1.70903	658.612	1.88232	91.0745	6.90356	0.0415467	0.0914064	0.00665783
2021-05-05 15:39:22	5.07e+21	1.39075e+21	0.0558	5.2e+20	1.47642e+20	0.1	1.75e+17	1.17373e+17	0.304	3.59e+19	0.0511	9.84e+17	0.128	7.18485e+17	0.11848	1.71107e+18	0.0559896	347.533	20386.7	TRUE	9.41973	38.7396	4.1126	36.4837	1.36955	1257.89	2.27774	88.2386	9.36742	0.0425273	0.0685974	0.00515209
2021-05-05 15:39:24	3.99e+21	3.15452e+20	0.0479	4.08e+20	3.6118e+19	0.0816	1.06e+17	4.84468e+16	0.321	1.05e+19	0.0486	4.02e+17	0.099	2.42865e+17	0.137876	1.70889e+18	0.0528176	347.089	24332.4	TRUE	8.73392	30.0431	3.43981	26.1194	1.65524	745.519	2.89393	86.9426	9.9546	0.0640547	0.137291	0.00748185
2021-05-05 15:39:27	4.11e+21	4.86383e+20	0.0472	3.91e+20	2.42725e+19	0.0817	1.03e+17	4.62445e+16	0.319	8.02e+18	0.0486	4.27e+17	0.0822	2.84962e+17	0.124349	1.6852e+18	0.0529352	342.278	24713.5	TRUE	20.0385	60.6462	3.02649	18.7822	1.49844	524.872	1.54376	93.6233	4.67218	0.0533299	0.102702	0.00474181
2021-05-05 15:39:29	4.51e+21	9.18418e+20	0.0512	4.33e+20	6.95146e+19	0.0918	1.3e+17	7.37463e+16	0.328	1.69e+19	0.0496	6.01e+17	0.11	4.09428e+17	0.119885	1.6703e+18	0.0548405	339.252	21964.7	TRUE	13.2119	54.3443	4.11329	28.1198	1.4679	942.618	1.67996	91.2962	6.91017	0.038165	0.0707264	0.00474693
2021-05-05 15:39:31	5.09e+21	1.50005e+21	0.0572	5e+20	1.3668e+20	0.106	1.77e+17	1.20772e+17	0.331	2.99e+19	0.0512	9.49e+17	0.119	6.6759e+17	0.127152	1.66954e+18	0.0572093	339.098	23238	TRUE	10.9749	50.1689	4.57123	31.5068	1.42153	1131.72	1.79214	89.9097	8.19228	0.0374069	0.0636215	0.00487659
2021-05-05 15:39:33	4.28e+21	6.71891e+20	0.0471	4.09e+20	4.3842e+19	0.0808	1.21e+17	6.44875e+16	0.282	1.67e+19	0.0427	6.05e+17	0.0803	3.68807e+17	0.111148	1.67799e+18	0.0531289	340.813	26046	TRUE	15.3253	40.233	2.62527	27.6033	1.64042	679.853	2.27661	91.5949	5.97672	0.0481476	0.0980669	0.00550611
2021-05-05 15:39:36	4.24e+21	7.13107e+20	0.0485	4.11e+20	5.40615e+19	0.0845	1.32e+17	7.67595e+16	0.28	1.55e+19	0.045	5.71e+17	0.0888	3.50157e+17	0.118713	1.64022e+18	0.0536423	333.142	24369.7	TRUE	13.1907	46.0069	3.48784	27.1454	1.6307	704.296	1.97767	90.9864	6.89778	0.0427917	0.0889389	0.00643457
2021-05-05 15:39:38	4.37e+21	7.88366e+20	0.0537	4.45e+20	8.25214e+19	0.0972	1.65e+17	1.08902e+17	0.294	2.12e+19	0.0474	7.81e+17	0.0989	5.09547e+17	0.119224	1.66568e+18	0.0556214	338.312	23124.1	TRUE	9.55348	37.1871	3.89252	27.1447	1.53273	757.758	2.37249	88.2262	9.23498	0.0543239	0.103393	0.00862242
2021-05-05 15:39:40	4.87e+21	1.25098e+21	0.053	4.66e+20	9.9738e+19	0.0959	1.63e+17	1.06317e+17	0.294	3.11e+19	0.0466	9.46e+17	0.104	6.48552e+17	0.120633	1.68306e+18	0.0563807	341.844	23575.4	TRUE	12.5427	40.2245	3.20701	32.8753	1.45863	938.123	2.24776	90.4149	7.20858	0.044514	0.0787854	0.00544795
2021-05-05 15:39:42	6.01e+21	2.39452e+21	0.0641	5.8e+20	2.14096e+20	0.123	2.02e+17	1.45372e+17	0.385	5.88e+19	0.055	1.55e+18	0.144	1.01251e+18	0.127943	1.68141e+18	0.0622584	341.509	18887.2	TRUE	11.1843	40.7232	3.6411	37.9355	1.53085	1472.75	2.20232	89.6856	8.01887	0.0352512	0.0540176	0.00393136
2021-05-05 15:39:45	4.7e+21	1.10026e+21	0.0541	4.7e+20	1.05689e+20	0.0979	1.53e+17	9.66185e+16	0.319	2.41e+19	0.0532	7.61e+17	0.131	4.17235e+17	0.127707	1.6741e+18	0.056281	340.023	19959.4	TRUE	10.4104	45.6538	4.38542	31.6689	1.82391	1093.88	1.95723	89.3548	8.58326	0.0306282	0.0688403	0.00526076
2021-05-05 15:39:47	5.47e+21	1.84087e+21	0.0629	5.24e+20	1.56714e+20	0.123	1.85e+17	1.28158e+17	0.392	4.28e+19	0.0562	1.39e+18	0.141	6.75485e+17	0.149953	1.68776e+18	0.0643652	342.799	15327.3	TRUE	11.7466	43.0109	3.66155	30.7914	2.05778	1222.82	2.0955	90.1292	7.67276	0.0299106	0.0679245	0.00467477
2021-05-05 15:39:49	5.99e+21	2.33966e+21	0.0615	5.87e+20	2.17568e+20	0.116	2.14e+17	1.56826e+17	0.344	6.59e+19	0.053	1.84e+18	0.133	1.1684e+18	0.109523	1.69763e+18	0.0619931	344.803	15937.6	TRUE	10.7537	35.5031	3.30148	35.8152	1.5748	1387.32	2.50925	89.0863	8.28425	0.0418675	0.0738461	0.00446083
2021-05-05 15:39:52	6.33e+21	2.86497e+21	0.0658	6.07e+20	2.56323e+20	0.128	2.44e+17	1.89728e+17	0.365	6.84e+19	0.0577	2.12e+18	0.147	1.28939e+18	0.111273	1.61145e+18	0.0666403	327.298	13063.5	TRUE	11.1772	41.8856	3.74741	32.2642	1.64419	1351	2.14221	89.7277	8.02773	0.0388089	0.0579241	0.00563631
2021-05-05 15:39:54	7.16e+21	3.55743e+21	0.0675	7.18e+20	3.53402e+20	0.129	2.48e+17	1.91574e+17	0.383	9.77e+19	0.0635	2.69e+18	0.173	1.37687e+18	0.114971	1.67541e+18	0.0676027	340.29	11303.1	TRUE	10.0662	36.4118	3.61722	36.3197	1.95371	1844.73	2.43511	88.6666	8.80832	0.0332221	0.0521598	0.00463778
2021-05-05 15:39:57	6.02e+21	2.33603e+21	0.0586	6.28e+20	2.55165e+20	0.105	1.93e+17	1.35299e+17	0.346	8.32e+19	0.0531	1.89e+18	0.147	1.03329e+18	0.104399	1.71327e+18	0.0617004	347.979	12923.1	TRUE	9.155	28.0773	3.06688	44.0212	1.82911	1885.93	3.1075	87.2502	9.53034	0.0379404	0.0690131	0.00498193
2021-05-05 15:39:59	6.27e+21	2.58313e+21	0.059	6.58e+20	2.84871e+20	0.106	2.31e+17	1.73254e+17	0.309	9.83e+19	0.0546	1.97e+18	0.158	9.29534e+17	0.106472	1.71462e+18	0.060533	348.253	12430.5	TRUE	9.06772	26.278	2.89798	49.8985	2.11934	1644.24	3.31063	86.9969	9.59413	0.0308579	0.061767	0.00576212
2021-05-05 15:40:01	5.13e+21	1.48172e+21	0.0523	5.47e+20	1.77776e+20	0.0895	2.45e+17	1.87858e+17	0.212	6.96e+19	0.0446	1.25e+18	0.122	5.74986e+17	0.103618	1.69667e+18	0.0568879	344.608	14470.4	TRUE	8.33473	21.2891	2.55426	55.68	2.17397	946.332	4.01999	85.5818	10.2681	0.0330433	0.0862617	0.0108392
2021-05-05 15:40:03	4.59e+21	8.29025e+20	0.0498	4.85e+20	1.04371e+20	0.0846	1.66e+17	1.07093e+17	0.258	4e+19	0.0407	8.02e+17	0.102	3.55327e+17	0.113436	1.74908e+18	0.0551219	355.253	15339.5	TRUE	7.94304	20.7256	2.60928	49.8753	2.25707	974.584	4.10296	85.0364	10.7058	0.0363468	0.107747	0.0108348
2021-05-05 15:40:06	4.47e+21	6.65421e+20	0.0496	4.61e+20	7.59582e+19	0.0851	2.33e+17	1.7341e+17	0.189	3.5e+19	0.0395	7.95e+17	0.0883	3.54558e+17	0.116708	1.76936e+18	0.0547315	359.371	15529.6	TRUE	8.76035	19.012	2.17023	44.0252	2.24223	438.026	4.49899	85.5349	9.76387	0.0455402	0.134333	0.0223115
2021-05-05 15:40:08	4.33e+21	4.98815e+20	0.0499	4.49e+20	6.12656e+19	0.0861	2.91e+17	2.30993e+17	0.161	2.66e+19	0.0409	6.31e+17	0.0953	3.3075e+17	0.118659	1.78173e+18	0.0542658	361.884	15419.8	TRUE	8.14184	18.7525	2.30322	42.1553	1.90779	265.227	4.52304	84.8181	10.4176	0.0563512	0.145645	0.0393309
2021-05-05 15:40:10	4.3e+21	4.60614e+20	0.051	4.73e+20	8.44356e+19	0.0869	2.16e+17	1.55865e+17	0.209	3.56e+19	0.0422	7.06e+17	0.113	3.39447e+17	0.117417	1.78555e+18	0.0538933	362.659	14933.4	TRUE	5.45521	12.9386	2.37179	50.4249	2.07985	541.722	6.11603	79.1328	14.5059	0.0580851	0.159941	0.0271926
2021-05-05 15:40:12	4.36e+21	5.78723e+20	0.0496	4.59e+20	7.63165e+19	0.0845	1.5e+17	9.07752e+16	0.265	3.14e+19	0.0395	7.54e+17	0.0872	3.36333e+17	0.116613	1.75852e+18	0.0544376	357.17	14859.1	TRUE	7.58319	18.4307	2.43046	41.6446	2.24183	840.72	4.56475	84.1314	11.0945	0.0488341	0.147253	0.0133464
2021-05-05 15:40:15	4.41e+21	6.1522e+20	0.0488	4.32e+20	4.79499e+19	0.0846	1.48e+17	8.85637e+16	0.261	2.38e+19	0.0389	7.3e+17	0.0753	3.56547e+17	0.111753	1.7648e+18	0.0541657	358.446	15227.1	TRUE	12.8305	25.8496	2.0147	32.6027	2.04741	541.418	3.45727	89.3689	6.96537	0.0519423	0.14349	0.0130417
2021-05-05 15:40:17	4.42e+21	5.85894e+20	0.0495	4.33e+20	4.497e+19	0.0872	1.8e+17	1.19948e+17	0.237	2.35e+19	0.0393	7.56e+17	0.0754	3.6838e+17	0.112742	1.78309e+18	0.0545113	362.16	15019.6	TRUE	13.0286	24.9316	1.91362	31.0847	2.05223	374.913	3.58299	89.3298	6.85646	0.0562591	0.15625	0.0182623
2021-05-05 15:40:19	4.34e+21	5.6788e+20	0.0494	4.33e+20	5.12433e+19	0.0862	1.75e+17	1.15919e+17	0.239	2.21e+19	0.0382	7e+17	0.0703	3.38834e+17	0.11442	1.75426e+18	0.0543583	356.305	14888.9	TRUE	11.082	25.6959	2.3187	31.5714	2.06591	442.063	3.43897	88.3676	7.97395	0.0528959	0.148631	0.0179562
2021-05-05 15:40:22	4.24e+21	4.44144e+20	0.0491	4.13e+20	2.88411e+19	0.086	1.46e+17	8.65468e+16	0.262	1.47e+19	0.0401	6.47e+17	0.0682	2.96888e+17	0.123935	1.7653e+18	0.0540992	358.547	14841.3	FALSE	15.3997	30.2139	1.96198	22.7202	2.17927	333.243	3.00635	90.8334	5.89839	0.0609861	0.182837	0.0180704
2021-05-05 15:40:24	4.37e+21	6.68556e+20	0.0486	4.05e+20	3.0396e+19	0.0861	1.37e+17	7.90256e+16	0.274	1.13e+19	0.0424	6.52e+17	0.0674	2.91222e+17	0.122896	1.72139e+18	0.0542593	349.629	14864.7	FALSE	21.9949	59.1642	2.68991	17.3313	2.23884	384.635	1.58814	93.9613	4.27197	0.041327	0.126259	0.0110094
2021-05-05 15:40:27	4.25e+21	6.47967e+20	0.0492	3.92e+20	2.74569e+19	0.0887	1.18e+17	6.15826e+16	0.325	9.2e+18	0.0446	6.04e+17	0.0689	2.96028e+17	0.129253	1.67516e+18	0.0545539	340.239	15506.3	FALSE	23.5994	70.4312	2.98445	15.2318	2.04034	445.855	1.34085	94.438	4.00171	0.0436699	0.166808	0.00898763
2021-05-05 15:40:29	4.52e+21	8.30701e+20	0.05	4.44e+20	7.06251e+19	0.088	4.35e+17	3.77216e+17	0.126	2.51e+19	0.0405	8.67e+17	0.0789	3.81828e+17	0.112695	1.71575e+18	0.0547879	348.482	14663.3	FALSE	11.7621	33.0956	2.81375	28.9504	2.27066	187.227	2.70383	89.4848	7.60789	0.0411533	0.121322	0.0409871
2021-05-05 15:40:31	4.74e+21	1.03827e+21	0.0507	5.12e+20	1.37367e+20	0.0869	6.82e+17	6.24021e+17	0.102	4.63e+19	0.0409	1.02e+18	0.0975	4.24001e+17	0.110181	1.72153e+18	0.0551221	349.657	13777.8	TRUE	7.55835	22.4247	2.96688	45.3922	2.40565	220.131	3.78185	84.8071	11.2203	0.0345223	0.104893	0.0512758
2021-05-05 15:40:33	4.35e+21	5.90967e+20	0.0507	4.91e+20	1.10568e+20	0.0857	5.12e+17	4.53124e+17	0.116	3.99e+19	0.0399	8.33e+17	0.095	3.61005e+17	0.117136	1.74818e+18	0.0547657	355.069	13882.7	TRUE	5.34484	14.8112	2.77112	47.8992	2.30744	244.012	5.36762	79.5009	14.8743	0.0484985	0.146741	0.0618661
2021-05-05 15:40:36	4.48e+21	7.5796e+20	0.0492	4.69e+20	9.23116e+19	0.0834	3.48e+17	2.89703e+17	0.14	3.31e+19	0.038	8e+17	0.0782	3.41169e+17	0.120715	1.73097e+18	0.0545592	351.575	14051.3	TRUE	8.21088	22.8991	2.78887	41.375	2.34488	318.642	3.7398	85.6381	10.4298	0.0385739	0.120761	0.0329089
2021-05-05 15:40:38	4.4e+21	7.04374e+20	0.049	4.54e+20	7.99848e+19	0.0837	3e+17	2.42117e+17	0.153	2.76e+19	0.038	7.05e+17	0.0768	3.25676e+17	0.123123	1.71869e+18	0.0544699	349.08	13994.8	TRUE	8.80634	25.5208	2.898	39.1489	2.16473	330.356	3.39279	86.5868	9.83232	0.0401073	0.118108	0.0299142
2021-05-05 15:40:40	4.44e+21	6.59031e+20	0.0492	4.36e+20	5.33477e+19	0.0861	2.31e+17	1.7178e+17	0.192	2.15e+19	0.0385	7.12e+17	0.0711	3.47498e+17	0.118141	1.75838e+18	0.0543719	357.141	14148.5	FALSE	12.3535	30.6526	2.48129	30.1966	2.04893	310.558	2.92371	89.6193	7.25456	0.0473213	0.131649	0.0234955
2021-05-05 15:40:42	4.5e+21	7.25679e+20	0.0493	4.23e+20	4.10206e+19	0.0878	2.1e+17	1.50884e+17	0.209	1.79e+19	0.0395	7.69e+17	0.0679	3.64969e+17	0.117244	1.75529e+18	0.0544817	356.513	14122.8	FALSE	17.6906	40.5407	2.29165	23.277	2.10703	271.868	2.2769	92.3073	5.21786	0.0465519	0.132091	0.0193358
2021-05-05 15:40:45	4.54e+21	7.85694e+20	0.0497	4.37e+20	5.70462e+19	0.0876	2.67e+17	2.08198e+17	0.177	2.02e+19	0.039	7.59e+17	0.0697	3.70027e+17	0.116066	1.74598e+18	0.0547	354.623	14049	TRUE	13.773	38.8958	2.82407	26.614	2.0512	274	2.33647	90.8787	6.59834	0.0430325	0.119321	0.0241661
2021-05-05 15:40:47	4.29e+21	5.03111e+20	0.0491	4.23e+20	3.97486e+19	0.0856	2e+17	1.40687e+17	0.205	1.5e+19	0.0401	6.16e+17	0.071	3.15577e+17	0.123065	1.76113e+18	0.0544758	357.7	13966.7	TRUE	12.6573	33.5408	2.64991	24.3506	1.95198	282.532	2.68251	89.9733	7.1084	0.0566082	0.153656	0.0255091
2021-05-05 15:40:49	4.37e+21	5.36707e+20	0.0489	4.19e+20	3.10523e+19	0.0863	1.81e+17	1.2096e+17	0.228	1.24e+19	0.0415	5.65e+17	0.0724	2.78982e+17	0.130955	1.78271e+18	0.0542594	362.084	13995.6	FALSE	17.284	43.2828	2.50422	21.9469	2.02522	256.714	2.13292	92.319	5.3413	0.0482608	0.137493	0.0210434
2021-05-05 15:40:52	4.39e+21	5.67952e+20	0.0493	4.14e+20	2.71903e+19	0.0874	1.61e+17	1.01137e+17	0.253	1.21e+19	0.042	5.84e+17	0.0724	2.93706e+17	0.128555	1.77748e+18	0.0542001	361.021	13877.9	FALSE	20.888	46.9382	2.24713	20.7192	1.98838	268.847	1.98863	93.3426	4.46871	0.0485019	0.134708	0.0168317
2021-05-05 15:40:54	4.39e+21	5.44887e+20	0.0489	4.22e+20	3.28561e+19	0.0861	1.77e+17	1.16775e+17	0.233	1.3e+19	0.0416	5.32e+17	0.0766	2.66301e+17	0.136072	1.78821e+18	0.0540762	363.2	13755.3	FALSE	16.5841	41.9144	2.52739	24.4361	1.99774	281.361	2.19636	92.0591	5.55105	0.0451389	0.128521	0.0198461
2021-05-05 15:40:57	4.34e+21	5.31613e+20	0.0496	4.39e+20	5.35728e+19	0.0858	1.83e+17	1.23351e+17	0.225	1.96e+19	0.0403	6e+17	0.0829	3.23571e+17	0.126956	1.77113e+18	0.0544678	359.731	13521.9	FALSE	9.92317	27.1231	2.73331	32.6667	1.8543	434.314	3.23386	87.7124	8.83914	0.0536473	0.140079	0.020906
2021-05-05 15:40:59	4.46e+21	6.47919e+20	0.0493	4.46e+20	6.0199e+19	0.0852	1.77e+17	1.17293e+17	0.236	2.28e+19	0.0413	6.28e+17	0.0927	3.02465e+17	0.130507	1.77285e+18	0.0543949	360.08	13375.9	TRUE	10.7629	28.4175	2.64031	36.3057	2.07627	513.238	3.11388	88.4888	8.22161	0.041327	0.11834	0.0160638
2021-05-05 15:41:01	4.46e+21	6.27519e+20	0.0492	4.33e+20	4.51344e+19	0.086	1.83e+17	1.22973e+17	0.224	2.07e+19	0.0414	6.43e+17	0.088	3.18275e+17	0.128194	1.78233e+18	0.0543494	362.007	13449	TRUE	13.9033	30.3149	2.18041	32.1928	2.02026	367.026	2.97983	90.3333	6.49724	0.0454495	0.126209	0.0180202
2021-05-05 15:41:03	4.54e+21	7.25127e+20	0.0495	4.8e+20	9.39164e+19	0.0843	3.23e+17	2.63249e+17	0.154	3.59e+19	0.0395	7.11e+17	0.0977	3.46841e+17	0.12356	1.77415e+18	0.054574	360.344	12934.2	TRUE	7.72098	20.1985	2.61606	50.4923	2.04993	356.759	4.19133	84.6587	10.9648	0.0404042	0.113883	0.0309715
2021-05-05 15:41:06	4.61e+21	8.02461e+20	0.0501	5.19e+20	1.33659e+20	0.0833	4.05e+17	3.45364e+17	0.136	4.95e+19	0.0392	8.17e+17	0.101	3.28577e+17	0.128091	1.77073e+18	0.055121	359.651	12476.7	TRUE	6.00381	16.2113	2.70018	60.5875	2.48648	387.008	5.01316	81.2701	13.5364	0.033222	0.11201	0.0350679
2021-05-05 15:41:08	4.64e+21	8.60863e+20	0.0502	5.34e+20	1.51533e+20	0.0831	4.53e+17	3.93809e+17	0.125	5.31e+19	0.0406	8.95e+17	0.108	3.88472e+17	0.117615	1.75753e+18	0.0550615	356.968	12340.4	TRUE	5.68102	16.2121	2.85373	59.3296	2.3039	384.789	4.97447	80.6467	14.1958	0.0362615	0.109443	0.0372689
2021-05-05 15:41:10	4.46e+21	6.44538e+20	0.0496	4.78e+20	9.18568e+19	0.0838	2.91e+17	2.3124e+17	0.161	3.41e+19	0.0395	7.73e+17	0.0922	3.41272e+17	0.128147	1.77442e+18	0.0549	360.399	12457.5	FALSE	7.01676	18.9014	2.69375	44.1138	2.26505	397.236	4.41636	83.4754	11.8966	0.0441021	0.137187	0.0303701
2021-05-05 15:41:12	4.49e+21	6.79192e+20	0.0494	4.66e+20	8.03278e+19	0.0842	2.58e+17	1.98313e+17	0.179	2.9e+19	0.0391	7.04e+17	0.0868	3.3448e+17	0.127334	1.77226e+18	0.0547313	359.96	12444.9	FALSE	8.45525	23.4204	2.76993	41.1932	2.10476	405.057	3.67079	85.9715	10.1678	0.0423099	0.122443	0.02514
2021-05-05 15:41:15	4.48e+21	6.85502e+20	0.0495	4.64e+20	7.99785e+19	0.0847	2.86e+17	2.26568e+17	0.163	3.18e+19	0.0389	7.61e+17	0.0853	3.39839e+17	0.124487	1.76467e+18	0.0548784	358.419	12505.3	FALSE	8.57108	21.5567	2.51505	41.7871	2.2393	353	3.98052	85.8067	10.0112	0.0425249	0.130265	0.028769
2021-05-05 15:41:17	4.41e+21	6.95241e+20	0.0488	4.47e+20	7.10485e+19	0.0834	2.67e+17	2.08817e+17	0.165	2.44e+19	0.0385	6.37e+17	0.0801	3.2444e+17	0.131521	1.72759e+18	0.0542022	350.887	12528.8	FALSE	9.78544	28.4935	2.91182	38.3046	1.96338	340.243	3.08037	87.7706	8.9695	0.0410188	0.112075	0.0264688
2021-05-05 15:41:19	4.39e+21	5.54534e+20	0.0492	4.46e+20	5.78324e+19	0.0847	2.46e+17	1.85926e+17	0.182	2.36e+19	0.0383	6.02e+17	0.0799	2.95289e+17	0.138118	1.78372e+18	0.0543443	362.289	12499.5	FALSE	9.58865	23.4972	2.45053	39.2027	2.03868	311.05	3.7031	87.0126	9.07455	0.0463873	0.134017	0.029301
2021-05-05 15:41:22	4.4e+21	6.05663e+20	0.0489	4.53e+20	6.89948e+19	0.0835	2.59e+17	1.99571e+17	0.174	2.54e+19	0.0382	6.52e+17	0.0793	3.07987e+17	0.134704	1.7646e+18	0.0547243	358.404	12328.6	FALSE	8.77838	23.845	2.71633	38.9571	2.11697	345.716	3.6209	86.3403	9.83555	0.0439342	0.130899	0.0284549
2021-05-05 15:41:24	4.43e+21	6.55041e+20	0.0491	4.45e+20	6.29559e+19	0.0848	2.37e+17	1.77874e+17	0.188	2.35e+19	0.0387	6.8e+17	0.0777	3.1961e+17	0.133472	1.75558e+18	0.0549764	356.574	12283.5	FALSE	10.4048	27.8741	2.67898	34.5588	2.12759	353.935	3.16309	88.1682	8.47384	0.0431779	0.127709	0.0239857
2021-05-05 15:41:27	4.44e+21	6.63117e+20	0.0492	4.4e+20	5.77613e+19	0.0854	2.35e+17	1.75844e+17	0.19	2.19e+19	0.0385	6.84e+17	0.0741	3.39329e+17	0.130521	1.75648e+18	0.0546092	356.755	12307	FALSE	11.4803	30.2793	2.6375	32.0175	2.01574	328.48	2.94258	89.0993	7.76106	0.0456344	0.127829	0.0235832
2021-05-05 15:41:29	4.47e+21	6.84664e+20	0.0493	4.36e+20	5.29057e+19	0.0862	2.36e+17	1.76712e+17	0.19	2.03e+19	0.0391	7.01e+17	0.0736	3.5551e+17	0.129819	1.76041e+18	0.0551006	357.554	12340.7	FALSE	12.9412	33.7273	2.60619	28.9586	1.97182	299.39	2.67325	90.1614	6.967	0.0469537	0.128021	0.0233466
2021-05-05 15:41:31	4.39e+21	6.01534e+20	0.0487	4.29e+20	4.5589e+19	0.0844	1.97e+17	1.37663e+17	0.206	1.63e+19	0.04	5.99e+17	0.0755	2.90058e+17	0.137602	1.76186e+18	0.0546532	357.849	12276.7	FALSE	13.1947	36.9039	2.79687	27.212	2.0651	331.165	2.45207	90.4912	6.85813	0.0437296	0.134066	0.0208353
2021-05-05 15:41:33	4.34e+21	5.186e+20	0.0488	4.21e+20	3.42559e+19	0.0852	1.66e+17	1.06147e+17	0.242	1.29e+19	0.0409	5.7e+17	0.0726	2.93829e+17	0.141987	1.77718e+18	0.0542857	360.96	12278.2	FALSE	15.139	40.2016	2.6555	22.6316	1.9399	322.722	2.27521	91.4669	6.04181	0.0521918	0.145079	0.01882
2021-05-05 15:41:36	4.42e+21	6.40135e+20	0.0489	4.21e+20	3.84595e+19	0.086	1.61e+17	1.01797e+17	0.251	1.28e+19	0.0409	6.29e+17	0.0689	3.01629e+17	0.13521	1.75786e+18	0.0546515	357.037	12148.3	FALSE	16.6444	50.0106	3.00465	20.3498	2.08534	377.804	1.84784	92.4117	5.55211	0.0439504	0.12966	0.0147664
2021-05-05 15:41:38	4.26e+21	4.34297e+20	0.0488	4.17e+20	2.98204e+19	0.0852	1.49e+17	8.90793e+16	0.256	1.14e+19	0.042	5.74e+17	0.0718	2.98106e+17	0.136553	1.77918e+18	0.0544671	361.367	12132.4	FALSE	14.5638	38.0962	2.61582	19.8606	1.92549	334.762	2.39121	91.0961	6.25499	0.0632978	0.175051	0.0193593
2021-05-05 15:41:40	4.46e+21	7.05001e+20	0.0488	4.14e+20	3.3976e+19	0.0866	1.62e+17	1.03187e+17	0.25	1.27e+19	0.041	6.6e+17	0.0678	3.28637e+17	0.132729	1.7463e+18	0.0545874	354.688	12075.2	FALSE	20.75	55.5119	2.67528	19.2424	2.0083	329.267	1.68646	93.6187	4.51175	0.0441109	0.125194	0.0137969
2021-05-05 15:41:42	4.37e+21	5.83999e+20	0.049	4.16e+20	3.28385e+19	0.0862	1.49e+17	8.97012e+16	0.267	1.15e+19	0.0415	6.26e+17	0.0678	3.37543e+17	0.132785	1.76072e+18	0.0546561	357.616	11954.4	FALSE	17.784	50.7826	2.85552	18.3706	1.85458	366.088	1.82639	92.7485	5.21528	0.054124	0.141448	0.0142499
2021-05-05 15:41:45	4.35e+21	5.82991e+20	0.0491	4.12e+20	3.07606e+19	0.0869	1.45e+17	8.59987e+16	0.275	1.13e+19	0.0416	5.97e+17	0.0687	3.27431e+17	0.130112	1.75189e+18	0.054641	355.823	11898.4	FALSE	18.9526	51.5922	2.72217	18.928	1.82329	357.687	1.80414	93.0797	4.9112	0.0529216	0.138301	0.0137368
2021-05-05 15:41:47	4.36e+21	5.97731e+20	0.049	4.08e+20	2.72403e+19	0.087	1.44e+17	8.50729e+16	0.275	1.09e+19	0.0419	5.91e+17	0.069	2.94598e+17	0.139268	1.74968e+18	0.0546107	355.375	11851.7	FALSE	21.9429	54.8377	2.49911	18.4433	2.00612	320.199	1.71076	93.8144	4.27538	0.0466166	0.139323	0.0135025
2021-05-05 15:41:49	4.37e+21	5.84169e+20	0.0485	4.06e+20	2.28557e+19	0.0862	1.37e+17	7.77039e+16	0.283	1.04e+19	0.0424	6.18e+17	0.0674	3.06711e+17	0.138507	1.76064e+18	0.054525	357.6	11761.1	FALSE	25.5591	56.1701	2.19766	16.8285	2.01493	294.138	1.68094	94.4186	3.69414	0.0500297	0.143733	0.0125205
2021-05-05 15:41:52	4.37e+21	5.97885e+20	0.0487	4.05e+20	2.32438e+19	0.0864	1.35e+17	7.59187e+16	0.287	9.96e+18	0.0426	6.32e+17	0.0662	2.93823e+17	0.139459	1.75426e+18	0.0545893	356.305	11676.3	FALSE	25.7224	60.0286	2.33371	15.7595	2.15095	306.167	1.57505	94.5483	3.67572	0.0469247	0.142031	0.01197
2021-05-05 15:41:54	4.33e+21	5.24814e+20	0.0488	4.02e+20	1.68968e+19	0.0867	1.18e+17	5.84007e+16	0.321	7.9e+18	0.0457	5.74e+17	0.0695	2.91271e+17	0.135665	1.76964e+18	0.0542257	359.429	11632.7	FALSE	31.0599	66.4321	2.13884	13.7631	1.97067	289.326	1.43429	95.2831	3.06772	0.0535513	0.150579	0.0107942
2021-05-05 15:41:57	4.29e+21	4.52871e+20	0.0485	4.04e+20	1.56641e+19	0.086	1.07e+17	4.69004e+16	0.346	6.56e+18	0.0485	5.93e+17	0.0683	3.03822e+17	0.136572	1.7845e+18	0.054324	362.446	11557.3	FALSE	28.9114	69.0353	2.38782	11.0624	1.9518	333.986	1.37727	95.0802	3.28867	0.0647178	0.179251	0.00986146
2021-05-05 15:41:59	4.29e+21	4.4888e+20	0.0483	4.04e+20	1.52601e+19	0.0851	1.04e+17	4.38379e+16	0.351	5.62e+18	0.0512	5.23e+17	0.0718	2.92028e+17	0.136838	1.78635e+18	0.0539291	362.823	11486.2	FALSE	29.4152	79.8718	2.71532	10.7457	1.79092	348.104	1.19353	95.3296	3.24083	0.063216	0.163475	0.00931305
2021-05-05 15:42:01	4.35e+21	5.54747e+20	0.0485	4.02e+20	1.79021e+19	0.0859	1.02e+17	4.25563e+16	0.358	5.66e+18	0.0506	5.63e+17	0.0683	2.79306e+17	0.138823	1.76502e+18	0.0542811	358.49	11495.3	FALSE	30.9878	98.0119	3.16292	10.0533	2.01571	420.669	0.976765	95.7346	3.08943	0.0490946	0.142682	0.00743987
2021-05-05 15:42:03	4.25e+21	4.79241e+20	0.0486	4e+20	1.8381e+19	0.0859	1e+17	4.09399e+16	0.356	5.68e+18	0.0506	5.69e+17	0.0686	2.96416e+17	0.136158	1.75363e+18	0.0540985	356.177	11483	FALSE	26.0726	84.3734	3.23609	9.98243	1.9196	448.975	1.12592	94.9977	3.64358	0.0597676	0.164464	0.00857991
2021-05-05 15:42:06	4.4e+21	5.77149e+20	0.0486	4e+20	1.3109e+19	0.0869	1.1e+17	5.0124e+16	0.342	6.34e+18	0.0489	6.11e+17	0.0672	2.92809e+17	0.142119	1.77786e+18	0.0543674	361.097	11293.3	FALSE	44.0269	91.0329	2.06767	10.3764	2.08668	261.532	1.06051	96.541	2.19277	0.0497036	0.147422	0.00862102
2021-05-05 15:42:08	4.46e+21	7.14428e+20	0.0487	3.99e+20	1.993e+19	0.0876	1.11e+17	5.23344e+16	0.343	6.8e+18	0.0479	6.38e+17	0.0666	3.11812e+17	0.136993	1.74192e+18	0.0544024	353.798	11293.2	FALSE	35.8468	105.063	2.93089	10.6583	2.04611	380.821	0.915882	96.2252	2.68435	0.0427339	0.124861	0.00696926
2021-05-05 15:42:10	4.43e+21	6.52151e+20	0.0486	4e+20	1.76634e+19	0.0869	1.09e+17	4.98289e+16	0.343	7.04e+18	0.0472	6.08e+17	0.0674	2.98005e+17	0.14018	1.75693e+18	0.0545343	356.847	11219.4	FALSE	36.9209	92.635	2.50901	11.5789	2.04023	354.482	1.03821	96.1746	2.60488	0.0445674	0.13031	0.00741014
2021-05-05 15:42:12	4.27e+21	4.60948e+20	0.0486	3.93e+20	7.50559e+18	0.0865	9.74e+16	3.77402e+16	0.364	5.7e+18	0.0507	5.36e+17	0.0708	2.65119e+17	0.149337	1.77144e+18	0.0542567	359.794	11249.9	FALSE	61.414	80.8681	1.31677	10.6343	2.02173	198.876	1.19931	96.9859	1.57922	0.0570169	0.170135	0.00845334
2021-05-05 15:42:15	4.31e+21	5.88609e+20	0.0487	3.96e+20	1.93773e+19	0.087	9.71e+16	3.88132e+16	0.379	5.71e+18	0.0507	5.76e+17	0.0689	3.03267e+17	0.140426	1.73067e+18	0.0541708	351.514	11202.3	FALSE	30.3762	103.084	3.39357	9.91319	1.89931	499.245	0.928614	95.7252	3.15132	0.0502188	0.138403	0.00627307
2021-05-05 15:42:17	4.46e+21	7.09874e+20	0.0486	3.98e+20	1.84691e+19	0.0874	1.04e+17	4.52631e+16	0.359	7.38e+18	0.0463	6.38e+17	0.0659	3.03539e+17	0.144377	1.74403e+18	0.054924	354.228	11127	FALSE	38.4357	96.1888	2.50259	11.5674	2.10187	408.04	1.00137	96.3202	2.50601	0.0417109	0.124596	0.00615923
2021-05-05 15:42:19	4.39e+21	5.96479e+20	0.0484	3.99e+20	1.50774e+19	0.086	1.01e+17	4.15834e+16	0.352	7.16e+18	0.0468	5.79e+17	0.0687	3.18202e+17	0.141773	1.76422e+18	0.0544324	358.327	11095.3	FALSE	39.5611	83.3072	2.10579	12.3661	1.8196	362.583	1.15497	96.2169	2.43211	0.0519084	0.137075	0.00700736
2021-05-05 15:42:22	4.39e+21	5.60867e+20	0.0485	4.13e+20	2.54733e+19	0.0854	1.38e+17	7.80256e+16	0.279	8.75e+18	0.0442	5.45e+17	0.0712	2.83218e+17	0.147486	1.78078e+18	0.054582	361.691	10899.8	FALSE	22.0178	64.0991	2.91124	16.055	1.92431	326.474	1.46745	94.0621	4.27209	0.0482036	0.136837	0.0132747
2021-05-05 15:42:24	4.33e+21	5.21304e+20	0.0484	4.06e+20	2.05416e+19	0.0852	1.15e+17	5.53457e+16	0.322	7.03e+18	0.047	5.09e+17	0.0731	2.68697e+17	0.150285	1.77127e+18	0.0542999	359.76	10859.5	FALSE	25.3779	74.1542	2.922	13.8114	1.89433	371.151	1.27824	94.7871	3.73502	0.049484	0.139841	0.0103071
2021-05-05 15:42:27	4.27e+21	4.1662e+20	0.0482	4.02e+20	1.20193e+19	0.0848	1.04e+17	4.36458e+16	0.346	4.93e+18	0.0546	4.45e+17	0.0787	2.44194e+17	0.151149	1.79205e+18	0.0538631	363.981	10873	FALSE	34.6625	84.507	2.438	11.0787	1.82232	275.383	1.1345	95.8731	2.76591	0.0573791	0.158799	0.0102902
2021-05-05 15:42:29	4.24e+21	4.01981e+20	0.0488	4e+20	1.1574e+19	0.0864	1.07e+17	4.68865e+16	0.346	6.29e+18	0.0495	5e+17	0.0749	2.62591e+17	0.15528	1.78491e+18	0.0538165	362.53	10669	FALSE	34.7314	63.908	1.84007	12.58	1.9041	246.852	1.49435	95.5011	2.74971	0.0632075	0.180026	0.0116165
2021-05-05 15:42:31	4.32e+21	4.83044e+20	0.0484	4.02e+20	1.36815e+19	0.0854	1.17e+17	5.69031e+16	0.316	6.9e+18	0.0481	5.41e+17	0.0727	2.77741e+17	0.149859	1.78442e+18	0.0542186	362.43	10613.9	FALSE	35.3062	70.0063	1.98283	12.7542	1.94786	240.436	1.36695	95.6955	2.71044	0.0557587	0.159909	0.0114498
2021-05-05 15:42:33	4.31e+21	4.82412e+20	0.0483	4.07e+20	1.96296e+19	0.085	1.13e+17	5.30498e+16	0.325	6.47e+18	0.0487	5.14e+17	0.0729	2.39287e+17	0.159055	1.78006e+18	0.0543364	361.545	10550.7	FALSE	24.5757	74.5613	3.03395	12.5875	2.14805	370.023	1.26966	94.6672	3.85207	0.0476214	0.152685	0.0107239
2021-05-05 15:42:36	4.32e+21	4.72564e+20	0.048	3.99e+20	9.62098e+18	0.0845	1.1e+17	4.9739e+16	0.319	6.9e+18	0.048	5.66e+17	0.0711	2.80065e+17	0.151003	1.78929e+18	0.054071	363.419	10498.7	FALSE	49.1181	68.4876	1.39435	12.1908	2.02096	193.429	1.40739	96.3885	1.96238	0.0579739	0.173064	0.0106459
2021-05-05 15:42:38	4.34e+21	5.11624e+20	0.0482	4.04e+20	1.65499e+19	0.085	1.1e+17	5.00375e+16	0.332	6.19e+18	0.0502	5.38e+17	0.0736	3.09062e+17	0.145284	1.78043e+18	0.0540967	361.619	10477.2	FALSE	30.914	82.6534	2.67366	11.5056	1.74075	330.751	1.15585	95.5348	3.09034	0.0584812	0.151102	0.00946379
2021-05-05 15:42:40	4.44e+21	6.89924e+20	0.0486	4e+20	2.04742e+19	0.0869	1.19e+17	6.02639e+16	0.318	7.79e+18	0.0466	6.71e+17	0.0677	3.16994e+17	0.142124	1.74401e+18	0.0547922	354.223	10408.3	FALSE	33.6972	88.5653	2.62827	11.6095	2.11676	339.742	1.08263	95.8833	2.84544	0.0445868	0.135582	0.00843426
2021-05-05 15:42:42	4.49e+21	6.89419e+20	0.0487	4.02e+20	1.73629e+19	0.0878	1.2e+17	6.04728e+16	0.321	8.59e+18	0.0451	6.93e+17	0.0665	3.22499e+17	0.144906	1.7675e+18	0.0548286	358.994	10251.6	FALSE	39.7064	80.2584	2.0213	12.3954	2.14884	287.12	1.19844	96.1845	2.42239	0.0454275	0.140547	0.00866018
2021-05-05 15:42:45	4.34e+21	5.19229e+20	0.0479	3.99e+20	1.23196e+19	0.0844	1.07e+17	4.71566e+16	0.329	5.38e+18	0.0525	5.52e+17	0.0712	2.54832e+17	0.15401	1.77689e+18	0.0541803	360.901	10175.6	FALSE	42.1467	96.511	2.28988	9.74638	2.16614	261.248	0.999881	96.4994	2.28961	0.0481937	0.153904	0.00896964
2021-05-05 15:42:47	4.18e+21	3.91394e+20	0.0484	4e+20	1.65748e+19	0.0848	9.57e+16	3.63604e+16	0.364	4.19e+18	0.0585	5.3e+17	0.073	2.92627e+17	0.146464	1.76193e+18	0.05413	357.863	10142.7	FALSE	23.6138	93.4114	3.9558	7.90566	1.81118	455.848	1.01382	94.7023	4.01047	0.0722118	0.19208	0.00909453
2021-05-05 15:42:49	4.32e+21	4.92534e+20	0.0483	4e+20	1.2642e+19	0.086	1.04e+17	4.40517e+16	0.352	5.86e+18	0.0508	5.62e+17	0.0714	2.79412e+17	0.145762	1.78e+18	0.0541674	361.533	10029.3	FALSE	38.9601	84.0502	2.15734	10.427	2.01137	286.981	1.14406	96.1584	2.46813	0.05537	0.16524	0.00878344
2021-05-05 15:42:52	4.34e+21	4.9174e+20	0.0485	4.06e+20	1.65375e+19	0.0857	1.18e+17	5.7726e+16	0.317	6.65e+18	0.0482	5.54e+17	0.0706	2.88565e+17	0.147236	1.78967e+18	0.0540635	363.497	10112.4	FALSE	29.7348	73.9458	2.48684	12.0036	1.91984	286.483	1.28847	95.2767	3.20421	0.0566568	0.162538	0.0113997
2021-05-05 15:42:54	4.4e+21	5.79781e+20	0.0481	3.98e+20	1.13754e+19	0.0859	1.12e+17	5.21652e+16	0.329	6.87e+18	0.048	6.04e+17	0.0693	2.97929e+17	0.149625	1.77663e+18	0.05418	360.849	9991.07	FALSE	50.968	84.3931	1.65581	11.3742	2.02733	218.064	1.14637	96.7459	1.89817	0.0504077	0.150005	0.00909675
2021-05-05 15:42:57	4.39e+21	5.75163e+20	0.0482	4.02e+20	1.59201e+19	0.0854	1.12e+17	5.22495e+16	0.329	6.58e+18	0.0484	6.03e+17	0.0687	2.92276e+17	0.146425	1.77413e+18	0.0544773	360.34	9966.98	FALSE	36.1281	87.4108	2.41947	10.9121	2.06312	304.694	1.0987	96.0378	2.65826	0.0492588	0.146981	0.00896454
2021-05-05 15:42:59	4.47e+21	6.56738e+20	0.0486	4.08e+20	2.20795e+19	0.0864	1.39e+17	7.92742e+16	0.281	9.01e+18	0.044	6.33e+17	0.0678	2.94285e+17	0.146976	1.7734e+18	0.0543434	360.192	9855.97	FALSE	29.7442	72.8899	2.45056	14.2338	2.15097	278.521	1.30745	95.3001	3.20399	0.0431383	0.133705	0.0115982
2021-05-05 15:43:01	4.47e+21	6.78345e+20	0.0482	4.19e+20	3.52662e+19	0.0847	1.69e+17	1.09613e+17	0.237	1.11e+19	0.0422	6e+17	0.0715	3.00057e+17	0.150106	1.76335e+18	0.0548395	358.151	9770.61	FALSE	19.235	61.1122	3.17714	18.5	1.99962	321.735	1.52893	93.4361	4.85762	0.0414168	0.120942	0.0150342
2021-05-05 15:43:03	4.38e+21	5.26929e+20	0.0484	4.11e+20	2.10507e+19	0.0855	1.3e+17	6.96507e+16	0.295	7.84e+18	0.0459	5.37e+17	0.0731	3.06094e+17	0.150662	1.79191e+18	0.0542749	363.952	9776.96	FALSE	25.0315	67.2104	2.68503	14.5996	1.75436	302.232	1.40753	94.6007	3.77927	0.05544	0.144308	0.012702
2021-05-05 15:43:06	4.38e+21	5.30544e+20	0.0479	4.04e+20	1.44165e+19	0.0848	1.12e+17	5.17073e+16	0.327	5.53e+18	0.0518	5.13e+17	0.074	2.67079e+17	0.149723	1.79023e+18	0.0536809	363.61	9875.88	FALSE	36.8012	95.9392	2.60696	10.7797	1.92078	278.809	1.00257	96.1855	2.61365	0.0490634	0.140059	0.00913172
2021-05-05 15:43:08	4.2e+21	3.58853e+20	0.0478	4.02e+20	1.32574e+19	0.083	9.2e+16	3.18375e+16	0.367	3.62e+18	0.063	3.97e+17	0.0844	2.14555e+17	0.171567	1.78636e+18	0.0539357	362.825	9778.39	FALSE	27.0681	99.1306	3.66226	9.11839	1.85034	416.409	0.9612	95.2844	3.52017	0.0581423	0.167102	0.00900871
2021-05-05 15:43:10	4.24e+21	3.31654e+20	0.0474	3.99e+20	3.45655e+18	0.0824	9.45e+16	3.32849e+16	0.354	3.19e+18	0.0663	3.89e+17	0.0835	2.16363e+17	0.169148	1.81762e+18	0.0533705	369.173	9715.01	FALSE	95.9495	103.967	1.08356	8.20051	1.79791	103.847	0.940494	97.7801	1.01908	0.0653829	0.184862	0.0100862
2021-05-05 15:43:12	4.25e+21	3.42898e+20	0.0479	4.01e+20	5.58241e+18	0.0842	9.89e+16	3.77044e+16	0.359	3.82e+18	0.0607	4.52e+17	0.0783	2.29439e+17	0.161834	1.81704e+18	0.0537744	369.055	9655.1	FALSE	61.4246	89.7638	1.46136	8.45133	1.97003	148.057	1.08131	97.0628	1.58019	0.0661765	0.198866	0.0106591
2021-05-05 15:43:15	4.23e+21	3.53538e+20	0.0477	3.97e+20	4.68337e+18	0.0838	9.67e+16	3.59843e+16	0.362	4.02e+18	0.0591	4.38e+17	0.0793	2.54277e+17	0.155623	1.80279e+18	0.0535933	366.161	9627.95	FALSE	75.488	87.9448	1.16502	9.17808	1.72253	130.15	1.10676	97.3339	1.2894	0.0714951	0.188148	0.010286
2021-05-05 15:43:17	4.12e+21	3.04637e+20	0.0482	4e+20	1.38669e+19	0.0841	9.23e+16	3.25413e+16	0.371	3.84e+18	0.0609	4.18e+17	0.0826	2.4373e+17	0.157368	1.77437e+18	0.0542071	360.39	9608.58	FALSE	21.9687	79.3325	3.61117	9.1866	1.71501	426.132	1.18772	94.2249	4.28905	0.0770105	0.210282	0.0110773
2021-05-05 15:43:19	4.22e+21	3.66315e+20	0.0482	4.04e+20	1.39886e+19	0.0844	9.94e+16	3.90411e+16	0.361	4.38e+18	0.0571	4.17e+17	0.0827	2.15483e+17	0.174207	1.7922e+18	0.0538339	364.01	9479.39	FALSE	26.1868	83.6337	3.19373	10.5036	1.93519	358.303	1.13586	94.9961	3.62763	0.0568691	0.173421	0.0101626
2021-05-05 15:43:22	4.28e+21	4.17011e+20	0.0485	4.06e+20	1.50469e+19	0.0853	1.14e+17	5.34954e+16	0.326	6.64e+18	0.0483	5.08e+17	0.0751	2.66984e+17	0.159196	1.79652e+18	0.0544578	364.889	9335.01	FALSE	27.7141	62.8029	2.2661	13.0709	1.90274	281.275	1.50981	94.8202	3.42137	0.0614054	0.174952	0.0122773
2021-05-05 15:43:24	4.17e+21	2.89944e+20	0.0482	4e+20	7.31962e+18	0.0843	1e+17	3.9228e+16	0.347	5.34e+18	0.052	4.76e+17	0.0762	2.75918e+17	0.155014	1.80446e+18	0.0539818	366.501	9443.88	FALSE	39.6119	54.2966	1.37072	11.2185	1.72515	186.592	1.75854	95.4826	2.41045	0.092206	0.242391	0.0138286
2021-05-05 15:43:27	4.26e+21	4.30449e+20	0.048	3.96e+20	8.431e+18	0.0844	1.14e+17	5.40191e+16	0.309	6.82e+18	0.0476	5.2e+17	0.0731	2.99758e+17	0.149942	1.78097e+18	0.0546024	361.73	9479.57	FALSE	51.0555	63.1157	1.23622	13.1154	1.73473	156.074	1.52624	96.3298	1.88677	0.0675724	0.177011	0.0125627
2021-05-05 15:43:29	4.34e+21	5.47036e+20	0.0482	4.01e+20	1.71338e+19	0.0853	1.08e+17	4.85921e+16	0.339	6.03e+18	0.0501	5.41e+17	0.0732	2.62315e+17	0.158589	1.76396e+18	0.0543598	358.274	9387.93	FALSE	31.9274	90.7191	2.84142	11.146	2.0624	352.604	1.05542	95.7463	2.99888	0.0464297	0.144562	0.00838552
2021-05-05 15:43:31	4.36e+21	5.15172e+20	0.0485	4.01e+20	1.18849e+19	0.0861	1.14e+17	5.37798e+16	0.322	6.91e+18	0.0474	6.24e+17	0.0675	3.03931e+17	0.14608	1.78808e+18	0.0542713	363.173	9444.08	FALSE	43.3469	74.5546	1.71995	11.0737	2.0531	220.991	1.29098	96.2485	2.22043	0.0575207	0.172215	0.0103587
2021-05-05 15:43:33	4.31e+21	5.31321e+20	0.0482	4e+20	1.75795e+19	0.0851	1.18e+17	5.88159e+16	0.306	6.87e+18	0.0473	6.14e+17	0.0678	3.07434e+17	0.147981	1.75731e+18	0.0545374	356.925	9438.33	FALSE	30.2239	77.3394	2.55888	11.1889	1.99718	298.891	1.23329	95.3817	3.15584	0.055842	0.162338	0.010964
2021-05-05 15:43:36	4.29e+21	4.55612e+20	0.0481	4e+20	1.19414e+19	0.0847	1.12e+17	5.19433e+16	0.319	5.99e+18	0.0497	5.72e+17	0.0694	2.8466e+17	0.151641	1.78322e+18	0.0542844	362.187	9423.31	FALSE	38.1538	76.0621	1.99356	10.472	2.00942	229.894	1.26174	95.9702	2.51535	0.0608254	0.180768	0.0111208
2021-05-05 15:43:38	4.41e+21	7.26394e+20	0.0483	4.04e+20	3.12013e+19	0.0861	1.07e+17	4.9305e+16	0.348	4.93e+18	0.0539	5.57e+17	0.0712	2.82763e+17	0.15885	1.7131e+18	0.0544845	347.944	9353.32	FALSE	23.2809	147.342	6.32887	8.85099	1.96985	632.824	0.645538	95.1146	4.08553	0.0376394	0.110248	0.00647972
2021-05-05 15:43:40	4.36e+21	5.12299e+20	0.0484	4e+20	1.05941e+19	0.0859	1.03e+17	4.27348e+16	0.357	4.77e+18	0.0545	5.12e+17	0.073	2.77656e+17	0.157165	1.78941e+18	0.0541595	363.445	9369.32	FALSE	48.357	107.4	2.22099	9.31641	1.84401	247.904	0.90209	96.8847	2.00353	0.0532996	0.148326	0.00809931
2021-05-05 15:43:42	4.37e+21	5.82138e+20	0.048	3.98e+20	1.46501e+19	0.0848	1.06e+17	4.6672e+16	0.333	5.72e+18	0.0506	5.51e+17	0.0709	2.88885e+17	0.152414	1.76158e+18	0.0543906	357.792	9353.58	FALSE	39.736	101.772	2.56121	10.3811	1.90733	313.895	0.947541	96.4335	2.42685	0.0483957	0.135811	0.00788292
2021-05-05 15:43:45	4.39e+21	5.50224e+20	0.0481	4.03e+20	1.43962e+19	0.0854	1.2e+17	5.98589e+16	0.312	6.07e+18	0.0498	5.68e+17	0.0707	2.94347e+17	0.154326	1.78573e+18	0.0539914	362.696	9311.71	FALSE	38.2202	90.6465	2.37169	10.6866	1.92969	240.502	1.06139	96.2116	2.5173	0.0520112	0.147117	0.0105282
2021-05-05 15:43:48	4.48e+21	6.50773e+20	0.0481	4.02e+20	1.44638e+19	0.0859	1.28e+17	6.80242e+16	0.296	6.87e+18	0.0478	6.1e+17	0.0691	3.17777e+17	0.145814	1.78082e+18	0.054118	361.699	9366.1	FALSE	44.9932	94.7269	2.10536	11.2623	1.91959	212.628	1.02018	96.6386	2.14785	0.0476978	0.135421	0.0102956
2021-05-05 15:43:50	4.49e+21	6.46863e+20	0.0483	4.05e+20	1.60561e+19	0.0864	1.22e+17	6.18063e+16	0.313	6.58e+18	0.0484	6.16e+17	0.0681	3.07544e+17	0.147134	1.78729e+18	0.0544359	363.013	9247.89	FALSE	40.2878	98.3075	2.44013	10.6818	2.00297	259.78	0.980941	96.4338	2.39362	0.0462998	0.136001	0.00928557
2021-05-05 15:43:52	4.34e+21	5.02546e+20	0.0493	4.02e+20	1.36312e+19	0.0884	1.12e+17	5.18953e+16	0.346	6.64e+18	0.0485	6.24e+17	0.0687	3.20904e+17	0.157774	1.78465e+18	0.0551383	362.477	9304.48	FALSE	36.8675	75.6846	2.05288	10.641	1.9445	262.666	1.26689	95.8844	2.60079	0.061775	0.175828	0.0103066
2021-05-05 15:43:54	4.53e+21	7.49406e+20	0.0485	4.09e+20	2.63857e+19	0.0864	1.23e+17	6.37859e+16	0.313	7.24e+18	0.0474	6.65e+17	0.0678	3.74439e+17	0.136758	1.7582e+18	0.0548587	357.106	9218.86	FALSE	28.402	103.509	3.64443	10.8872	1.77599	413.66	0.922932	95.5319	3.36356	0.0481811	0.125276	0.00810813
2021-05-05 15:43:57	4.53e+21	7.42656e+20	0.0482	4.01e+20	1.77025e+19	0.0863	1.16e+17	5.66801e+16	0.324	7.58e+18	0.0462	6.99e+17	0.0653	3.40419e+17	0.14164	1.76134e+18	0.0548206	357.743	9190.53	FALSE	41.952	97.9757	2.33542	10.8441	2.05335	312.323	0.985245	96.53	2.30096	0.0445392	0.131838	0.00737538
2021-05-05 15:43:59	4.64e+21	8.6495e+20	0.0483	4.07e+20	2.49468e+19	0.0864	1.36e+17	7.68727e+16	0.285	9.64e+18	0.0432	7.72e+17	0.0633	4.23106e+17	0.132435	1.75563e+18	0.0550486	356.582	9125.63	FALSE	34.6718	89.7251	2.58784	12.487	1.8246	324.52	1.06975	95.9837	2.76835	0.0472941	0.122328	0.0085932
2021-05-05 15:44:01	4.57e+21	8.5037e+20	0.0482	4.03e+20	2.65555e+19	0.0862	1.32e+17	7.37407e+16	0.29	8.87e+18	0.0442	6.89e+17	0.0665	3.43543e+17	0.141946	1.72985e+18	0.0549605	351.347	9075.87	FALSE	32.0224	95.8703	2.99386	12.8737	2.00557	360.12	0.999725	95.8439	2.99303	0.038968	0.11604	0.00828822
2021-05-05 15:44:03	4.52e+21	7.04305e+20	0.0479	4.05e+20	1.88333e+19	0.0846	1.26e+17	6.62361e+16	0.29	8.66e+18	0.0442	6.55e+17	0.0666	3.90801e+17	0.131882	1.77453e+18	0.0544442	360.421	9098.08	FALSE	37.3968	81.3285	2.17475	13.2214	1.67604	284.336	1.18107	96.0548	2.56853	0.053603	0.132896	0.00911563
2021-05-05 15:44:06	4.5e+21	6.64404e+20	0.0482	3.99e+20	1.08192e+19	0.0863	1.28e+17	6.79244e+16	0.297	8.28e+18	0.0448	6.28e+17	0.0676	3.28477e+17	0.140569	1.78378e+18	0.0544126	362.301	9054.6	FALSE	61.4096	80.2421	1.30667	13.1847	1.91185	159.283	1.20909	97.0195	1.57987	0.04836	0.133081	0.0100674
2021-05-05 15:44:08	4.45e+21	6.28323e+20	0.0481	4.03e+20	1.62278e+19	0.0852	1.32e+17	7.21424e+16	0.28	9.39e+18	0.0431	6.9e+17	0.0649	3.44885e+17	0.143072	1.77731e+18	0.0546222	360.986	9017.77	FALSE	38.7188	66.914	1.7282	13.6087	2.00066	224.942	1.4328	95.8742	2.47617	0.0529273	0.152513	0.0113826
2021-05-05 15:44:10	4.61e+21	8.63159e+20	0.0483	4e+20	2.08017e+19	0.087	1.36e+17	7.73145e+16	0.286	9.76e+18	0.0427	7.31e+17	0.0637	3.5549e+17	0.137671	1.74251e+18	0.054863	353.918	9012.91	FALSE	41.4947	88.4385	2.13132	13.3516	2.05632	269.053	1.09023	96.4182	2.32363	0.0399271	0.119429	0.00863222
2021-05-05 15:44:13	4.51e+21	8.13046e+20	0.0485	3.96e+20	2.18504e+19	0.0875	1.28e+17	7.00959e+16	0.295	9.29e+18	0.0434	6.98e+17	0.0651	3.58998e+17	0.144685	1.71931e+18	0.0548757	349.205	9041.38	FALSE	37.2097	87.5184	2.35203	13.3095	1.9443	311.721	1.09858	96.146	2.5839	0.042882	0.120303	0.00832059
2021-05-05 15:44:15	4.3e+21	6.37828e+20	0.0517	3.91e+20	2.03706e+19	0.0971	9.85e+16	4.11407e+16	0.441	8.08e+18	0.0464	5.43e+17	0.0762	4.0609e+17	0.164069	1.70313e+18	0.056691	345.92	9320.46	FALSE	31.3113	78.9391	2.52111	14.8803	1.33714	495.144	1.21035	95.5438	3.05142	0.0614899	0.126638	0.00632061
2021-05-05 15:44:17	4.33e+21	6.11285e+20	0.05	3.98e+20	2.16481e+19	0.091	1.2e+17	6.17551e+16	0.345	8.17e+18	0.0459	5.87e+17	0.0726	3.26727e+17	0.165497	1.72943e+18	0.0553218	351.261	9196.55	FALSE	28.2374	74.8206	2.6497	13.9182	1.79661	350.548	1.27185	95.1606	3.37003	0.0514308	0.136372	0.00969401
2021-05-05 15:44:19	4.45e+21	7.64606e+20	0.0505	4.06e+20	3.30204e+19	0.0925	1.37e+17	7.9277e+16	0.324	1.15e+19	0.043	7.11e+17	0.0711	3.5331e+17	0.171914	1.71393e+18	0.0567165	348.113	9379.52	FALSE	23.1556	66.4875	2.87134	16.1744	2.0124	416.52	1.41868	94.3245	4.07351	0.0440657	0.129258	0.00994731
2021-05-05 15:44:22	4.3e+21	6.02599e+20	0.0508	4.06e+20	3.18052e+19	0.0927	1.22e+17	6.40889e+16	0.351	1.15e+19	0.0431	7.14e+17	0.0711	4.23324e+17	0.153425	1.71951e+18	0.0561414	349.248	9248.48	FALSE	18.9466	52.3999	2.76567	16.1064	1.68665	496.267	1.77623	93.0743	4.91247	0.0658547	0.160222	0.0109092
2021-05-05 15:44:24	4.82e+21	1.01941e+21	0.0497	4.34e+20	4.93624e+19	0.089	1.84e+17	1.24473e+17	0.245	2.29e+19	0.0412	1.2e+18	0.0734	4.23891e+17	0.144717	1.7675e+18	0.0573976	358.994	9326.02	FALSE	20.6516	44.5159	2.15556	19.0833	2.83092	396.572	2.09359	93.1979	4.51286	0.0388412	0.145363	0.0114005
2021-05-05 15:44:27	4.91e+21	1.29366e+21	0.052	4.6e+20	9.40092e+19	0.0955	2.38e+17	1.81359e+17	0.24	3.2e+19	0.0422	1.43e+18	0.0843	6.30535e+17	0.13431	1.68181e+18	0.0594344	341.591	9922.83	FALSE	13.761	40.4269	2.93779	22.3776	2.26791	518.361	2.2496	90.9445	6.60885	0.0443217	0.140091	0.0125872
2021-05-05 15:44:29	5.87e+21	2.33734e+21	0.0566	5.3e+20	1.72478e+20	0.107	2.52e+17	1.96669e+17	0.274	4.74e+19	0.0485	2.16e+18	0.108	8.32774e+17	0.117935	1.6429e+18	0.0640445	333.686	9032.53	FALSE	13.5515	49.311	3.63878	21.9444	2.59374	876.996	1.85097	91.2732	6.73527	0.0322778	0.100771	0.00748512
2021-05-05 15:44:31	4.47e+21	8.99354e+20	0.0475	4.2e+20	5.86335e+19	0.082	1.52e+17	9.60742e+16	0.242	1.55e+19	0.044	8.55e+17	0.0702	5.50712e+17	0.105355	1.66057e+18	0.0541242	337.275	26228.3	FALSE	15.3386	58.0229	3.7828	18.1287	1.55254	610.293	1.5896	92.2329	6.01313	0.054388	0.102986	0.00703012
2021-05-05 15:44:33	4.92e+21	1.37997e+21	0.0494	4.57e+20	9.87322e+19	0.0868	2.27e+17	1.71554e+17	0.2	3.44e+19	0.0423	1.5e+18	0.0738	8.63338e+17	0.0957576	1.64633e+18	0.0566046	334.382	25272.4	TRUE	13.9769	40.1155	2.87012	22.9333	1.73744	575.517	2.26951	91.0423	6.51375	0.0545041	0.11085	0.0090911
2021-05-05 15:44:36	6.5e+21	3.05265e+21	0.0649	6.11e+20	2.62111e+20	0.126	2.98e+17	2.44005e+17	0.297	6.25e+19	0.0535	2.4e+18	0.111	1.57633e+18	0.108551	1.60323e+18	0.0635985	325.629	21015.5	TRUE	11.6464	48.8424	4.19378	26.0417	1.52253	1074.2	1.84841	90.2806	7.75182	0.0437089	0.0697755	0.00568048
2021-05-05 15:44:38	5.25e+21	1.89988e+21	0.0505	4.94e+20	1.54952e+20	0.0887	2.28e+17	1.75528e+17	0.213	5.95e+19	0.0429	2.14e+18	0.0812	8.9338e+17	0.094771	1.55801e+18	0.057659	316.444	23669.9	TRUE	12.2611	31.9308	2.60423	27.8037	2.3954	882.775	2.80989	89.7221	7.31762	0.0404351	0.103244	0.00673532
2021-05-05 15:44:40	5.22e+21	1.86715e+21	0.0572	4.93e+20	1.53676e+20	0.107	2.37e+17	1.84486e+17	0.257	4.42e+19	0.0472	1.78e+18	0.0931	1.10962e+18	0.10629	1.55928e+18	0.0600311	316.702	22914.7	TRUE	12.15	42.2433	3.47683	24.8315	1.60416	832.996	2.13725	90.2846	7.43086	0.0508429	0.0893949	0.00707219
2021-05-05 15:44:43	5.19e+21	1.76773e+21	0.0605	5.03e+20	1.5665e+20	0.116	2.6e+17	2.06398e+17	0.265	4.68e+19	0.0482	1.81e+18	0.0984	1.16349e+18	0.115108	1.59156e+18	0.0612732	323.259	21769.8	TRUE	11.2846	37.7721	3.34722	25.8564	1.55566	758.97	2.37043	89.536	7.93436	0.0558411	0.095105	0.00825521
2021-05-05 15:44:45	4.85e+21	1.38576e+21	0.0512	4.46e+20	9.54025e+19	0.0927	2.11e+17	1.56741e+17	0.227	4.23e+19	0.0425	1.51e+18	0.0823	7.72969e+17	0.101798	1.61108e+18	0.0569284	327.223	21604.2	TRUE	14.5254	32.7604	2.25538	28.0132	1.95351	608.664	2.77211	90.8152	6.25215	0.0484413	0.103971	0.0081246
2021-05-05 15:44:47	4.93e+21	1.54315e+21	0.0515	4.45e+20	1.02234e+20	0.0944	1.85e+17	1.31953e+17	0.259	4.21e+19	0.0431	1.42e+18	0.0875	7.60376e+17	0.101118	1.57509e+18	0.057062	319.914	20365.5	TRUE	15.0942	36.6544	2.42837	29.6479	1.8675	774.779	2.4914	91.3207	6.05004	0.0428655	0.089063	0.00592759
2021-05-05 15:44:49	4.19e+21	8.13708e+20	0.0478	3.81e+20	3.93029e+19	0.085	1.4e+17	8.71183e+16	0.258	2.35e+19	0.0407	8.19e+17	0.0744	4.41199e+17	0.105424	1.57018e+18	0.0537644	318.916	25432	TRUE	20.7035	34.6259	1.67247	28.6935	1.8563	451.144	2.67666	92.6816	4.47662	0.0481933	0.109954	0.0070053
2021-05-05 15:44:52	4.46e+21	1.26281e+21	0.0532	4.2e+20	9.64295e+19	0.0988	2.23e+17	1.72924e+17	0.229	4.29e+19	0.0432	1.41e+18	0.0891	6.93268e+17	0.102887	1.48688e+18	0.057209	301.998	20264	TRUE	13.0957	29.4362	2.24777	30.4255	2.03385	557.642	3.05448	89.9124	6.86578	0.0470998	0.110307	0.00990177
2021-05-05 15:44:54	5.18e+21	1.77751e+21	0.0522	4.42e+20	9.76514e+19	0.0977	1.9e+17	1.36708e+17	0.263	5.1e+19	0.0431	1.64e+18	0.089	8.18237e+17	0.0997117	1.58236e+18	0.0581234	321.391	20188.2	TRUE	18.2026	34.8531	1.91473	31.0976	2.00431	714.307	2.64417	92.1575	5.06288	0.040512	0.089533	0.00539876
2021-05-05 15:44:56	5.34e+21	2.01265e+21	0.0556	4.79e+20	1.42256e+20	0.105	2.24e+17	1.71885e+17	0.264	6.1e+19	0.0464	1.97e+18	0.0982	1.10916e+18	0.0968504	1.54742e+18	0.0598017	314.293	21130	TRUE	14.1481	32.9943	2.33207	30.9645	1.77612	827.624	2.74886	90.6967	6.41053	0.0475883	0.0903326	0.00600059
2021-05-05 15:44:58	4.72e+21	1.4635e+21	0.0497	4.1e+20	8.04269e+19	0.0907	1.78e+17	1.26995e+17	0.241	4.28e+19	0.0403	1.43e+18	0.0753	7.27901e+17	0.0954829	1.51447e+18	0.056096	307.601	22711	TRUE	18.1967	34.194	1.87913	29.9301	1.96455	633.309	2.69325	92.093	5.06097	0.0439357	0.102814	0.00605433
2021-05-05 15:45:01	4.68e+21	1.37311e+21	0.0513	3.96e+20	6.13264e+19	0.097	1.77e+17	1.25205e+17	0.26	3.56e+19	0.0411	1.24e+18	0.0793	5.94569e+17	0.105772	1.5379e+18	0.0571269	312.361	20315.5	TRUE	22.3901	38.5704	1.72265	28.7097	2.08554	489.807	2.41825	93.2728	4.1658	0.0385681	0.0979705	0.00656248
2021-05-05 15:45:03	5.06e+21	1.64903e+21	0.0543	4.5e+20	1.04794e+20	0.102	1.98e+17	1.44575e+17	0.268	3.82e+19	0.0451	1.33e+18	0.0925	9.31742e+17	0.10095	1.58631e+18	0.0574516	322.192	22123.4	TRUE	15.736	43.1684	2.74329	28.7218	1.42743	724.838	2.12872	91.8932	5.83968	0.0493129	0.0830214	0.00606945
2021-05-05 15:45:06	4.97e+21	1.59668e+21	0.053	4.37e+20	9.56034e+19	0.0994	1.87e+17	1.34165e+17	0.271	3.51e+19	0.044	1.21e+18	0.0883	7.61768e+17	0.101713	1.5688e+18	0.0570263	318.636	23413.9	TRUE	16.701	45.4894	2.72374	29.0083	1.58841	712.582	2.0294	92.3159	5.52756	0.041994	0.0792702	0.00585
2021-05-05 15:45:08	5.28e+21	1.85624e+21	0.0595	4.87e+20	1.40499e+20	0.115	2.16e+17	1.62375e+17	0.307	4.51e+19	0.0486	1.46e+18	0.109	8.4888e+17	0.120582	1.59226e+18	0.060693	323.401	18566.5	TRUE	13.2118	41.1582	3.11527	30.8904	1.71991	865.273	2.2062	90.8032	6.8729	0.0392197	0.0723782	0.00607831
2021-05-05 15:45:10	5.17e+21	1.81839e+21	0.0544	4.66e+20	1.26801e+20	0.102	1.9e+17	1.37505e+17	0.286	4.5e+19	0.0457	1.33e+18	0.102	7.90086e+17	0.102769	1.5587e+18	0.0574757	316.585	20121.4	TRUE	14.3405	40.4087	2.8178	33.8346	1.68336	922.156	2.25843	91.2603	6.36381	0.0377089	0.0745751	0.00514025
2021-05-05 15:45:13	5.03e+21	1.64106e+21	0.0527	4.56e+20	1.13023e+20	0.0971	2.04e+17	1.5092e+17	0.251	4.72e+19	0.0439	1.42e+18	0.093	7.46101e+17	0.101629	1.57606e+18	0.0574054	320.111	21643.6	TRUE	14.5197	34.7681	2.39454	33.2394	1.90323	748.89	2.61685	90.9828	6.26615	0.0395128	0.0880221	0.00663115
2021-05-05 15:45:15	5.53e+21	2.16674e+21	0.0629	5.1e+20	1.69622e+20	0.124	2.22e+17	1.69322e+17	0.339	5.11e+19	0.0525	1.7e+18	0.122	1.06082e+18	0.124724	1.56412e+18	0.0652553	317.685	17789.6	TRUE	12.7739	42.402	3.31942	30.0588	1.60253	1001.77	2.13784	90.6487	7.09638	0.0414472	0.0702797	0.00540406
2021-05-05 15:45:17	6.08e+21	2.65378e+21	0.0668	5.58e+20	2.1125e+20	0.134	2.18e+17	1.64336e+17	0.391	6.55e+19	0.0552	1.97e+18	0.138	1.10907e+18	0.132249	1.5934e+18	0.0670137	323.633	15218.6	TRUE	12.5623	40.5157	3.22519	33.2487	1.77626	1285.47	2.2326	90.4555	7.20057	0.0351261	0.0720274	0.00422642
2021-05-05 15:45:19	7.76e+21	4.31919e+21	0.0729	6.83e+20	3.34774e+20	0.149	2.81e+17	2.27108e+17	0.39	1.06e+20	0.0634	2.99e+18	0.16	1.89157e+18	0.114468	1.60018e+18	0.0711124	325.01	12352.9	TRUE	12.9018	40.7471	3.15824	35.4515	1.5807	1474.07	2.22469	90.6497	7.02612	0.037132	0.0585561	0.00375446
2021-05-05 15:45:22	5.79e+21	2.39034e+21	0.0578	5.32e+20	1.87938e+20	0.109	2.22e+17	1.68752e+17	0.288	6.58e+19	0.0501	1.66e+18	0.122	9.4265e+17	0.106633	1.58104e+18	0.059381	321.123	19884.1	TRUE	12.7188	36.3274	2.85621	39.6386	1.76099	1113.69	2.48605	90.3116	7.10066	0.033665	0.0630441	0.00497038
2021-05-05 15:45:24	5.39e+21	1.89072e+21	0.0564	5.09e+20	1.54856e+20	0.105	2.01e+17	1.46192e+17	0.296	5.3e+19	0.0483	1.48e+18	0.115	8.8591e+17	0.10893	1.62738e+18	0.0588595	330.533	20086.2	TRUE	12.2095	35.674	2.92182	35.8108	1.6706	1059.27	2.52253	89.9886	7.37035	0.0398952	0.0733557	0.00529608
2021-05-05 15:45:26	6.06e+21	2.58732e+21	0.0587	5.51e+20	1.99548e+20	0.111	2.33e+17	1.78609e+17	0.296	7.01e+19	0.0497	1.9e+18	0.119	1.1775e+18	0.102005	1.61501e+18	0.0606166	328.021	18380.4	TRUE	12.9659	36.9089	2.84661	36.8947	1.61359	1117.23	2.45092	90.4609	6.97683	0.0390983	0.0674198	0.00479275
2021-05-05 15:45:28	6.13e+21	2.63244e+21	0.059	5.46e+20	1.9203e+20	0.113	2.35e+17	1.80219e+17	0.298	6.73e+19	0.0493	1.89e+18	0.116	1.23048e+18	0.0995599	1.62658e+18	0.0610945	330.371	17695.8	TRUE	13.7085	39.115	2.85334	35.6085	1.53598	1065.54	2.32474	90.932	6.63327	0.0402913	0.0648522	0.00481198
2021-05-05 15:45:31	5.96e+21	2.43907e+21	0.058	5.26e+20	1.69665e+20	0.111	2.18e+17	1.62853e+17	0.304	5.56e+19	0.0483	1.61e+18	0.114	1.03073e+18	0.105296	1.63744e+18	0.0602891	332.578	17782.2	TRUE	14.3758	43.8682	3.05153	34.5342	1.56199	1041.83	2.08463	91.4488	6.3613	0.036589	0.0641212	0.00459975
2021-05-05 15:45:33	5.31e+21	1.78682e+21	0.0536	4.88e+20	1.31437e+20	0.0983	1.81e+17	1.25818e+17	0.291	4.16e+19	0.0454	1.32e+18	0.0987	8.50576e+17	0.100626	1.63849e+18	0.0575469	332.791	20437.8	TRUE	13.5945	42.9523	3.15954	31.5152	1.55189	1044.66	2.12006	91.0617	6.69843	0.0412205	0.0738939	0.00470146
2021-05-05 15:45:35	5.75e+21	2.09927e+21	0.0539	5.2e+20	1.50529e+20	0.0987	1.73e+17	1.1582e+17	0.314	4.91e+19	0.0467	1.38e+18	0.112	7.77762e+17	0.105653	1.69781e+18	0.0580233	344.839	17987.6	TRUE	13.946	42.7551	3.06576	35.5797	1.77432	1299.68	2.13365	91.2244	6.54126	0.0321784	0.0650859	0.00344474
2021-05-05 15:45:37	4.82e+21	1.12744e+21	0.0492	4.42e+20	6.82953e+19	0.0871	1.28e+17	7.01648e+16	0.319	2.64e+19	0.0431	8.07e+17	0.0921	4.77791e+17	0.110234	1.71726e+18	0.0550188	348.79	21416.8	TRUE	16.5083	42.7061	2.58694	32.7138	1.68902	973.357	2.15757	92.1413	5.5815	0.0372726	0.0787585	0.00363894
2021-05-05 15:45:40	4.88e+21	1.33667e+21	0.0511	4.44e+20	8.53984e+19	0.0926	1.5e+17	9.45021e+16	0.299	2.65e+19	0.0459	8.29e+17	0.101	5.69118e+17	0.108788	1.64786e+18	0.0548021	334.694	24129.8	TRUE	15.6522	50.4405	3.22258	31.9662	1.45664	903.666	1.82742	92.1763	5.88902	0.0370996	0.065829	0.00430742
2021-05-05 15:45:42	6.06e+21	2.48567e+21	0.0645	5.59e+20	1.9726e+20	0.128	2.3e+17	1.74016e+17	0.356	5.24e+19	0.0543	1.63e+18	0.132	1.24839e+18	0.122552	1.66228e+18	0.0640733	337.623	17619.6	TRUE	12.6009	47.4364	3.76451	32.1472	1.30568	1133.57	1.91366	90.777	7.20398	0.0423928	0.0582842	0.00470114
2021-05-05 15:45:44	4.83e+21	1.21416e+21	0.049	4.51e+20	8.50593e+19	0.0857	1.58e+17	1.01366e+17	0.259	2.67e+19	0.0448	8.3e+17	0.0956	5.21398e+17	0.106561	1.68158e+18	0.0542279	341.544	24688.6	TRUE	14.2742	45.4741	3.18574	32.1687	1.59188	839.128	2.0114	91.4664	6.40779	0.037306	0.0717589	0.00539591
2021-05-05 15:45:46	5.43e+21	1.87585e+21	0.0599	5.3e+20	1.70303e+20	0.113	1.87e+17	1.31333e+17	0.355	4.13e+19	0.053	1.2e+18	0.131	1.0025e+18	0.122499	1.65289e+18	0.0599854	335.717	21974.3	TRUE	11.0148	45.4201	4.12355	34.4167	1.197	1296.73	1.97631	89.764	8.14941	0.0447386	0.0613625	0.00413042
2021-05-05 15:45:49	4.56e+21	1.00791e+21	0.0485	4.19e+20	5.9511e+19	0.0854	1.43e+17	8.73648e+16	0.269	2.21e+19	0.0433	7.49e+17	0.0858	4.78868e+17	0.107749	1.65194e+18	0.0533191	335.522	25481.4	TRUE	16.9365	45.6066	2.6928	29.506	1.5641	681.178	2.02582	92.3908	5.45514	0.0418972	0.0808554	0.00543892
2021-05-05 15:45:50	4.81e+21	1.26711e+21	0.0553	4.71e+20	1.12442e+20	0.102	1.56e+17	1.00509e+17	0.345	2.77e+19	0.0496	8.97e+17	0.115	5.95224e+17	0.127094	1.64766e+18	0.0579853	334.653	21200.8	TRUE	11.269	45.7439	4.05928	30.8807	1.50699	1118.73	1.96605	89.9348	7.98075	0.0396587	0.0735586	0.00518012
2021-05-05 15:45:53	4.52e+21	1.00286e+21	0.0489	4.3e+20	7.40482e+19	0.0855	1.39e+17	8.39122e+16	0.279	1.82e+19	0.0469	6.42e+17	0.0982	3.98911e+17	0.121594	1.63568e+18	0.0537319	332.221	24203.3	TRUE	13.5433	55.102	4.06858	28.3489	1.60938	882.448	1.66012	91.4761	6.75434	0.0346119	0.0696917	0.00515095
2021-05-05 15:45:55	4.4e+21	7.92101e+20	0.05	4.2e+20	5.48632e+19	0.0888	1.33e+17	7.64907e+16	0.301	1.38e+19	0.0519	5.08e+17	0.114	3.83025e+17	0.121453	1.67789e+18	0.0545475	340.793	24162.1	TRUE	14.4377	57.3986	3.9756	27.1654	1.32628	717.253	1.60134	91.9146	6.36628	0.0415768	0.0702157	0.00594315
2021-05-05 15:45:57	4.82e+21	1.13521e+21	0.0527	4.62e+20	8.90816e+19	0.0956	1.52e+17	9.42864e+16	0.314	1.8e+19	0.0498	6.08e+17	0.111	4.5001e+17	0.128855	1.71365e+18	0.0549414	348.056	24930.9	TRUE	12.7435	63.0673	4.94898	29.6053	1.35108	944.798	1.44753	91.292	7.16381	0.0340871	0.0575454	0.00504923
2021-05-05 15:45:59	4.45e+21	7.54766e+20	0.0484	4.25e+20	5.10246e+19	0.0841	1.29e+17	7.11228e+16	0.289	1.4e+19	0.0478	5.4e+17	0.0953	3.66249e+17	0.126361	1.71851e+18	0.0543014	349.043	25038.9	TRUE	14.7922	53.9119	3.64461	25.9259	1.47441	717.414	1.70556	91.9498	6.21609	0.0426388	0.0803567	0.00556019
2021-05-05 15:46:02	4.4e+21	7.60919e+20	0.0496	4.21e+20	5.27075e+19	0.0875	1.28e+17	7.10023e+16	0.306	1.25e+19	0.0527	4.56e+17	0.117	3.32258e+17	0.1303	1.69239e+18	0.054194	343.739	24947.9	TRUE	14.4366	60.8735	4.2166	27.4123	1.37243	742.334	1.51142	92.0058	6.37307	0.0372844	0.0671116	0.00533495
2021-05-05 15:46:04	4.97e+21	1.33722e+21	0.0548	4.74e+20	1.06345e+20	0.101	1.71e+17	1.14101e+17	0.31	2.64e+19	0.0511	8.72e+17	0.119	5.91402e+17	0.116547	1.68946e+18	0.0571978	343.144	21660.5	TRUE	12.5743	50.6522	4.02822	30.2752	1.47446	932.026	1.79398	90.8693	7.22657	0.0375517	0.0668416	0.00574212
2021-05-05 15:46:06	4.59e+21	9.19549e+20	0.0517	4.5e+20	7.85327e+19	0.0925	1.43e+17	8.5511e+16	0.318	1.83e+19	0.0511	7e+17	0.109	4.68154e+17	0.118774	1.70698e+18	0.0549914	346.702	23275.4	TRUE	11.7091	50.2486	4.2914	26.1429	1.49523	918.392	1.79819	90.3564	7.71675	0.0430299	0.0800841	0.00560023
2021-05-05 15:46:09	4.85e+21	1.08333e+21	0.0531	4.6e+20	7.8795e+19	0.0967	1.4e+17	8.1004e+16	0.342	2.1e+19	0.0521	7.85e+17	0.115	4.60185e+17	0.131483	1.75173e+18	0.056199	355.79	22859.5	TRUE	13.7487	51.5872	3.75214	26.7516	1.70583	972.73	1.77291	91.4595	6.65222	0.0360252	0.0750584	0.00424928
2021-05-05 15:46:11	5.36e+21	1.74929e+21	0.0575	5.11e+20	1.45578e+20	0.107	1.67e+17	1.10447e+17	0.351	3.16e+19	0.0533	1.03e+18	0.129	6.44875e+17	0.124352	1.6792e+18	0.0581051	341.059	19884.2	TRUE	12.0161	55.3571	4.60691	30.6796	1.59721	1318.09	1.63877	90.7176	7.54966	0.0310193	0.0591505	0.00375748
2021-05-05 15:46:13	5.3e+21	1.49991e+21	0.0532	4.92e+20	1.07412e+20	0.0965	1.45e+17	8.54805e+16	0.337	3.42e+19	0.0495	1.04e+18	0.119	5.68776e+17	0.120669	1.76727e+18	0.0564074	358.948	20556.6	TRUE	13.964	43.8569	3.14071	32.8846	1.82849	1256.57	2.08121	91.2756	6.53649	0.032375	0.0709313	0.00334687
2021-05-05 15:46:15	6.68e+21	2.89631e+21	0.0682	6.19e+20	2.36072e+20	0.135	2.3e+17	1.70737e+17	0.393	5.73e+19	0.0596	1.75e+18	0.151	1.22904e+18	0.125185	1.75964e+18	0.0647225	357.398	15948.6	TRUE	12.2687	50.5464	4.11994	32.7429	1.42388	1382.66	1.79483	90.7222	7.39458	0.0349005	0.0498268	0.00369926
2021-05-05 15:46:18	4.97e+21	1.1539e+21	0.0497	4.62e+20	7.57924e+19	0.0875	1.4e+17	8.02298e+16	0.299	2.51e+19	0.0453	8.52e+17	0.0963	4.81322e+17	0.113552	1.77472e+18	0.0546752	360.459	20629.8	TRUE	15.2245	45.9722	3.01962	29.4601	1.77012	944.692	1.99793	91.8493	6.03299	0.0363509	0.0793814	0.00407662
2021-05-05 15:46:20	6.07e+21	2.28427e+21	0.06	5.91e+20	2.07866e+20	0.112	2.04e+17	1.44705e+17	0.343	5.49e+19	0.054	1.61e+18	0.137	9.04533e+17	0.125763	1.76059e+18	0.0603514	357.591	16384.8	TRUE	10.9892	41.6079	3.78627	34.0994	1.77992	1436.48	2.15344	89.6	8.15349	0.0330258	0.0559934	0.00406677
2021-05-05 15:46:22	6.7e+21	2.93937e+21	0.066	6.47e+20	2.66406e+20	0.127	2.28e+17	1.69099e+17	0.384	6.61e+19	0.0589	2.02e+18	0.15	1.19364e+18	0.122088	1.74892e+18	0.065119	355.22	14300.2	TRUE	11.0334	44.4685	4.03034	32.7228	1.69231	1575.45	2.01821	89.7468	8.13408	0.0332058	0.0641474	0.00359988
2021-05-05 15:46:24	6.13e+21	2.29804e+21	0.0593	5.73e+20	1.85188e+20	0.112	2e+17	1.39981e+17	0.352	4.53e+19	0.0542	1.3e+18	0.143	7.4398e+17	0.117431	1.78209e+18	0.0600274	361.957	16130.5	TRUE	12.4093	50.7294	4.08803	34.8462	1.74736	1322.94	1.79006	90.8088	7.31781	0.0273175	0.0521556	0.00388478
2021-05-05 15:46:27	6.21e+21	2.44147e+21	0.062	6.25e+20	2.43606e+20	0.116	2.34e+17	1.74975e+17	0.329	5.43e+19	0.0585	1.42e+18	0.164	6.16166e+17	0.135008	1.75259e+18	0.0621008	355.966	14891.8	TRUE	10.0222	44.9626	4.48631	38.2394	2.30457	1392.24	1.98079	89.0614	8.88642	0.0203105	0.0462903	0.0048069
2021-05-05 15:46:29	5.48e+21	1.78996e+21	0.0538	5.75e+20	2.0155e+20	0.0932	1.86e+17	1.28204e+17	0.29	5.66e+19	0.0498	1.28e+18	0.136	6.82743e+17	0.108996	1.71609e+18	0.0577529	348.552	17054.7	TRUE	8.88097	31.6248	3.56096	44.2188	1.87479	1572.1	2.76077	87.3087	9.83099	0.0313633	0.0635728	0.0045832
2021-05-05 15:46:31	6.97e+21	3.24855e+21	0.0593	7.26e+20	3.49372e+20	0.106	2.53e+17	1.94712e+17	0.296	1.17e+20	0.0562	2.48e+18	0.152	1.29018e+18	0.106049	1.7307e+18	0.0621223	351.519	13333.4	TRUE	9.29827	27.7654	2.98608	47.1774	1.92221	1794.3	3.14615	87.3541	9.39466	0.0330994	0.067935	0.00408968
2021-05-05 15:46:33	5.97e+21	2.20823e+21	0.0541	5.98e+20	2.17291e+20	0.095	1.98e+17	1.39081e+17	0.288	7.67e+19	0.0489	1.71e+18	0.127	7.72476e+17	0.107969	1.74945e+18	0.0583075	355.328	15706.5	TRUE	10.1626	28.7905	2.833	44.8538	2.21366	1562.34	3.06191	88.1538	8.67437	0.0293531	0.0764386	0.00414364
2021-05-05 15:46:36	4.41e+21	7.69959e+20	0.0477	4.32e+20	6.36103e+19	0.0813	1.25e+17	6.79873e+16	0.286	1.6e+19	0.0475	5.64e+17	0.101	3.02344e+17	0.128493	1.69284e+18	0.0540658	343.829	23854.8	TRUE	12.1043	48.1225	3.97565	28.3688	1.86543	935.621	1.88111	90.5234	7.47861	0.0335047	0.0782342	0.00514422
2021-05-05 15:46:38	3.95e+21	3.98778e+20	0.0467	3.85e+20	2.55992e+19	0.0798	1.07e+17	5.13784e+16	0.297	7.06e+18	0.0489	3.52e+17	0.0842	2.3097e+17	0.132143	1.65153e+18	0.0529463	335.44	25621.7	TRUE	15.5777	56.4841	3.62595	20.0568	1.52401	498.248	1.63374	92.2805	5.92387	0.0520202	0.102749	0.00712769
2021-05-05 15:46:40	4.88e+21	1.22678e+21	0.0627	5.27e+20	1.57277e+20	0.117	1.64e+17	1.06781e+17	0.411	2.01e+19	0.0586	6.51e+17	0.144	7.79698e+17	0.152757	1.69897e+18	0.0578013	345.074	23507.5	TRUE	7.80015	61.034	7.82472	30.8756	0.834939	1472.89	1.42997	87.2765	11.1891	0.0495053	0.0506918	0.00428127
2021-05-05 15:46:43	4.36e+21	5.97425e+20	0.047	4.23e+20	4.22093e+19	0.0796	1.18e+17	5.90681e+16	0.284	1.2e+19	0.0445	3.95e+17	0.0917	2.61011e+17	0.129656	1.74982e+18	0.0523285	355.404	24984.8	TRUE	14.1539	49.7855	3.51744	30.3797	1.51335	714.587	1.83935	91.5727	6.4698	0.0381578	0.07405	0.00590141
2021-05-05 15:46:45	4.26e+21	5.09541e+20	0.048	4.27e+20	4.74355e+19	0.0818	1.18e+17	5.92579e+16	0.301	1.07e+19	0.0517	3.75e+17	0.115	2.71058e+17	0.130969	1.74419e+18	0.053341	354.259	24144.7	TRUE	10.7418	47.6207	4.43322	28.5333	1.38347	800.493	1.88238	89.64	8.345	0.0449366	0.0815765	0.00609538
2021-05-05 15:46:47	4.15e+21	4.27783e+20	0.0486	4.35e+20	5.82937e+19	0.0822	1.16e+17	5.77002e+16	0.313	1.04e+19	0.054	3.53e+17	0.124	3.04065e+17	0.134314	1.73106e+18	0.0541044	351.592	25075.3	TRUE	7.33841	41.1329	5.60516	29.4618	1.16094	1010.29	2.09159	86.0331	11.7237	0.0573793	0.088301	0.00592111
2021-05-05 15:46:49	5.25e+21	1.44447e+21	0.0667	5.65e+20	1.79862e+20	0.127	1.9e+17	1.30395e+17	0.42	3.18e+19	0.0623	8.6e+17	0.172	7.62105e+17	0.148211	1.7698e+18	0.0627187	359.461	20004.4	TRUE	8.03099	45.4237	5.65605	36.9767	1.12845	1379.36	1.9181	87.1273	10.8489	0.0407551	0.059747	0.00515729
2021-05-05 15:46:52	5e+21	1.18917e+21	0.059	5.21e+20	1.35325e+20	0.109	1.59e+17	9.93122e+16	0.385	2.78e+19	0.0573	7.9e+17	0.153	5.76758e+17	0.134582	1.77227e+18	0.0576993	359.962	20801.5	TRUE	8.78747	42.7758	4.86782	35.1899	1.36973	1362.62	2.0536	87.8442	9.99653	0.0380811	0.0628175	0.00476657
2021-05-05 15:46:54	5.78e+21	1.95723e+21	0.0645	5.95e+20	2.08117e+20	0.122	1.94e+17	1.34125e+17	0.391	4.64e+19	0.057	1.34e+18	0.148	9.95623e+17	0.126426	1.77782e+18	0.0611814	361.09	18312.1	TRUE	9.40446	42.1817	4.48528	34.6269	1.34589	1551.66	2.09571	88.4003	9.39983	0.0413298	0.0585896	0.00420298
2021-05-05 15:46:56	5.17e+21	1.23975e+21	0.0557	5.21e+20	1.2324e+20	0.101	1.65e+17	1.03442e+17	0.338	3.16e+19	0.0505	8.6e+17	0.13	6.55417e+17	0.116178	1.8278e+18	0.055214	371.242	20175.7	TRUE	10.0597	39.2326	3.89999	36.7442	1.31214	1191.39	2.26324	88.7926	8.8266	0.0437688	0.0689365	0.00489678
2021-05-05 15:46:58	5.97e+21	2.04681e+21	0.0579	6e+20	2.02954e+20	0.105	1.73e+17	1.11552e+17	0.36	5.55e+19	0.0539	1.23e+18	0.155	7.81079e+17	0.117487	1.82452e+18	0.0577278	370.575	17307.2	TRUE	10.0851	36.8795	3.65684	45.122	1.57474	1819.36	2.40533	88.7075	8.79591	0.0315388	0.0565981	0.00316992
2021-05-05 15:47:01	5.22e+21	1.35699e+21	0.0528	5.16e+20	1.25044e+20	0.0934	1.71e+17	1.10495e+17	0.293	3.4e+19	0.0508	8.03e+17	0.144	4.21855e+17	0.121149	1.79653e+18	0.0549689	364.891	18984.9	TRUE	10.852	39.9114	3.67778	42.3412	1.9035	1131.68	2.24061	89.426	8.24048	0.0258612	0.0618933	0.00518857
2021-05-05 15:47:03	5.2e+21	1.31929e+21	0.0566	5.42e+20	1.49253e+20	0.102	1.76e+17	1.15218e+17	0.329	3.64e+19	0.0535	8.41e+17	0.156	5.8564e+17	0.121296	1.80476e+18	0.0567297	366.562	19599.8	TRUE	8.83926	36.2442	4.10037	43.2818	1.43603	1295.4	2.41629	87.5765	9.90768	0.035941	0.058184	0.00539092
2021-05-05 15:47:05	5.66e+21	1.70332e+21	0.0557	5.7e+20	1.69565e+20	0.1	1.7e+17	1.08028e+17	0.334	4.76e+19	0.0522	1.01e+18	0.151	7.36749e+17	0.113609	1.84009e+18	0.0562731	373.738	18877.5	TRUE	10.0452	35.7841	3.5623	47.1287	1.37089	1569.64	2.47615	88.6068	8.82077	0.0357321	0.0567883	0.00380235
2021-05-05 15:47:07	4.78e+21	1.00758e+21	0.0505	4.77e+20	9.52128e+19	0.0876	1.49e+17	8.99139e+16	0.29	2.49e+19	0.049	7.13e+17	0.121	4.01051e+17	0.119557	1.7544e+18	0.0545653	356.334	21562	TRUE	10.5824	40.465	3.82381	34.9229	1.77783	1058.93	2.20561	89.25	8.43383	0.0332982	0.0719178	0.00532681
2021-05-05 15:47:10	4.1e+21	5.2525e+20	0.0469	3.97e+20	3.52181e+19	0.0802	1.27e+17	7.10099e+16	0.263	1.39e+19	0.0427	5.3e+17	0.0784	3.08263e+17	0.12216	1.66247e+18	0.0530457	337.662	25770.9	TRUE	14.9142	37.7878	2.53368	26.2264	1.71931	495.96	2.41591	91.2919	6.12114	0.0514837	0.111072	0.00848796
2021-05-05 15:47:12	4.29e+21	7.78284e+20	0.0504	4.25e+20	6.95974e+19	0.089	1.29e+17	7.39972e+16	0.312	1.66e+19	0.0508	5.84e+17	0.114	3.5094e+17	0.131709	1.63316e+18	0.0562572	331.708	22484.7	TRUE	11.1827	46.8846	4.19261	28.4247	1.6641	940.54	1.91786	89.9178	8.04083	0.0380077	0.0800283	0.00548127
2021-05-05 15:47:14	5.26e+21	1.56877e+21	0.0654	5.52e+20	1.7843e+20	0.125	2.11e+17	1.53186e+17	0.362	3.58e+19	0.0577	1.08e+18	0.148	9.28515e+17	0.132205	1.71664e+18	0.0613836	348.665	19621.7	TRUE	8.79209	43.8204	4.98407	33.1481	1.16315	1164.79	2.00553	87.8833	9.99573	0.0468418	0.0625373	0.0060597
2021-05-05 15:47:17	5.28e+21	1.4686e+21	0.0596	5.38e+20	1.52268e+20	0.111	1.96e+17	1.36303e+17	0.336	3.65e+19	0.0524	1.13e+18	0.127	7.55041e+17	0.130025	1.77253e+18	0.0590736	360.016	20335.9	TRUE	9.64484	40.2355	4.17172	32.3009	1.49661	1117.12	2.19967	88.5048	9.17639	0.0424753	0.0708895	0.00577177
2021-05-05 15:47:19	4.29e+21	5.56639e+20	0.0469	4.18e+20	4.01658e+19	0.0796	1.2e+17	6.15257e+16	0.281	1.55e+19	0.0422	5.1e+17	0.0832	2.9354e+17	0.125899	1.73624e+18	0.0533343	352.644	24473.3	TRUE	13.8585	35.9122	2.59134	30.3922	1.73741	652.83	2.52756	90.77	6.54976	0.0459121	0.100468	0.00631588
2021-05-05 15:47:21	4.55e+21	8.35128e+20	0.0482	4.3e+20	5.40371e+19	0.0835	1.48e+17	8.98153e+16	0.258	2.25e+19	0.0404	7.3e+17	0.0771	3.89527e+17	0.118786	1.72764e+18	0.0541414	350.898	22207.4	TRUE	15.4547	37.1168	2.40165	30.8219	1.87407	601.647	2.46442	91.4714	5.91866	0.0410038	0.0976409	0.00692132
2021-05-05 15:47:23	4.78e+21	1.0371e+21	0.0515	4.78e+20	9.92004e+19	0.0902	1.5e+17	9.13763e+16	0.295	3.53e+19	0.0446	9.83e+17	0.102	4.48673e+17	0.130335	1.74067e+18	0.0555904	353.545	20215.6	TRUE	10.4546	29.3796	2.81021	35.9105	2.19091	1085.63	3.00878	88.3968	8.45531	0.0364662	0.0972721	0.00534859
2021-05-05 15:47:26	4.74e+21	9.91381e+20	0.0516	4.77e+20	9.76217e+19	0.0907	1.53e+17	9.42867e+16	0.298	2.41e+19	0.0514	6.36e+17	0.137	3.53849e+17	0.128217	1.74333e+18	0.0546201	354.086	21108.7	TRUE	10.1553	41.1361	4.05069	37.8931	1.79738	1035.37	2.16298	88.9765	8.76156	0.0292731	0.0639703	0.0056813
2021-05-05 15:47:28	5.37e+21	1.54643e+21	0.0587	5.43e+20	1.56036e+20	0.108	1.83e+17	1.23113e+17	0.346	3.65e+19	0.0535	1.07e+18	0.139	6.86887e+17	0.127297	1.77819e+18	0.0592406	361.165	17602	TRUE	9.91071	42.3679	4.27497	34.1121	1.55775	1267.43	2.09677	88.8358	8.96362	0.0365956	0.0622977	0.00491193
2021-05-05 15:47:30	4.74e+21	9.49934e+20	0.05	4.73e+20	8.9427e+19	0.0862	1.44e+17	8.46375e+16	0.285	2.18e+19	0.0479	5.79e+17	0.123	3.13302e+17	0.128173	1.76261e+18	0.0544664	358.001	19555.2	TRUE	10.6224	43.5749	4.10216	37.6511	1.84806	1056.59	2.05236	89.4316	8.41911	0.0277297	0.0638755	0.00533395
2021-05-05 15:47:32	4.54e+21	7.20976e+20	0.0495	4.6e+20	7.34964e+19	0.0849	1.35e+17	7.5184e+16	0.29	2.43e+19	0.0452	6.27e+17	0.111	3.47006e+17	0.126414	1.77608e+18	0.0539356	360.736	20116.9	TRUE	9.80968	29.6698	3.02454	38.756	1.80688	977.554	2.96378	87.9349	8.96409	0.0400629	0.0914143	0.00575909
2021-05-05 15:47:35	4.18e+21	4.33773e+20	0.0474	4.14e+20	3.48638e+19	0.0806	1.18e+17	5.93242e+16	0.291	1.48e+19	0.0432	4.41e+17	0.0927	2.5892e+17	0.136268	1.74222e+18	0.053709	353.86	22446.6	TRUE	12.4419	29.309	2.35566	33.5601	1.70323	587.683	3.05616	89.5731	7.19929	0.0513164	0.112885	0.00726846
2021-05-05 15:47:37	4.19e+21	5.24038e+20	0.0487	4.24e+20	5.29869e+19	0.0837	1.27e+17	6.95813e+16	0.29	1.03e+19	0.0538	3.15e+17	0.134	2.55321e+17	0.142722	1.70489e+18	0.0532651	346.278	23249.3	TRUE	9.88994	50.8774	5.14436	32.6984	1.23374	761.511	1.75171	89.1224	9.01142	0.0402834	0.0667056	0.00752522
2021-05-05 15:47:39	5.27e+21	1.47095e+21	0.0592	5.44e+20	1.59518e+20	0.109	1.86e+17	1.26497e+17	0.338	3.54e+19	0.0562	8.79e+17	0.164	5.03908e+17	0.14374	1.76679e+18	0.0579416	358.849	17090.2	TRUE	9.22123	41.5523	4.50616	40.273	1.74437	1261.04	2.12313	88.2209	9.56716	0.0272943	0.0562562	0.00521167
2021-05-05 15:47:41	4.34e+21	6.3247e+20	0.0486	4.39e+20	6.37801e+19	0.0832	1.31e+17	7.29303e+16	0.287	1.35e+19	0.0509	3.54e+17	0.136	2.34565e+17	0.139108	1.72422e+18	0.0532323	350.204	23164.2	TRUE	9.91642	46.8496	4.72445	38.1356	1.50917	874.536	1.9002	89.0238	8.97742	0.0308764	0.061059	0.00662556
2021-05-05 15:47:44	4.37e+21	7.38271e+20	0.0494	4.42e+20	7.44515e+19	0.0852	1.4e+17	8.31175e+16	0.276	1.85e+19	0.0502	5.02e+17	0.13	2.85555e+17	0.135965	1.68897e+18	0.0536459	343.044	21878.1	TRUE	9.91613	39.9065	4.02441	36.8526	1.75798	895.738	2.2232	88.7202	8.94706	0.0318638	0.070907	0.00674915
2021-05-05 15:47:46	4.4e+21	8.04129e+20	0.0503	4.39e+20	7.50805e+19	0.0883	1.6e+17	1.03679e+17	0.262	2.25e+19	0.0445	6.46e+17	0.0995	3.88234e+17	0.126179	1.6723e+18	0.0538681	339.657	22067.2	TRUE	10.7102	35.7391	3.33691	34.8297	1.66395	724.162	2.49192	89.0589	8.31531	0.0406423	0.0847491	0.00852235
2021-05-05 15:47:48	5.36e+21	1.46973e+21	0.0565	5.39e+20	1.45286e+20	0.102	1.89e+17	1.28068e+17	0.313	3.81e+19	0.0519	1.1e+18	0.134	6.22416e+17	0.125799	1.80921e+18	0.0571872	367.466	17179.6	TRUE	10.1161	38.5755	3.81327	34.6364	1.76731	1134.44	2.30224	88.8102	8.77907	0.0351528	0.0678437	0.0055041
2021-05-05 15:47:51	5.02e+21	1.25553e+21	0.0583	5.28e+20	1.47018e+20	0.106	1.8e+17	1.21038e+17	0.346	3.47e+19	0.0541	9.02e+17	0.152	4.85139e+17	0.135083	1.7507e+18	0.0575363	355.582	16976.9	TRUE	8.54001	36.1825	4.23683	38.4701	1.85926	1214.64	2.41179	87.2647	10.2183	0.0307811	0.0685299	0.00588458
2021-05-05 15:47:53	5.17e+21	1.56366e+21	0.0567	5.21e+20	1.56021e+20	0.104	1.84e+17	1.27515e+17	0.319	3.76e+19	0.0541	1.04e+18	0.148	5.60957e+17	0.129251	1.67717e+18	0.0587001	340.647	16459.9	TRUE	10.0221	41.5866	4.14948	36.1538	1.85398	1223.55	2.13766	88.898	8.87019	0.02901	0.060043	0.00505886
2021-05-05 15:47:54	5.39e+21	1.75467e+21	0.0595	5.55e+20	1.87087e+20	0.11	1.92e+17	1.35061e+17	0.341	3.88e+19	0.0571	1.05e+18	0.16	6.4594e+17	0.129969	1.69065e+18	0.0591023	343.385	17251.2	TRUE	9.37889	45.2234	4.82183	36.9524	1.62554	1385.2	1.9573	88.5159	9.43777	0.0294193	0.0547778	0.00484417
2021-05-05 15:47:57	5.67e+21	2.0891e+21	0.0656	5.73e+20	2.10596e+20	0.126	2.23e+17	1.66914e+17	0.362	4.19e+19	0.0588	1.35e+18	0.148	8.50549e+17	0.13919	1.66533e+18	0.0642894	338.243	18247.3	TRUE	9.91996	49.8592	5.02615	31.037	1.58721	1261.71	1.78768	89.1325	8.98517	0.0326342	0.0567958	0.00519469
2021-05-05 15:47:59	4.97e+21	1.37445e+21	0.0637	5.26e+20	1.62113e+20	0.12	1.84e+17	1.27684e+17	0.379	2.83e+19	0.0611	8.53e+17	0.16	7.92629e+17	0.143262	1.67215e+18	0.0621257	339.627	20822.1	TRUE	8.47834	48.5671	5.72837	33.177	1.07617	1269.64	1.80646	87.7346	10.3481	0.0449032	0.0605189	0.00548017
2021-05-05 15:48:01	5.32e+21	1.52504e+21	0.0651	5.57e+20	1.72932e+20	0.124	2.03e+17	1.43561e+17	0.366	3.48e+19	0.0587	1.1e+18	0.149	8.65657e+17	0.16042	1.76488e+18	0.0627246	358.462	19165.6	TRUE	8.81874	43.8231	4.96931	31.6364	1.27071	1204.59	2.00599	87.9088	9.96841	0.0447864	0.0660311	0.00599243
2021-05-05 15:48:03	6.03e+21	2.16083e+21	0.0655	6.21e+20	2.29422e+20	0.124	2.13e+17	1.52399e+17	0.38	5.26e+19	0.0581	1.45e+18	0.153	9.17722e+17	0.136459	1.7994e+18	0.0623328	365.472	17010.8	TRUE	9.41861	41.0805	4.36163	36.2759	1.58	1505.4	2.15116	88.3708	9.38258	0.0340256	0.0569749	0.00443085
2021-05-05 15:48:06	5.6e+21	1.65983e+21	0.0553	5.73e+20	1.74236e+20	0.0978	1.86e+17	1.24287e+17	0.302	5.06e+19	0.0505	1.2e+18	0.135	6.30012e+17	0.121767	1.83241e+18	0.0563987	372.179	18713.5	TRUE	9.52634	32.803	3.4434	42.1667	1.90473	1401.89	2.682	87.9777	9.2352	0.03137	0.0691297	0.00458081
2021-05-05 15:48:08	5.89e+21	1.99623e+21	0.0568	6.03e+20	2.08931e+20	0.101	2.23e+17	1.62013e+17	0.279	6.03e+19	0.0528	1.28e+18	0.15	7.43414e+17	0.123054	1.81084e+18	0.057176	367.796	17240.8	TRUE	9.55446	33.1049	3.46487	47.1094	1.72179	1289.6	2.65922	88.0332	9.21383	0.0307341	0.0575837	0.00543212
2021-05-05 15:48:10	7.15e+21	3.30736e+21	0.0685	7.43e+20	3.54106e+20	0.129	2.97e+17	2.36814e+17	0.329	9.09e+19	0.0633	2.16e+18	0.173	1.29997e+18	0.12785	1.78706e+18	0.064393	362.966	13419.5	TRUE	9.34002	36.3846	3.89556	42.0833	1.66157	1495.29	2.42027	88.0605	9.4283	0.0318065	0.0542921	0.00484513
2021-05-05 15:48:13	4.93e+21	1.11604e+21	0.0505	5.07e+20	1.21009e+20	0.0863	1.54e+17	9.42632e+16	0.285	3.54e+19	0.0478	7.48e+17	0.136	3.9321e+17	0.123136	1.77372e+18	0.0546154	360.258	19968	TRUE	9.22279	31.5265	3.41832	47.3262	1.90229	1283.73	2.77923	87.6193	9.5003	0.0290102	0.0670094	0.0051103
2021-05-05 15:48:15	4.78e+21	8.84868e+20	0.0485	4.84e+20	8.97939e+19	0.0821	1.53e+17	9.19919e+16	0.262	2.98e+19	0.0437	6.81e+17	0.11	3.36669e+17	0.125266	1.81147e+18	0.0536343	367.925	19662.9	TRUE	9.85444	29.6936	3.01322	43.7592	2.02276	976.106	2.96325	87.9894	8.92891	0.0317455	0.0801863	0.00656295
2021-05-05 15:48:17	4.46e+21	6.04142e+20	0.0477	4.58e+20	6.77686e+19	0.0797	1.57e+17	9.6607e+16	0.239	2.37e+19	0.0414	5.52e+17	0.0964	2.97496e+17	0.127952	1.79321e+18	0.0531407	364.215	20139.9	TRUE	8.91478	25.4912	2.85943	42.9348	1.85549	701.487	3.40201	86.7213	9.72781	0.040957	0.0979034	0.0100215
2021-05-05 15:48:19	6.18e+21	2.31008e+21	0.0648	6.69e+20	2.77346e+20	0.119	2.68e+17	2.07387e+17	0.317	6.6e+19	0.0597	1.52e+18	0.176	9.11305e+17	0.134261	1.79975e+18	0.0626572	365.543	14032.1	TRUE	8.32925	35.0012	4.20221	43.4211	1.66794	1337.33	2.48513	86.9825	10.443	0.0311852	0.0520582	0.00609592
2021-05-05 15:48:22	6.39e+21	2.50597e+21	0.0632	6.91e+20	2.97917e+20	0.115	2.53e+17	1.92166e+17	0.324	7.97e+19	0.0584	1.67e+18	0.173	8.89558e+17	0.128574	1.80631e+18	0.0604737	366.876	14151	TRUE	8.41163	31.4425	3.73798	47.7246	1.87734	1550.31	2.76154	86.8299	10.3226	0.0286367	0.0523066	0.00501758
2021-05-05 15:48:24	4.96e+21	1.24227e+21	0.0534	5.23e+20	1.46748e+20	0.0933	1.8e+17	1.21771e+17	0.283	3.13e+19	0.054	7.41e+17	0.16	3.89136e+17	0.121469	1.72897e+18	0.0553218	351.168	18358.2	TRUE	8.46534	39.6892	4.68844	42.2402	1.90422	1205.12	2.20187	87.3906	10.3233	0.024821	0.053209	0.00615676
2021-05-05 15:48:26	6.77e+21	2.82216e+21	0.0648	7.15e+20	3.15459e+20	0.119	2.56e+17	1.94166e+17	0.333	9.54e+19	0.061	1.97e+18	0.182	1.13306e+18	0.115235	1.83599e+18	0.0618879	372.904	13010	TRUE	8.94619	29.5824	3.3067	48.4264	1.73866	1624.69	2.94798	87.2082	9.74809	0.0339677	0.0559744	0.00582012
2021-05-05 15:48:28	4.76e+21	7.94847e+20	0.0494	5.05e+20	1.03707e+20	0.0825	1.76e+17	1.13895e+17	0.236	3.89e+19	0.0447	7.46e+17	0.126	3.83588e+17	0.115214	1.84404e+18	0.0537849	374.539	17472.1	TRUE	7.66432	20.4331	2.666	52.1448	1.9448	910.551	4.14323	84.6589	11.0458	0.0406238	0.0989967	0.0123595
2021-05-05 15:48:31	4.86e+21	9.15187e+20	0.0487	5.26e+20	1.26766e+20	0.0805	1.68e+17	1.06214e+17	0.247	4.26e+19	0.0445	7.43e+17	0.131	3.7763e+17	0.109669	1.83458e+18	0.0530153	372.617	17280.7	TRUE	7.2195	21.4833	2.97573	57.3351	1.96754	1193.5	3.92287	84.276	11.6734	0.0345277	0.0832281	0.00995018
2021-05-05 15:48:33	4.97e+21	1.0072e+21	0.0499	5.5e+20	1.48945e+20	0.0824	1.89e+17	1.26932e+17	0.233	5.28e+19	0.0455	8.51e+17	0.141	3.71995e+17	0.115062	1.84294e+18	0.0539248	374.317	16418.6	TRUE	6.7622	19.0757	2.82094	62.0447	2.28766	1173.43	4.36198	83.208	12.3049	0.0304868	0.0839708	0.0106748
2021-05-05 15:48:35	4.61e+21	6.96974e+20	0.0485	5.14e+20	1.17983e+20	0.0791	1.94e+17	1.32712e+17	0.213	4.26e+19	0.0416	7.37e+17	0.114	3.58216e+17	0.111544	1.81979e+18	0.0534097	369.615	16929.4	TRUE	5.90741	16.3609	2.76955	57.8019	2.05742	889.017	4.95937	81.1397	13.7352	0.0416508	0.108386	0.0156953
2021-05-05 15:48:37	4.47e+21	4.98153e+20	0.047	4.79e+20	7.70299e+19	0.0765	1.73e+17	1.1079e+17	0.21	3.2e+19	0.0404	6.23e+17	0.101	3.35972e+17	0.104619	1.84715e+18	0.0527237	375.171	17237	TRUE	6.467	15.5673	2.40719	51.3644	1.85432	695.277	5.25924	81.8721	12.66	0.0552451	0.134654	0.0187958
2021-05-05 15:48:40	4.36e+21	4.20821e+20	0.0466	4.71e+20	7.23361e+19	0.0755	2.03e+17	1.41302e+17	0.181	2.86e+19	0.0388	5.67e+17	0.0898	2.80957e+17	0.112666	1.83196e+18	0.0524165	372.085	17234.3	TRUE	5.81758	14.714	2.52923	50.4409	2.0181	511.926	5.46904	80.4716	13.8325	0.0537649	0.145811	0.0272599
2021-05-05 15:48:42	4.85e+21	9.09724e+20	0.0513	5.39e+20	1.40225e+20	0.0865	3.57e+17	2.95285e+17	0.156	4.66e+19	0.0442	8.38e+17	0.126	3.92901e+17	0.121335	1.83247e+18	0.0546637	372.189	15789.1	TRUE	6.4876	19.522	3.00912	55.6086	2.13285	474.881	4.24305	82.8327	12.7678	0.0356095	0.093806	0.0270099
2021-05-05 15:48:44	6.57e+21	2.61347e+21	0.0632	7.95e+20	3.9458e+20	0.111	7.44e+17	6.8203e+17	0.151	1.06e+20	0.0603	1.88e+18	0.19	9.58386e+17	0.114989	1.84003e+18	0.0611687	373.725	11625.2	TRUE	6.62342	24.6553	3.72245	56.383	1.96163	578.537	3.40031	83.8358	12.6575	0.0299377	0.0547689	0.0216596
2021-05-05 15:48:47	4.69e+21	8.27683e+20	0.0479	5.4e+20	1.49115e+20	0.0766	3.66e+17	3.05506e+17	0.13	4.91e+19	0.0406	8.89e+17	0.102	3.52247e+17	0.109055	1.79621e+18	0.0536191	364.825	16009.4	TRUE	5.55064	16.8571	3.03696	55.2306	2.5238	488.092	4.77779	80.5397	14.51	0.0342191	0.108573	0.0296884
2021-05-05 15:48:49	4.42e+21	5.29649e+20	0.0468	4.62e+20	6.82777e+19	0.0768	2.14e+17	1.53067e+17	0.176	2.51e+19	0.0378	6.5e+17	0.0737	3.27486e+17	0.106915	1.80925e+18	0.0528269	367.473	16828.7	TRUE	7.75727	21.1016	2.72023	38.6154	1.98482	446.065	4.01997	84.8276	10.9352	0.052548	0.139649	0.025049
2021-05-05 15:48:51	4.34e+21	4.50686e+20	0.0465	4.47e+20	5.33827e+19	0.0765	1.84e+17	1.23083e+17	0.193	1.84e+19	0.0386	5.41e+17	0.0738	2.72417e+17	0.113494	1.80877e+18	0.0528686	367.375	16989.2	TRUE	8.44255	24.4938	2.90123	34.0111	1.98592	433.713	3.51408	86.0733	10.1952	0.0522506	0.141658	0.0235277
2021-05-05 15:48:53	4.31e+21	4.38035e+20	0.0464	4.27e+20	3.51385e+19	0.0774	1.39e+17	7.83548e+16	0.24	1.06e+19	0.0422	4.91e+17	0.0721	2.65474e+17	0.113152	1.8007e+18	0.0524932	365.736	17028.6	TRUE	12.466	41.324	3.31495	21.5886	1.84952	448.454	2.18646	90.3535	7.24802	0.055288	0.140389	0.0162924
2021-05-05 15:48:56	4.31e+21	4.11109e+20	0.0464	4.18e+20	2.34134e+19	0.078	1.32e+17	7.0933e+16	0.25	8.32e+18	0.0445	4.93e+17	0.0697	2.49976e+17	0.120538	1.81322e+18	0.0525088	368.28	16957.3	FALSE	17.5587	49.4121	2.81412	16.8763	1.97219	330.078	1.87446	92.6211	5.27495	0.0571534	0.155789	0.0165404
2021-05-05 15:48:58	4.28e+21	3.44071e+20	0.0461	4.16e+20	1.7665e+19	0.0771	1.19e+17	5.73529e+16	0.268	6.07e+18	0.0493	4.44e+17	0.073	2.32724e+17	0.122332	1.83044e+18	0.0521669	371.778	16927.3	FALSE	19.4775	56.6839	2.91022	13.6712	1.90784	308.006	1.64617	93.3115	4.79073	0.0643229	0.171017	0.0162244
2021-05-05 15:49:00	4.16e+21	2.45683e+20	0.0459	4.13e+20	1.68523e+19	0.0762	1e+17	3.86914e+16	0.303	3.11e+18	0.0659	3.66e+17	0.0795	1.9855e+17	0.12818	1.82039e+18	0.0520176	369.737	16931.6	FALSE	14.5786	78.9978	5.41874	8.49727	1.84337	435.556	1.16726	92.2112	6.32509	0.0773223	0.204168	0.0149025
2021-05-05 15:49:02	4.07e+21	5.53491e+19	0.0462	4.14e+20	7.69798e+18	0.0767	9.37e+16	3.08199e+16	0.325	2.2e+18	0.0804	3.18e+17	0.0864	1.83919e+17	0.136028	1.86705e+18	0.0513829	379.214	16767.5	FALSE	7.19008	25.1587	3.49908	6.91824	1.72902	249.773	3.33499	83.9038	11.6694	0.294418	0.745299	0.0521222
2021-05-05 15:49:05	4e+21	7.78434e+19	0.047	4.08e+20	1.10589e+19	0.079	9.13e+16	2.98686e+16	0.344	2.53e+18	0.0739	4.3e+17	0.0735	2.26966e+17	0.123069	1.82404e+18	0.051847	370.477	16805.1	FALSE	7.03902	30.7682	4.37109	5.88372	1.89456	370.25	2.74025	84.3126	11.9779	0.256872	0.67561	0.0367727
2021-05-05 15:49:07	4.24e+21	3.30782e+20	0.0462	4.16e+20	2.03683e+19	0.0772	1.06e+17	4.47713e+16	0.296	4.66e+18	0.0564	4.68e+17	0.0738	2.42732e+17	0.119994	1.81802e+18	0.0520769	369.255	16558.4	TRUE	16.24	70.9833	4.37088	9.95726	1.92805	454.941	1.3062	92.7185	5.70925	0.0693369	0.183826	0.0129107
2021-05-05 15:49:09	4.45e+21	5.42572e+20	0.0467	4.75e+20	7.95495e+19	0.0758	2.35e+17	1.73799e+17	0.163	2.51e+19	0.0407	6.24e+17	0.0927	2.73827e+17	0.113836	1.81719e+18	0.0523029	369.086	15936.1	TRUE	6.82056	21.6164	3.1693	40.2244	2.27881	457.709	3.8705	83.6664	12.2668	0.0421598	0.126791	0.0273141
2021-05-05 15:49:11	4.38e+21	4.28642e+20	0.0464	4.57e+20	5.71036e+19	0.0759	2.08e+17	1.46111e+17	0.176	2.06e+19	0.0389	6.02e+17	0.0766	2.99313e+17	0.1101	1.83762e+18	0.0521111	373.236	16078.3	TRUE	7.5064	20.8079	2.77202	34.2193	2.01127	390.822	4.05822	84.4431	11.2495	0.0590882	0.160972	0.0291951
2021-05-05 15:49:14	4.4e+21	5.32922e+20	0.0461	4.39e+20	4.76331e+19	0.0762	1.7e+17	1.09431e+17	0.203	1.43e+19	0.0399	5.69e+17	0.0694	2.78357e+17	0.109927	1.79842e+18	0.0524641	365.275	16260.7	TRUE	11.1881	37.2673	3.33098	25.1318	2.04413	435.278	2.39921	89.4121	7.99174	0.0471116	0.131165	0.0186571
2021-05-05 15:49:16	4.34e+21	3.30477e+20	0.046	4.17e+20	1.12169e+19	0.0771	1.24e+17	6.12002e+16	0.258	6.48e+18	0.048	4.64e+17	0.0718	2.465e+17	0.118738	1.86467e+18	0.0522258	378.73	16179.1	TRUE	29.4624	50.9995	1.731	13.9655	1.88235	183.282	1.85595	94.6524	3.21266	0.0716978	0.188458	0.0188499
2021-05-05 15:49:18	4.34e+21	4.5089e+20	0.0463	4.19e+20	2.54033e+19	0.0778	1.27e+17	6.60862e+16	0.258	7.24e+18	0.0467	5.17e+17	0.0694	2.88916e+17	0.111158	1.80867e+18	0.0523359	367.356	16141.5	FALSE	17.7493	62.2776	3.50875	14.0039	1.78945	384.397	1.49397	93.0412	5.24198	0.0604726	0.14831	0.0140905
2021-05-05 15:49:21	4.37e+21	4.66145e+20	0.0458	4.25e+20	2.99111e+19	0.0761	1.34e+17	7.28553e+16	0.24	9.5e+18	0.0432	5.6e+17	0.0675	2.86223e+17	0.11019	1.81553e+18	0.0523036	368.749	15935.7	FALSE	15.5844	49.0679	3.14853	16.9643	1.95652	410.555	1.87491	91.9981	5.90323	0.0572538	0.151706	0.0148454
2021-05-05 15:49:23	4.31e+21	3.77161e+20	0.0458	4.22e+20	2.39778e+19	0.076	1.23e+17	6.14013e+16	0.257	7.31e+18	0.0462	4.7e+17	0.072	2.53341e+17	0.119201	1.82901e+18	0.0519791	371.486	15806.2	FALSE	15.7296	51.5953	3.28014	15.5532	1.85521	390.509	1.78538	92.1174	5.8563	0.0628296	0.162559	0.0155633
2021-05-05 15:49:25	4.36e+21	4.5773e+20	0.0461	4.19e+20	2.40715e+19	0.0774	1.18e+17	5.68801e+16	0.271	6.12e+18	0.049	5.29e+17	0.0677	2.80686e+17	0.1157	1.81479e+18	0.0525028	368.599	15771.1	FALSE	19.0155	74.7925	3.93325	11.569	1.88467	423.197	1.25152	93.6043	4.92254	0.0583952	0.151259	0.0120201
2021-05-05 15:49:27	4.46e+21	5.74163e+20	0.0461	4.15e+20	2.17345e+19	0.078	1.24e+17	6.31375e+16	0.263	6.4e+18	0.0485	5.84e+17	0.0662	3.14407e+17	0.112527	1.80715e+18	0.0524115	367.047	15626.5	FALSE	26.4171	89.7129	3.39602	10.9589	1.85747	344.241	1.06051	95.1411	3.6015	0.0529373	0.133345	0.0106522
2021-05-05 15:49:30	4.5e+21	6.51609e+20	0.0462	4.12e+20	2.25243e+19	0.0788	1.24e+17	6.3724e+16	0.266	6.63e+18	0.0477	6.27e+17	0.0635	3.36537e+17	0.108401	1.78973e+18	0.0526709	363.51	15664.9	FALSE	28.9291	98.282	3.39733	10.5742	1.86309	353.467	0.972099	95.5398	3.30254	0.0501979	0.125615	0.00975535
2021-05-05 15:49:32	4.5e+21	6.77495e+20	0.0463	4.2e+20	3.3144e+19	0.0785	1.45e+17	8.51294e+16	0.235	8.58e+18	0.0446	6.69e+17	0.0638	3.21478e+17	0.114222	1.7777e+18	0.0529112	361.065	15495.7	FALSE	20.4409	78.9621	3.86294	12.8251	2.08101	389.337	1.19084	94.0315	4.60016	0.0452188	0.120086	0.0121478
2021-05-05 15:49:34	4.52e+21	6.12909e+20	0.0466	4.21e+20	2.55836e+19	0.0796	1.52e+17	9.08046e+16	0.235	9.18e+18	0.0436	6.54e+17	0.0639	3.26246e+17	0.109909	1.81703e+18	0.0529012	369.054	15415.7	FALSE	23.9571	66.7657	2.78689	14.0367	2.00462	281.744	1.41416	94.4176	3.94111	0.0509006	0.161809	0.014468
2021-05-05 15:49:36	4.45e+21	5.57766e+20	0.0467	4.19e+20	2.50871e+19	0.0796	1.37e+17	7.60373e+16	0.255	6.51e+18	0.048	5.45e+17	0.0675	2.74326e+17	0.12294	1.81012e+18	0.0523124	367.651	15336.9	FALSE	22.2331	85.6783	3.85363	11.945	1.98669	329.932	1.10249	94.4593	4.24858	0.0472765	0.129139	0.0131973
2021-05-05 15:49:39	4.5e+21	6.38119e+20	0.0467	4.17e+20	2.61591e+19	0.0805	1.23e+17	6.25127e+16	0.282	5.84e+18	0.05	6.13e+17	0.0642	3.01395e+17	0.115796	1.79601e+18	0.0526641	364.784	15321.9	FALSE	24.3938	109.267	4.47929	9.52692	2.03388	418.46	0.869911	95.0526	3.89658	0.0457909	0.125708	0.00942905
2021-05-05 15:49:41	4.5e+21	5.67971e+20	0.0463	4.18e+20	2.00597e+19	0.0786	1.18e+17	5.6414e+16	0.278	6.15e+18	0.0491	6.11e+17	0.0646	2.99987e+17	0.11764	1.82863e+18	0.0529049	371.41	15158.6	FALSE	28.314	92.353	3.26174	10.0655	2.03675	355.58	1.03283	95.3846	3.36881	0.0512774	0.152515	0.00997826
2021-05-05 15:49:43	4.43e+21	5.46481e+20	0.0467	4.21e+20	2.79692e+19	0.0797	1.21e+17	6.01738e+16	0.284	6.66e+18	0.0492	5.15e+17	0.0726	2.52305e+17	0.128184	1.80607e+18	0.0527673	366.828	15039.9	FALSE	19.5387	82.0542	4.19958	12.932	2.04118	464.807	1.14403	93.8722	4.80443	0.0438766	0.124904	0.0105225
2021-05-05 15:49:45	4.44e+21	5.17039e+20	0.0461	4.18e+20	2.09774e+19	0.0777	1.16e+17	5.4556e+16	0.277	5.86e+18	0.0504	5.35e+17	0.0689	2.52805e+17	0.126981	1.82441e+18	0.0523737	370.553	14946.5	TRUE	24.6474	88.2319	3.57976	10.9533	2.11626	384.511	1.07535	94.88	3.84949	0.0472606	0.137443	0.010445
2021-05-05 15:49:48	4.47e+21	5.34821e+20	0.0469	4.14e+20	1.57409e+19	0.081	1.2e+17	5.83647e+16	0.291	5.99e+18	0.0502	5.63e+17	0.0682	2.68073e+17	0.125256	1.8301e+18	0.0526896	371.708	14933.4	TRUE	33.9765	89.2856	2.62786	10.6394	2.10018	269.699	1.07412	95.9037	2.82265	0.0487578	0.140138	0.0106424
2021-05-05 15:49:51	4.46e+21	5.86147e+20	0.0468	4.19e+20	2.69474e+19	0.08	1.38e+17	7.73252e+16	0.255	7.18e+18	0.0467	5.39e+17	0.0683	2.44777e+17	0.132133	1.80158e+18	0.0526242	365.915	14841.5	TRUE	21.7515	81.6361	3.75312	13.321	2.20201	348.494	1.15554	94.3334	4.33687	0.0398522	0.121725	0.0125918
2021-05-05 15:49:53	4.43e+21	4.66781e+20	0.0465	4.18e+20	1.69031e+19	0.0795	1.29e+17	6.69255e+16	0.268	5.83e+18	0.0502	4.87e+17	0.0714	2.41293e+17	0.131215	1.84314e+18	0.0525113	374.356	14683.4	TRUE	27.615	80.0654	2.89934	11.9713	2.01829	252.567	1.18852	95.1591	3.44592	0.0500436	0.142328	0.0140776
2021-05-05 15:49:55	4.46e+21	5.27505e+20	0.0467	4.17e+20	1.90125e+19	0.0799	1.36e+17	7.44067e+16	0.258	6.67e+18	0.0475	5.4e+17	0.0675	2.58465e+17	0.126586	1.82885e+18	0.0528834	371.454	14554.7	FALSE	27.7451	79.0862	2.85045	12.3519	2.08926	255.522	1.20335	95.1681	3.43009	0.0473961	0.137276	0.0137748
2021-05-05 15:49:57	4.4e+21	4.93863e+20	0.046	4.14e+20	1.86801e+19	0.0776	1.13e+17	5.18195e+16	0.282	4.49e+18	0.0551	4.75e+17	0.0714	2.53083e+17	0.129925	1.81659e+18	0.0522285	368.964	14544.1	FALSE	26.4379	109.992	4.16038	9.45263	1.87686	360.484	0.866746	95.335	3.606	0.0498782	0.132261	0.0101541
2021-05-05 15:50:00	4.44e+21	5.40479e+20	0.0463	4.09e+20	1.43497e+19	0.0791	1.07e+17	4.59232e+16	0.302	4.12e+18	0.057	4.93e+17	0.0699	2.7244e+17	0.123548	1.81351e+18	0.0525424	368.339	14490.5	FALSE	37.6648	131.184	3.48294	8.357	1.80957	312.472	0.735734	96.5167	2.56251	0.0499201	0.126732	0.008432
2021-05-05 15:50:02	4.38e+21	3.87942e+20	0.0461	4.18e+20	1.39845e+19	0.0774	1.13e+17	5.04738e+16	0.282	4.41e+18	0.0561	4.34e+17	0.075	2.2153e+17	0.133789	1.85655e+18	0.0522571	377.08	14381.7	FALSE	27.7409	87.9687	3.17109	10.1613	1.9591	277.064	1.08286	95.2576	3.43383	0.0557324	0.156833	0.0131864
2021-05-05 15:50:04	4.27e+21	3.35365e+20	0.0459	4.13e+20	1.4796e+19	0.0769	9.43e+16	3.26732e+16	0.324	2.89e+18	0.0683	3.97e+17	0.0777	1.97523e+17	0.143861	1.82984e+18	0.0519304	371.656	14349.4	FALSE	22.6659	116.043	5.11972	7.2796	2.00989	452.848	0.816661	94.7681	4.18108	0.0576199	0.166835	0.00971395
2021-05-05 15:50:06	4.37e+21	3.97395e+20	0.0461	4.1e+20	7.95328e+18	0.0779	9.13e+16	2.90785e+16	0.339	2.05e+18	0.0838	4.25e+17	0.0752	2.24412e+17	0.134564	1.8475e+18	0.0522342	375.243	14136	FALSE	49.9663	193.851	3.87965	4.82353	1.89384	273.511	0.502077	97.3284	1.94788	0.0576318	0.156046	0.00795949
2021-05-05 15:50:09	4.44e+21	5.0803e+20	0.0462	4.12e+20	1.40657e+19	0.0786	1.04e+17	4.24149e+16	0.307	4.2e+18	0.0566	5.1e+17	0.0688	2.6351e+17	0.129295	1.8286e+18	0.0526585	371.404	14060.2	FALSE	36.1184	120.959	3.34897	8.23529	1.93541	331.621	0.796625	96.3594	2.66787	0.0511048	0.116499	0.00849716
2021-05-05 15:50:11	4.36e+21	4.01934e+20	0.0462	4.14e+20	1.34247e+19	0.0786	1.12e+17	5.00062e+16	0.297	3.99e+18	0.0585	4.06e+17	0.0774	1.95916e+17	0.145112	1.84074e+18	0.0522052	373.869	14004.7	FALSE	29.94	100.735	3.36458	9.82759	2.07232	268.46	0.949529	95.6512	3.19477	0.0477877	0.144514	0.0122223
2021-05-05 15:50:13	4.26e+21	2.9459e+20	0.0457	4.12e+20	1.06814e+19	0.0762	9.1e+16	2.88912e+16	0.33	2.51e+18	0.0733	3.63e+17	0.0805	1.96438e+17	0.144104	1.84415e+18	0.0519126	374.563	13878	FALSE	27.5797	117.367	4.25554	6.9146	1.84791	369.712	0.813428	95.4693	3.46158	0.0660611	0.179303	0.0103473
2021-05-05 15:50:15	4.38e+21	4.76946e+20	0.0457	4.17e+20	2.19921e+19	0.0765	1e+17	3.88678e+16	0.308	3.21e+18	0.0648	4.33e+17	0.0752	2.3386e+17	0.130159	1.81516e+18	0.0521784	368.673	13739.3	FALSE	21.6872	148.581	6.85112	7.41339	1.85154	565.817	0.638093	94.8086	4.37165	0.0477219	0.126194	0.00778714
2021-05-05 15:50:18	4.4e+21	5.06161e+20	0.0459	4.15e+20	2.09247e+19	0.0773	1.06e+17	4.50122e+16	0.297	4.39e+18	0.0559	5.1e+17	0.0698	2.57898e+17	0.127515	1.81087e+18	0.0526629	367.803	13675.7	FALSE	24.1896	115.299	4.76644	8.60784	1.97753	464.867	0.824183	95.0271	3.92842	0.0495534	0.162122	0.00860085
2021-05-05 15:50:20	4.39e+21	4.25927e+20	0.0459	4.13e+20	1.18167e+19	0.0773	1.02e+17	3.99121e+16	0.306	3.87e+18	0.0589	4.7e+17	0.0716	2.34604e+17	0.137393	1.84353e+18	0.0524681	374.437	13587.8	FALSE	36.0444	110.059	3.05342	8.23404	2.00337	296.069	0.874434	96.2391	2.67002	0.0541733	0.152791	0.00947431
2021-05-05 15:50:22	4.39e+21	4.09523e+20	0.0464	4.13e+20	1.01566e+19	0.0792	1.06e+17	4.36552e+16	0.313	4.03e+18	0.0577	4.23e+17	0.0752	2.13276e+17	0.143603	1.85116e+18	0.052475	375.986	13547.5	FALSE	40.3209	101.619	2.52025	9.52719	1.98335	232.655	0.949136	96.45	2.39206	0.0513688	0.146749	0.0107347
2021-05-05 15:50:24	4.37e+21	4.07354e+20	0.0459	4.09e+20	7.96113e+18	0.0776	9.55e+16	3.34345e+16	0.324	3.18e+18	0.0646	4.14e+17	0.0762	2.1733e+17	0.141202	1.84287e+18	0.052355	374.302	13516.5	FALSE	51.1678	128.099	2.5035	7.68116	1.90494	238.112	0.75828	97.1347	1.89835	0.0533799	0.146683	0.00857885
2021-05-05 15:50:27	4.44e+21	4.61105e+20	0.0462	4.13e+20	1.03167e+19	0.0785	9.97e+16	3.738e+16	0.319	2.83e+18	0.0695	4.71e+17	0.0721	2.34759e+17	0.136737	1.85043e+18	0.0526552	375.837	13414.2	FALSE	44.6951	162.935	3.64547	6.00849	2.00631	275.995	0.595412	97.0133	2.17056	0.0511218	0.161089	0.00849177
2021-05-05 15:50:29	4.46e+21	5.91442e+20	0.0464	4.1e+20	1.84833e+19	0.0793	9.53e+16	3.47081e+16	0.335	3.12e+18	0.0655	4.93e+17	0.0708	2.66793e+17	0.127691	1.79911e+18	0.0524671	365.415	13112.4	FALSE	31.9988	189.565	5.92413	6.3286	1.84787	532.535	0.508078	96.3137	3.00992	0.0448715	0.117544	0.00588227
2021-05-05 15:50:31	4.54e+21	6.00119e+20	0.0463	4.1e+20	1.1265e+19	0.0794	1.07e+17	4.5291e+16	0.303	4.29e+18	0.0566	5.62e+17	0.0673	3.08439e+17	0.120858	1.83228e+18	0.0531106	372.152	13001.7	FALSE	53.2727	139.888	2.62588	7.63345	1.82208	248.725	0.695485	97.2899	1.82626	0.0509905	0.129493	0.00782247
2021-05-05 15:50:34	4.55e+21	6.08167e+20	0.0465	4.2e+20	2.10675e+19	0.0794	1.33e+17	7.12605e+16	0.257	7.86e+18	0.0464	5.92e+17	0.069	3.12401e+17	0.122241	1.83319e+18	0.0526652	372.336	12967.4	FALSE	28.8675	77.375	2.68035	13.277	1.895	295.641	1.23138	95.2778	3.30052	0.0494347	0.129384	0.0114378
2021-05-05 15:50:36	4.41e+21	4.28341e+20	0.0461	4.14e+20	1.10369e+19	0.078	1.06e+17	4.36367e+16	0.3	3.64e+18	0.0615	4.21e+17	0.0776	2.22842e+17	0.138493	1.85171e+18	0.052849	376.098	12971.6	FALSE	38.8098	117.676	3.03212	8.64608	1.88923	252.928	0.819892	96.4817	2.48601	0.0514523	0.15016	0.0107873
2021-05-05 15:50:38	4.34e+21	3.71005e+20	0.0466	4.15e+20	1.33186e+19	0.0789	1.02e+17	3.9835e+16	0.317	3.92e+18	0.0591	4.85e+17	0.0722	2.45655e+17	0.134455	1.84582e+18	0.0525087	374.902	13003	FALSE	27.8562	94.6442	3.39761	8.08247	1.97431	334.344	1.0071	95.3157	3.42171	0.064425	0.180162	0.0108635
2021-05-05 15:50:40	4.55e+21	5.85606e+20	0.0462	4.14e+20	1.27842e+19	0.0789	1.11e+17	4.89071e+16	0.294	4.73e+18	0.054	5.55e+17	0.0675	2.88393e+17	0.122287	1.84368e+18	0.0524754	374.467	13027.6	FALSE	45.807	123.807	2.70279	8.52252	1.92446	261.398	0.782787	96.9143	2.11571	0.0486779	0.130257	0.00831974
2021-05-05 15:50:43	4.49e+21	5.58217e+20	0.0461	4.11e+20	1.30847e+19	0.0787	9.92e+16	3.76179e+16	0.32	3.61e+18	0.0608	5.23e+17	0.069	2.58166e+17	0.13111	1.82852e+18	0.0523139	371.387	12922.7	FALSE	42.662	154.631	3.62456	6.90249	2.02583	347.831	0.626779	96.9194	2.2718	0.0459011	0.129331	0.00678677
2021-05-05 15:50:45	4.46e+21	4.06151e+20	0.0464	4.15e+20	4.73092e+18	0.0792	9.97e+16	3.6206e+16	0.33	3.27e+18	0.0641	4.03e+17	0.0782	2.19146e+17	0.145421	1.88528e+18	0.0521916	382.917	12896.2	FALSE	85.8503	124.205	1.44676	8.11414	1.83896	130.667	0.787921	97.8638	1.13994	0.0539809	0.144826	0.00950285
2021-05-05 15:50:47	4.47e+21	4.80171e+20	0.0458	4.1e+20	6.21009e+18	0.0777	1.05e+17	4.25087e+16	0.299	3.1e+18	0.0659	4.36e+17	0.0749	2.10428e+17	0.143206	1.85551e+18	0.0525036	376.87	12851.6	FALSE	77.3211	154.894	2.00325	7.11009	2.07197	146.09	0.632053	97.9011	1.26616	0.0439599	0.147148	0.00958736
2021-05-05 15:50:49	4.38e+21	4.08593e+20	0.0465	4.25e+20	2.30745e+19	0.0783	1.93e+17	1.30797e+17	0.188	7.16e+18	0.0467	4.89e+17	0.0726	2.50625e+17	0.137092	1.84694e+18	0.0526859	375.129	12651.5	FALSE	17.7076	57.0661	3.2227	14.6421	1.95112	176.414	1.62756	92.8785	5.24513	0.0576257	0.160301	0.0308887
2021-05-05 15:50:52	4.42e+21	4.48716e+20	0.0459	4.21e+20	1.90869e+19	0.0769	1.55e+17	9.27992e+16	0.217	5.34e+18	0.0514	4.32e+17	0.0758	2.10683e+17	0.146786	1.84689e+18	0.052445	375.118	12641.7	FALSE	23.5091	84.0292	3.57433	12.3611	2.05047	205.68	1.12611	94.6265	4.0251	0.045095	0.156804	0.0204004
2021-05-05 15:50:54	4.44e+21	4.29241e+20	0.0457	4.15e+20	9.09182e+18	0.0769	1.22e+17	5.91809e+16	0.262	4.5e+18	0.055	4.08e+17	0.0772	2.16485e+17	0.145084	1.86524e+18	0.0522385	378.847	12637.7	FALSE	47.2117	95.3868	2.0204	11.0294	1.88466	153.628	1.01409	96.7312	2.04888	0.0496074	0.142262	0.0139663
2021-05-05 15:50:56	4.55e+21	6.01022e+20	0.0461	4.12e+20	1.23444e+19	0.0787	1.25e+17	6.31485e+16	0.264	5.5e+18	0.0507	5.28e+17	0.069	2.63537e+17	0.133868	1.83651e+18	0.0529171	373.011	12518.9	FALSE	48.6878	109.277	2.24444	10.4167	2.00352	195.482	0.887151	96.9449	1.99115	0.0431642	0.12283	0.0107612
2021-05-05 15:50:58	4.38e+21	3.94226e+20	0.0464	4.11e+20	7.62046e+18	0.079	1.2e+17	5.75722e+16	0.274	5e+18	0.0527	5.27e+17	0.0692	2.8267e+17	0.126818	1.85363e+18	0.0527631	376.487	12453.2	FALSE	51.7326	78.8452	1.52409	9.48767	1.86437	132.364	1.22563	96.6354	1.86798	0.0702872	0.185746	0.0149618
2021-05-05 15:51:00	4.36e+21	3.62704e+20	0.0461	4.12e+20	7.45438e+18	0.078	1.04e+17	4.13917e+16	0.306	3.29e+18	0.0638	4.24e+17	0.0761	2.2438e+17	0.142185	1.85898e+18	0.0528929	377.575	12390.3	FALSE	48.6565	110.244	2.26577	7.75943	1.88965	180.093	0.878823	96.8853	1.99121	0.061359	0.171223	0.0120625
2021-05-05 15:51:02	4.33e+21	3.25777e+20	0.0463	4.13e+20	7.75335e+18	0.0782	9.79e+16	3.51833e+16	0.322	3.04e+18	0.0668	4.21e+17	0.0772	2.48976e+17	0.130958	1.8622e+18	0.0526375	378.229	12399.1	FALSE	42.0176	107.164	2.55044	7.2209	1.69093	220.37	0.900756	96.5282	2.29733	0.0753775	0.186862	0.0114983
2021-05-05 15:51:05	4.35e+21	3.56981e+20	0.0461	4.14e+20	9.88719e+18	0.0778	1.05e+17	4.24587e+16	0.301	3.06e+18	0.0663	3.75e+17	0.081	2.32396e+17	0.136521	1.85699e+18	0.0524835	377.171	12326.3	FALSE	36.1054	116.66	3.23111	8.16	1.61362	232.866	0.825234	96.272	2.66642	0.064196	0.159782	0.0123212
2021-05-05 15:51:07	4.41e+21	3.87252e+20	0.046	4.13e+20	5.87849e+18	0.0778	1.02e+17	3.89931e+16	0.309	2.87e+18	0.0685	4.01e+17	0.0783	2.18656e+17	0.13727	1.87082e+18	0.0524602	379.979	12324.3	FALSE	65.876	134.931	2.04826	7.15711	1.83393	150.757	0.72311	97.5698	1.48111	0.0564996	0.159012	0.0104247
2021-05-05 15:51:09	4.41e+21	3.4793e+20	0.046	4.13e+20	1.89897e+18	0.0777	9.49e+16	3.12772e+16	0.328	2.49e+18	0.0746	4.22e+17	0.0771	2.33383e+17	0.138012	1.88911e+18	0.0523651	383.693	12156.4	FALSE	183.22	139.731	0.76264	5.90047	1.80819	60.7143	0.704927	98.5002	0.537606	0.0679131	0.179836	0.00953796
2021-05-05 15:51:11	4.36e+21	3.627e+20	0.0464	4.1e+20	5.45396e+18	0.0789	9.89e+16	3.62917e+16	0.323	2.94e+18	0.0676	3.89e+17	0.0793	2.13794e+17	0.147167	1.85899e+18	0.0526344	377.575	12156.4	FALSE	66.5021	123.367	1.85509	7.55784	1.81951	150.281	0.790426	97.5128	1.46631	0.0590539	0.160741	0.0107076
2021-05-05 15:51:14	4.5e+21	5.36129e+20	0.0458	4.12e+20	1.08371e+19	0.0777	9.92e+16	3.71153e+16	0.315	2.54e+18	0.0733	3.63e+17	0.0829	1.86323e+17	0.157734	1.84344e+18	0.05255	374.418	12053.6	FALSE	49.4716	211.074	4.26658	6.99725	1.94823	291.985	0.461567	97.4248	1.96931	0.0347702	0.102287	0.00721938
2021-05-05 15:51:16	4.51e+21	5.10879e+20	0.0461	4.1e+20	5.2697e+18	0.0787	1.12e+17	4.93632e+16	0.288	4.26e+18	0.0557	3.84e+17	0.0786	2.16147e+17	0.145226	1.85983e+18	0.0527042	377.747	12095.7	FALSE	96.9465	119.925	1.23702	11.0938	1.77657	106.754	0.817225	98.0055	1.01092	0.0424963	0.113619	0.010248
2021-05-05 15:51:18	4.47e+21	4.54669e+20	0.0458	4.17e+20	1.06292e+19	0.077	1.1e+17	4.71093e+16	0.287	4.42e+18	0.0554	3.54e+17	0.0834	1.81476e+17	0.154384	1.86737e+18	0.0525155	379.278	11937.6	FALSE	42.7756	102.866	2.40479	12.4859	1.95068	225.628	0.939417	96.6344	2.2591	0.0392462	0.117531	0.0103397
2021-05-05 15:51:21	4.36e+21	3.36576e+20	0.046	4.13e+20	5.81015e+18	0.0777	9.77e+16	3.46825e+16	0.32	2.79e+18	0.0694	2.83e+17	0.0943	1.80428e+17	0.162228	1.87113e+18	0.0523934	380.043	11894.1	FALSE	57.9291	120.637	2.08249	9.85866	1.56849	167.524	0.80662	97.308	1.67978	0.0536654	0.141011	0.0109448
2021-05-05 15:51:23	4.36e+21	3.14358e+20	0.0457	4.13e+20	3.56155e+18	0.0767	8.89e+16	2.55345e+16	0.341	1.02e+18	0.138	2.11e+17	0.116	1.37812e+17	0.189944	1.88147e+18	0.0523197	382.142	11663.2	FALSE	88.2644	308.194	3.49172	4.83412	1.53107	139.48	0.319234	98.386	1.11467	0.0458916	0.124995	0.00920253
2021-05-05 15:51:25	4.37e+21	3.63935e+20	0.0457	4.11e+20	5.56695e+18	0.0768	9.29e+16	3.01544e+16	0.328	2.13e+18	0.0814	2.36e+17	0.107	1.36536e+17	0.193996	1.86306e+18	0.0522925	378.403	11592.9	FALSE	65.3743	170.862	2.61359	9.02542	1.72848	184.615	0.572215	97.7696	1.49554	0.037519	0.116585	0.00857003
2021-05-05 15:51:27	4.32e+21	3.2467e+20	0.0461	4.1e+20	5.65338e+18	0.078	1.02e+17	3.94225e+16	0.309	3.81e+18	0.0595	2.82e+17	0.0957	1.74606e+17	0.16089	1.85807e+18	0.0524611	377.389	11511.7	FALSE	57.4295	85.2153	1.48383	13.5106	1.61506	143.405	1.13782	96.9596	1.68833	0.0531787	0.148062	0.0130145
2021-05-05 15:51:30	4.38e+21	3.75889e+20	0.0461	4.09e+20	3.76462e+18	0.0783	1.03e+17	4.0285e+16	0.308	3.25e+18	0.0634	3.05e+17	0.0899	1.75044e+17	0.165531	1.86215e+18	0.0522983	378.219	11486.9	FALSE	99.8476	115.658	1.15834	10.6557	1.74241	93.4497	0.847184	97.9837	0.981332	0.0465641	0.129707	0.0115528
2021-05-05 15:51:34	4.36e+21	3.32404e+20	0.0463	4.1e+20	2.38791e+18	0.0785	9.78e+16	3.47172e+16	0.324	2.51e+18	0.0733	3.36e+17	0.0856	1.79203e+17	0.165031	1.87307e+18	0.0526143	380.437	11452.9	FALSE	139.203	132.432	0.951359	7.47024	1.87497	68.7818	0.74247	98.3269	0.706356	0.0543297	0.158758	0.0112318
2021-05-05 15:51:36	4.41e+21	4.45664e+20	0.046	4.08e+20	6.79005e+18	0.0781	9.93e+16	3.7208e+16	0.316	2.28e+18	0.0777	3.12e+17	0.0892	2.00261e+17	0.149248	1.84366e+18	0.0522826	374.462	11448.3	FALSE	65.6348	195.466	2.97809	7.30769	1.55797	182.489	0.500536	97.838	1.49064	0.0453601	0.116441	0.00899143
2021-05-05 15:51:39	4.37e+21	3.44487e+20	0.0462	4.09e+20	1.59867e+18	0.0785	9.69e+16	3.38498e+16	0.325	2.47e+18	0.074	3.2e+17	0.0878	2.01766e+17	0.155722	1.87211e+18	0.0524985	380.24	11449.3	FALSE	215.483	139.468	0.647236	7.71875	1.586	47.2285	0.70704	98.6098	0.457622	0.0592781	0.15538	0.0109261
2021-05-05 15:51:41	4.5e+21	4.73668e+20	0.046	4.1e+20	2.51583e+18	0.0783	9.79e+16	3.4837e+16	0.322	3.02e+18	0.0665	3.83e+17	0.0803	2.07354e+17	0.154388	1.87249e+18	0.0526796	380.318	11422.1	FALSE	188.275	156.844	0.833056	7.88512	1.84708	72.2172	0.629107	98.6716	0.524081	0.0442178	0.123276	0.00770681
2021-05-05 15:51:43	4.35e+21	3.24081e+20	0.0462	4.09e+20	1.55758e+18	0.0784	9.29e+16	2.98434e+16	0.337	1.88e+18	0.0884	3.19e+17	0.0891	1.78271e+17	0.157043	1.87229e+18	0.0521979	380.279	11333.6	FALSE	208.067	172.383	0.828498	5.89342	1.78941	52.1916	0.572726	98.7285	0.474502	0.0559321	0.158204	0.0101726
2021-05-05 15:51:45	4.49e+21	4.92217e+20	0.0458	4.08e+20	3.40507e+18	0.0777	9.75e+16	3.48841e+16	0.319	2.9e+18	0.068	3.63e+17	0.0827	2.17772e+17	0.145719	1.85921e+18	0.0528567	377.621	11292.9	FALSE	144.554	169.73	1.17416	7.98898	1.66688	97.6108	0.580748	98.5702	0.681891	0.0448127	0.114735	0.00758198
2021-05-05 15:51:48	4.51e+21	5.1892e+20	0.046	4.08e+20	4.08344e+18	0.0785	1.05e+17	4.24891e+16	0.305	3.92e+18	0.058	3.83e+17	0.0797	2.10382e+17	0.149056	1.85609e+18	0.0527027	376.988	11186	FALSE	127.079	132.377	1.04169	10.235	1.8205	96.1056	0.742738	98.3218	0.773706	0.0404985	0.112912	0.00837356
2021-05-05 15:51:52	4.53e+21	5.61787e+20	0.0456	4.09e+20	7.39773e+18	0.0775	1.02e+17	3.98473e+16	0.306	3.53e+18	0.061	3.45e+17	0.0842	1.93978e+17	0.155773	1.84546e+18	0.0520609	374.828	11161.7	FALSE	75.9405	159.146	2.09567	10.2319	1.77856	185.652	0.615518	97.9576	1.28993	0.0344961	0.0952995	0.00718689
2021-05-05 15:51:54	4.5e+21	4.81384e+20	0.0457	4.11e+20	4.29674e+18	0.0776	1.05e+17	4.20578e+16	0.3	4.16e+18	0.0567	3.56e+17	0.0835	2.14181e+17	0.146805	1.8689e+18	0.0524921	379.589	11041.7	FALSE	112.035	115.717	1.03287	11.6854	1.66215	102.163	0.847832	98.109	0.875701	0.044278	0.1142	0.00900659
2021-05-05 15:51:56	4.39e+21	4.06237e+20	0.0462	4.09e+20	5.82397e+18	0.0785	1.12e+17	4.96037e+16	0.288	4.53e+18	0.0544	3.87e+17	0.0796	2.04167e+17	0.14695	1.85269e+18	0.0524912	376.297	10989.2	FALSE	69.7526	89.677	1.28564	11.7054	1.89551	117.41	1.08516	97.3139	1.39513	0.0495047	0.14368	0.0126702
2021-05-05 15:51:58	4.52e+21	5.56289e+20	0.0457	4.12e+20	1.08533e+19	0.0774	1.12e+17	4.99178e+16	0.284	4.17e+18	0.0566	3.62e+17	0.0828	2.11875e+17	0.150867	1.84336e+18	0.0528227	374.403	10987.5	FALSE	51.2552	133.403	2.60271	11.5193	1.70855	217.424	0.728788	97.2221	1.89683	0.0375904	0.105618	0.00903226
2021-05-05 15:52:01	4.52e+21	5.13232e+20	0.0456	4.1e+20	4.49575e+18	0.0772	1.09e+17	4.62434e+16	0.287	3.5e+18	0.0612	3.34e+17	0.0861	2.14251e+17	0.148084	1.86339e+18	0.0521429	378.47	10840	FALSE	114.159	146.638	1.2845	10.479	1.55892	97.2193	0.670428	98.3099	0.861164	0.0417616	0.107444	0.0092686
2021-05-05 15:52:03	4.5e+21	5.06119e+20	0.0457	4.11e+20	6.79997e+18	0.0773	1.05e+17	4.24452e+16	0.299	3.38e+18	0.0622	3.42e+17	0.0849	1.88241e+17	0.165001	1.8574e+18	0.0530813	377.252	10731.6	FALSE	74.4296	149.739	2.01182	9.88304	1.81682	160.206	0.653668	97.8797	1.31506	0.0372184	0.105834	0.00849374
2021-05-05 15:52:05	4.52e+21	5.35188e+20	0.0458	4.09e+20	5.71779e+18	0.0781	1.12e+17	4.95873e+16	0.287	4.36e+18	0.0554	3.77e+17	0.0809	2.06534e+17	0.152609	1.85318e+18	0.0521969	376.396	10812.8	FALSE	93.6004	122.749	1.31142	11.565	1.82536	115.308	0.79837	97.9995	1.047	0.0383487	0.107321	0.00945434
2021-05-05 15:52:08	4.56e+21	6.12448e+20	0.0458	4.12e+20	1.24887e+19	0.078	1.07e+17	4.51709e+16	0.297	4.18e+18	0.0565	4.17e+17	0.0771	2.60433e+17	0.134916	1.83585e+18	0.0524395	372.876	10744.7	FALSE	49.0402	146.519	2.98773	10.024	1.60118	276.477	0.663384	97.1981	1.98201	0.042034	0.107123	0.00739362
2021-05-05 15:52:10	4.53e+21	5.86785e+20	0.046	4.07e+20	7.92761e+18	0.0791	9.63e+16	3.45388e+16	0.331	2.53e+18	0.0732	3.65e+17	0.0828	2.24199e+17	0.146776	1.83383e+18	0.0522334	372.467	10601.6	FALSE	74.0178	231.931	3.13344	6.93151	1.62802	229.528	0.422997	98.1059	1.32544	0.038166	0.101172	0.00630662
2021-05-05 15:52:12	4.51e+21	5.75838e+20	0.0459	4.1e+20	1.18439e+19	0.0784	1.04e+17	4.23806e+16	0.307	2.62e+18	0.0708	4.25e+17	0.0756	2.38741e+17	0.139794	1.82962e+18	0.0529824	371.611	10625.8	FALSE	48.6191	219.786	4.52056	6.16471	1.78017	279.464	0.443137	97.3951	2.00323	0.0411307	0.109794	0.00757381
2021-05-05 15:52:14	4.54e+21	6.05476e+20	0.0461	4.11e+20	1.28072e+19	0.0787	1.07e+17	4.53749e+16	0.302	2.72e+18	0.0703	4.15e+17	0.0782	2.44282e+17	0.138358	1.82979e+18	0.0522344	371.646	10585.3	FALSE	47.2762	222.601	4.70854	6.55422	1.69885	282.253	0.437344	97.3534	2.05925	0.0400522	0.102199	0.00775823
2021-05-05 15:52:17	4.51e+21	5.31141e+20	0.0461	4.09e+20	6.32029e+18	0.0793	1.1e+17	4.76805e+16	0.297	3.36e+18	0.0629	4.21e+17	0.0776	2.60288e+17	0.139642	1.85041e+18	0.0522494	375.833	10518.4	FALSE	84.0374	158.078	1.88104	7.981	1.61744	132.555	0.620179	98.0364	1.16658	0.0488141	0.118688	0.00929632
2021-05-05 15:52:19	4.55e+21	6.11084e+20	0.0458	4.13e+20	1.43627e+19	0.0776	1.05e+17	4.33061e+16	0.302	3.21e+18	0.0641	4.34e+17	0.0756	2.46305e+17	0.139908	1.83183e+18	0.0526445	372.06	10535.2	FALSE	42.5465	190.369	4.47437	7.39631	1.76205	331.655	0.50984	97.0577	2.28121	0.0397477	0.10431	0.00715239
2021-05-05 15:52:21	4.55e+21	6.41418e+20	0.0462	4.1e+20	1.44327e+19	0.0793	1.01e+17	3.97812e+16	0.32	2.98e+18	0.0663	4.23e+17	0.0762	2.43215e+17	0.144047	1.81773e+18	0.0529136	369.195	10471.4	FALSE	44.442	215.241	4.84318	7.04492	1.7392	362.801	0.451673	97.2186	2.18754	0.0376307	0.0981259	0.00638988
2021-05-05 15:52:23	4.67e+21	7.33824e+20	0.0458	4.11e+20	1.264e+19	0.0785	1.05e+17	4.3349e+16	0.306	3.22e+18	0.0647	4.51e+17	0.0753	2.90582e+17	0.12484	1.83056e+18	0.0525694	371.802	10381	FALSE	58.0556	227.896	3.92547	7.13969	1.55206	291.587	0.428907	97.7461	1.68366	0.0393202	0.0960495	0.00593018
2021-05-05 15:52:26	4.57e+21	6.46862e+20	0.0458	4.11e+20	1.39596e+19	0.0781	1.01e+17	3.95533e+16	0.313	2.73e+18	0.0698	4.42e+17	0.0748	2.55462e+17	0.141024	1.8245e+18	0.0525377	370.57	10353.9	FALSE	46.3383	236.946	5.11339	6.17647	1.7302	352.931	0.410819	97.3418	2.10068	0.0392746	0.101096	0.00630627
2021-05-05 15:52:28	4.43e+21	4.3606e+20	0.046	4.13e+20	8.79398e+18	0.078	9.87e+16	3.61443e+16	0.32	2.31e+18	0.077	4.34e+17	0.0756	2.31278e+17	0.147258	1.85742e+18	0.0520992	377.258	10365.6	FALSE	49.5861	188.77	3.80692	5.32258	1.87653	243.302	0.515516	97.3141	1.96253	0.052819	0.146251	0.00879973
2021-05-05 15:52:30	4.5e+21	5.81095e+20	0.0462	4.09e+20	1.23879e+19	0.0789	1.06e+17	4.46196e+16	0.304	2.58e+18	0.0728	4.23e+17	0.0773	2.49114e+17	0.144544	1.82253e+18	0.0524669	370.17	10405.2	FALSE	46.9082	225.231	4.80151	6.09929	1.69802	277.634	0.432154	97.3344	2.075	0.0426534	0.107984	0.00782684
2021-05-05 15:52:32	4.54e+21	5.68702e+20	0.0457	4.14e+20	1.20855e+19	0.0774	9.41e+16	3.18989e+16	0.331	1.84e+18	0.0887	3.96e+17	0.0793	2.3576e+17	0.145239	1.84689e+18	0.0526528	375.119	10372.1	FALSE	47.0565	309.077	6.56821	4.64646	1.67968	378.869	0.315326	97.4601	2.07113	0.0416868	0.106108	0.00568131
2021-05-05 15:52:35	4.54e+21	6.05654e+20	0.0458	4.11e+20	1.28253e+19	0.078	9.74e+16	3.57777e+16	0.323	2.22e+18	0.0784	4.12e+17	0.0771	2.14484e+17	0.150262	1.82971e+18	0.0524746	371.629	10417.4	FALSE	47.2236	272.817	5.77714	5.38835	1.92089	358.47	0.35715	97.4367	2.06331	0.0352051	0.101626	0.00599896
2021-05-05 15:52:37	4.59e+21	5.6882e+20	0.0461	4.11e+20	4.03725e+18	0.0789	1.06e+17	4.30177e+16	0.306	3.24e+18	0.0631	4.92e+17	0.0705	2.87862e+17	0.134463	1.87009e+18	0.0524534	379.831	10319.6	FALSE	140.893	175.562	1.24606	6.58537	1.70915	93.8509	0.561368	98.5548	0.699501	0.0506713	0.125705	0.00791433
2021-05-05 15:52:39	4.55e+21	5.61808e+20	0.0462	4.1e+20	6.37571e+18	0.0792	1.09e+17	4.65343e+16	0.299	3.37e+18	0.0624	4.65e+17	0.0731	2.53296e+17	0.136794	1.85475e+18	0.0527925	376.715	10266.6	FALSE	88.1168	166.708	1.8919	7.24731	1.8358	137.011	0.588595	98.1238	1.11357	0.0448158	0.120777	0.00841203
2021-05-05 15:52:42	4.55e+21	5.58006e+20	0.0462	4.13e+20	8.99102e+18	0.0791	1.12e+17	4.94748e+16	0.292	3.84e+18	0.0587	4.63e+17	0.0735	2.42518e+17	0.145253	1.85652e+18	0.0527361	377.074	10139.6	FALSE	62.0627	145.314	2.34141	8.29374	1.90914	181.729	0.671526	97.5822	1.57232	0.0430431	0.12175	0.00914067
2021-05-05 15:52:44	4.56e+21	5.94159e+20	0.0459	4.11e+20	9.63775e+18	0.0784	1.14e+17	5.18844e+16	0.285	3.46e+18	0.0617	4.52e+17	0.0745	2.56464e+17	0.136122	1.84436e+18	0.0525068	374.604	10046.7	FALSE	61.6491	171.722	2.78548	7.65487	1.76243	185.754	0.568845	97.6832	1.5845	0.0428815	0.111752	0.00879969
2021-05-05 15:52:46	4.58e+21	7.04151e+20	0.0462	4.11e+20	1.87454e+19	0.0791	1.15e+17	5.42939e+16	0.287	4.18e+18	0.0567	4.6e+17	0.0742	3.08906e+17	0.124407	1.8025e+18	0.0531938	366.103	10059.7	FALSE	37.564	168.457	4.48454	9.08696	1.48913	345.257	0.574028	96.6991	2.57425	0.0430242	0.101882	0.00769966
2021-05-05 15:52:48	4.51e+21	5.53491e+20	0.0461	4.12e+20	1.15822e+19	0.0787	1.05e+17	4.30306e+16	0.308	3.02e+18	0.0663	4.68e+17	0.0738	2.68677e+17	0.139521	1.84002e+18	0.0524821	373.722	10081.3	FALSE	47.788	183.275	3.83517	6.45299	1.74187	269.162	0.530649	97.2547	2.03513	0.0480638	0.123257	0.00819367
2021-05-05 15:52:51	4.53e+21	5.82601e+20	0.0459	4.1e+20	1.05042e+19	0.0782	1.08e+17	4.61733e+16	0.296	2.82e+18	0.0689	4.3e+17	0.077	2.36488e+17	0.140995	1.83578e+18	0.0533327	372.862	10096.6	FALSE	55.4635	206.596	3.72491	6.55814	1.81827	227.496	0.472459	97.6081	1.75986	0.0402837	0.111232	0.00801565
2021-05-05 15:52:53	4.45e+21	4.92423e+20	0.0457	4.11e+20	1.04741e+19	0.0777	1.01e+17	3.90139e+16	0.311	1.99e+18	0.0847	3.86e+17	0.0803	2.45213e+17	0.137758	1.84051e+18	0.0527363	373.823	10069.5	FALSE	47.0132	247.449	5.26339	5.15544	1.57414	268.472	0.393445	97.3574	2.07085	0.0497546	0.120249	0.00828095
2021-05-05 15:52:55	4.47e+21	4.64652e+20	0.0457	4.1e+20	4.63943e+18	0.0776	9.24e+16	2.96656e+16	0.335	2.04e+18	0.083	3.52e+17	0.0844	2.28671e+17	0.149895	1.86273e+18	0.0521959	378.336	10097	FALSE	100.153	227.77	2.27423	5.79545	1.53933	156.391	0.432028	98.4032	0.982531	0.0491707	0.126387	0.00672373
2021-05-05 15:52:57	4.51e+21	5.19369e+20	0.046	4.1e+20	6.1289e+18	0.0787	1.01e+17	3.84961e+16	0.316	2.39e+18	0.0756	4.12e+17	0.0781	2.51455e+17	0.13961	1.85588e+18	0.052826	376.945	10041.9	FALSE	84.741	217.309	2.56439	5.80097	1.63846	159.208	0.451945	98.2119	1.15897	0.0484758	0.120984	0.00776904
2021-05-05 15:53:00	4.5e+21	5.41794e+20	0.0458	4.12e+20	1.14104e+19	0.0779	9.88e+16	3.6804e+16	0.319	2.41e+18	0.075	4.23e+17	0.0767	2.2944e+17	0.146688	1.8408e+18	0.0524917	373.883	10075.8	FALSE	47.4823	224.811	4.73462	5.6974	1.84362	310.033	0.433042	97.3525	2.05029	0.0419382	0.115183	0.00708297
2021-05-05 15:53:02	4.39e+21	4.9997e+20	0.0461	4.05e+20	1.13102e+19	0.0791	9.82e+16	3.72718e+16	0.324	2.33e+18	0.0757	4.05e+17	0.0776	2.38884e+17	0.140999	1.8091e+18	0.0522813	367.443	10242.3	FALSE	44.2052	214.579	4.85417	5.75309	1.69539	303.452	0.452851	97.1725	2.19821	0.04744	0.121277	0.00771595
2021-05-05 15:53:04	4.43e+21	4.55157e+20	0.0458	4.12e+20	9.72677e+18	0.0773	1.01e+17	3.87434e+16	0.31	2.58e+18	0.0726	4.15e+17	0.0783	2.33013e+17	0.14791	1.84854e+18	0.0519329	375.454	10075.5	FALSE	46.7943	176.418	3.77007	6.21687	1.78102	251.056	0.550833	97.1766	2.07668	0.050812	0.136434	0.00866599
2021-05-05 15:53:06	4.55e+21	5.94746e+20	0.0458	4.11e+20	1.07093e+19	0.0781	1.12e+17	5.00502e+16	0.287	3.63e+18	0.0601	4.54e+17	0.0744	2.38859e+17	0.145313	1.83943e+18	0.0525317	373.604	9941.99	FALSE	55.5357	163.842	2.95021	7.99559	1.90071	213.97	0.595009	97.4874	1.7554	0.039867	0.113632	0.00864457
2021-05-05 15:53:09	4.63e+21	7.10842e+20	0.0459	4.12e+20	1.53623e+19	0.0786	1.14e+17	5.26156e+16	0.286	3.24e+18	0.0636	4.95e+17	0.0712	2.79004e+17	0.134402	1.82264e+18	0.0531622	370.194	10029.9	FALSE	46.2718	219.396	4.74146	6.54545	1.77417	291.973	0.443522	97.3067	2.10294	0.0389279	0.100475	0.00739531
2021-05-05 15:53:11	4.55e+21	5.56099e+20	0.0459	4.12e+20	7.798e+18	0.0782	1.07e+17	4.44449e+16	0.3	2.87e+18	0.068	4.68e+17	0.0733	2.52056e+17	0.141891	1.8574e+18	0.052382	377.254	9947.87	FALSE	71.313	193.763	2.71707	6.13248	1.85673	175.453	0.505478	97.9428	1.37342	0.0451367	0.124859	0.0083054
2021-05-05 15:53:13	4.62e+21	7.64703e+20	0.0457	4.09e+20	1.88254e+19	0.0782	1.13e+17	5.26158e+16	0.284	3.29e+18	0.0631	5.01e+17	0.0708	2.80127e+17	0.13248	1.79295e+18	0.0524986	364.162	9912.37	FALSE	40.6209	232.433	5.722	6.56687	1.78848	357.789	0.417569	97.0567	2.38933	0.0360784	0.0933877	0.00695761
2021-05-05 15:53:15	4.63e+21	8.3457e+20	0.0468	4.08e+20	2.38842e+19	0.0817	1.18e+17	5.85535e+16	0.291	4.95e+18	0.0529	6.4e+17	0.0646	3.75432e+17	0.128599	1.7651e+18	0.053103	358.507	10035.9	FALSE	34.9423	168.6	4.8251	7.73438	1.7047	407.904	0.572419	96.5099	2.76198	0.0438777	0.104915	0.00693068
2021-05-05 15:53:18	4.53e+21	5.87836e+20	0.0465	4.14e+20	1.5034e+19	0.0797	1.19e+17	5.72553e+16	0.281	4.91e+18	0.053	5.82e+17	0.067	3.51174e+17	0.120284	1.83334e+18	0.0529144	372.367	10040	FALSE	39.1005	119.722	3.06191	8.43643	1.6573	262.578	0.806195	96.5194	2.4685	0.0582182	0.137778	0.00992203
2021-05-05 15:53:20	4.68e+21	7.99013e+20	0.0466	4.15e+20	2.22255e+19	0.0806	1.31e+17	7.02135e+16	0.264	7.12e+18	0.0472	6.78e+17	0.0652	3.80828e+17	0.115001	1.80489e+18	0.0531281	366.589	10036.6	FALSE	35.9504	112.221	3.12155	10.5015	1.78033	316.541	0.858079	96.2945	2.67854	0.0461718	0.114015	0.00873957
2021-05-05 15:53:22	4.61e+21	7.1746e+20	0.047	4.1e+20	1.60562e+19	0.0821	1.23e+17	6.20325e+16	0.283	6.5e+18	0.0483	6.21e+17	0.0665	3.79596e+17	0.120008	1.81027e+18	0.0535513	367.68	10171.7	FALSE	44.6843	110.379	2.47019	10.467	1.63595	258.836	0.876764	96.7759	2.16577	0.0516639	0.121245	0.00864247
2021-05-05 15:53:25	4.64e+21	8.13367e+20	0.0464	4.11e+20	2.37263e+19	0.0802	1.26e+17	6.60648e+16	0.269	6.42e+18	0.0486	6.16e+17	0.0673	3.53334e+17	0.124103	1.77961e+18	0.0531377	361.454	10105.9	FALSE	34.2812	126.693	3.69569	10.4221	1.74339	359.137	0.759928	96.2773	2.80846	0.0422137	0.104245	0.00785976
2021-05-05 15:53:27	4.77e+21	9.84576e+20	0.0468	4.18e+20	3.48969e+19	0.0814	1.44e+17	8.47102e+16	0.249	9.78e+18	0.0433	7.85e+17	0.0628	4.26684e+17	0.115897	1.76045e+18	0.0539106	357.562	10152	FALSE	28.2139	100.672	3.56819	12.4586	1.83977	411.956	0.948728	95.5108	3.38524	0.0416863	0.105363	0.00822891
2021-05-05 15:53:29	4.86e+21	9.78603e+20	0.048	4.22e+20	2.91839e+19	0.0855	1.46e+17	8.5207e+16	0.275	1.09e+19	0.043	8.39e+17	0.0639	3.90013e+17	0.135342	1.80508e+18	0.0548662	366.627	10263.4	FALSE	33.5323	89.7801	2.67742	12.9917	2.15121	342.505	1.0683	95.9124	2.8603	0.0383266	0.112286	0.00843108
2021-05-05 15:53:31	4.92e+21	1.08878e+21	0.0478	4.29e+20	4.12621e+19	0.0845	1.6e+17	9.99929e+16	0.253	1.43e+19	0.0409	9.58e+17	0.0627	4.64174e+17	0.126639	1.78175e+18	0.0553325	361.888	10336.7	FALSE	26.3869	76.1385	2.88546	14.9269	2.06388	412.65	1.24763	94.9925	3.59998	0.0408644	0.110127	0.00886482
2021-05-05 15:53:34	5.18e+21	1.45228e+21	0.0492	4.47e+20	6.97366e+19	0.0886	1.93e+17	1.34614e+17	0.242	2.21e+19	0.0406	1.28e+18	0.068	5.99603e+17	0.122944	1.73362e+18	0.056839	352.112	10505	FALSE	20.8252	65.7139	3.1555	17.2656	2.13474	518.049	1.4291	93.9119	4.50953	0.0388784	0.101887	0.00868137
2021-05-05 15:53:36	5.61e+21	1.96e+21	0.0506	4.73e+20	1.03603e+20	0.0929	2.21e+17	1.63831e+17	0.238	3e+19	0.0433	1.6e+18	0.081	7.88281e+17	0.112302	1.69747e+18	0.0591264	344.77	10653.2	FALSE	18.9184	65.3335	3.45343	18.75	2.02973	632.374	1.43089	93.4847	4.94146	0.0376694	0.097494	0.00775046
2021-05-05 15:53:38	5.99e+21	2.40052e+21	0.0518	5.06e+20	1.42728e+20	0.0952	2.73e+17	2.16779e+17	0.211	3.88e+19	0.0448	1.91e+18	0.0863	8.59548e+17	0.10574	1.66932e+18	0.0593426	339.053	11504.3	FALSE	16.8189	61.8691	3.67855	20.3141	2.2221	658.4	1.50073	92.8486	5.52049	0.0316765	0.0916116	0.00691362
2021-05-05 15:53:40	6.75e+21	3.15622e+21	0.058	5.75e+20	2.11292e+20	0.111	3.35e+17	2.78712e+17	0.223	6.21e+19	0.0492	2.81e+18	0.0995	1.35682e+18	0.104339	1.67132e+18	0.0629831	339.46	11619.1	FALSE	14.9377	50.8248	3.40245	22.0996	2.07103	758.102	1.8082	91.9012	6.1523	0.0373357	0.0941462	0.00684034
2021-05-05 15:53:43	5.33e+21	1.78141e+21	0.0545	4.92e+20	1.32865e+20	0.1	2.16e+17	1.6042e+17	0.255	3.26e+19	0.0472	1.59e+18	0.0864	1.01114e+18	0.0988743	1.65031e+18	0.0572975	335.192	23813	FALSE	13.4076	54.6444	4.07562	20.5031	1.57248	828.235	1.67205	91.3682	6.81464	0.0490832	0.0896785	0.00638515
2021-05-05 15:53:45	5.67e+21	2.22119e+21	0.0538	4.89e+20	1.39964e+20	0.101	2.18e+17	1.63983e+17	0.263	3.9e+19	0.0472	1.79e+18	0.0916	8.39484e+17	0.104058	1.6039e+18	0.0592237	325.766	19663.2	TRUE	15.8697	56.9537	3.58883	21.7877	2.13226	853.531	1.62302	92.4372	5.82475	0.0331298	0.0766124	0.00528882
2021-05-05 15:53:47	6.02e+21	2.64251e+21	0.0612	5.27e+20	1.85182e+20	0.121	2.51e+17	1.981e+17	0.315	5.71e+19	0.051	2.66e+18	0.11	9.87347e+17	0.120005	1.57073e+18	0.0669754	319.029	12172.3	TRUE	14.2698	46.2787	3.24312	21.4662	2.69409	934.793	1.97657	91.4732	6.41026	0.0322062	0.102307	0.00540683
2021-05-05 15:53:49	4.9e+21	1.4315e+21	0.0501	4.35e+20	8.39706e+19	0.0906	1.63e+17	1.08674e+17	0.273	3e+19	0.0429	1.24e+18	0.0802	5.1752e+17	0.112309	1.61306e+18	0.057063	327.627	20098.7	TRUE	17.0476	47.7165	2.79902	24.1935	2.39604	772.683	1.93866	92.5062	5.42636	0.0318455	0.0918742	0.00503164
2021-05-05 15:53:52	4.63e+21	1.12139e+21	0.0492	4.2e+20	6.49119e+19	0.0878	1.51e+17	9.60459e+16	0.268	2.62e+19	0.0412	1.07e+18	0.0739	4.62413e+17	0.110324	1.63171e+18	0.0559645	331.415	19933.2	TRUE	17.2756	42.8012	2.47755	24.486	2.31395	675.842	2.1577	92.3521	5.34582	0.0363467	0.102425	0.00558155
2021-05-05 15:53:54	5.33e+21	1.86188e+21	0.0507	4.6e+20	1.0901e+20	0.0925	1.98e+17	1.4368e+17	0.247	4.81e+19	0.0418	1.83e+18	0.0803	7.0117e+17	0.104791	1.61288e+18	0.0584179	327.59	16480.2	TRUE	17.08	38.7086	2.26631	26.2842	2.60993	758.697	2.37894	92.0853	5.39142	0.0332113	0.105623	0.00553986
2021-05-05 15:53:56	4.59e+21	1.15951e+21	0.0484	4.19e+20	7.18176e+19	0.0854	1.74e+17	1.20269e+17	0.23	3.25e+19	0.0397	1.17e+18	0.0713	5.03236e+17	0.109025	1.59539e+18	0.0559076	324.036	20998.7	TRUE	16.1452	35.6772	2.20977	27.7778	2.32495	597.14	2.56766	91.6068	5.67395	0.038105	0.106412	0.00706254
2021-05-05 15:53:59	5.04e+21	1.54361e+21	0.05	4.44e+20	9.01488e+19	0.0904	2.03e+17	1.48237e+17	0.231	4.23e+19	0.0414	1.44e+18	0.0816	5.09381e+17	0.116017	1.62603e+18	0.0570743	330.26	17371.8	TRUE	17.1229	36.492	2.13118	29.375	2.82696	608.139	2.52051	91.9787	5.37166	0.0290276	0.0931659	0.00692923
2021-05-05 15:54:01	5.08e+21	1.57433e+21	0.0513	4.59e+20	1.0421e+20	0.0934	2.33e+17	1.78092e+17	0.22	5.63e+19	0.0412	1.95e+18	0.0812	7.95928e+17	0.10219	1.63035e+18	0.0589323	331.137	14889.3	TRUE	15.1074	27.9633	1.85097	28.8718	2.44997	585.145	3.23923	90.5796	5.99573	0.0439222	0.133156	0.00831651
2021-05-05 15:54:03	4.96e+21	1.34221e+21	0.0487	4.34e+20	6.78625e+19	0.0868	1.84e+17	1.27336e+17	0.228	3.87e+19	0.0405	1.35e+18	0.0755	6.84904e+17	0.0985256	1.68249e+18	0.0556856	341.727	21319	TRUE	19.7784	34.6825	1.75355	28.6667	1.97108	532.941	2.66692	92.4954	4.67658	0.0451653	0.109191	0.00674447
2021-05-05 15:54:05	4.74e+21	1.23935e+21	0.0473	4.21e+20	6.67177e+19	0.0825	1.95e+17	1.40171e+17	0.201	3.82e+19	0.0385	1.39e+18	0.065	5.41562e+17	0.102387	1.62801e+18	0.0555452	330.663	24636.3	TRUE	18.5761	32.4438	1.74654	27.482	2.56665	475.975	2.837	92.043	4.95492	0.0386763	0.118198	0.00825176
2021-05-05 15:54:08	4.54e+21	1.05305e+21	0.0486	4.1e+20	5.71043e+19	0.0864	1.91e+17	1.36385e+17	0.213	3.13e+19	0.0391	1.16e+18	0.0683	5.88557e+17	0.0991734	1.62164e+18	0.0554974	329.368	22848.9	TRUE	18.4409	33.6439	1.82442	26.9828	1.97092	418.699	2.73727	92.0923	4.99392	0.0495122	0.117391	0.00959264
2021-05-05 15:54:10	4.81e+21	1.30456e+21	0.0497	4.18e+20	6.32327e+19	0.0904	1.95e+17	1.40096e+17	0.226	2.74e+19	0.0411	1.02e+18	0.0758	5.51559e+17	0.110013	1.63024e+18	0.0559228	331.115	21375.2	TRUE	20.6311	47.6117	2.30776	26.8627	1.8493	451.354	1.96128	93.38	4.52617	0.0377114	0.0870828	0.00778236
2021-05-05 15:54:12	5.21e+21	1.68374e+21	0.0549	4.57e+20	1.00125e+20	0.104	2.13e+17	1.57769e+17	0.266	3.41e+19	0.0458	1.26e+18	0.0947	8.9568e+17	0.107198	1.63992e+18	0.0583611	333.082	20029.7	TRUE	16.8163	49.3765	2.93623	27.0635	1.40675	634.632	1.87325	92.4944	5.50028	0.0466444	0.0787483	0.00668038
2021-05-05 15:54:14	5.91e+21	2.35868e+21	0.0585	5.01e+20	1.4159e+20	0.115	2.83e+17	2.27377e+17	0.25	5.03e+19	0.048	1.75e+18	0.105	1.10026e+18	0.10582	1.65158e+18	0.0608827	335.449	17361.1	TRUE	16.6586	46.8923	2.81491	28.7429	1.59054	622.709	1.96977	92.3673	5.54473	0.040882	0.0701576	0.00712707
2021-05-05 15:54:17	5.64e+21	2.13504e+21	0.0548	4.93e+20	1.38281e+20	0.103	2.51e+17	1.96103e+17	0.24	4.57e+19	0.0467	1.41e+18	0.105	8.55537e+17	0.104835	1.63002e+18	0.0581851	331.07	18109	TRUE	15.4399	46.7185	3.02584	32.4113	1.64809	705.144	1.96866	91.9729	5.95685	0.0350236	0.0599354	0.00665809
2021-05-05 15:54:19	5.91e+21	2.34666e+21	0.0589	5.17e+20	1.56373e+20	0.115	2.49e+17	1.93189e+17	0.287	5.05e+19	0.0505	1.52e+18	0.126	8.90047e+17	0.112975	1.65717e+18	0.0612894	336.585	15197.5	TRUE	15.0068	46.4685	3.09649	33.2237	1.70777	809.43	1.97569	91.8073	6.1177	0.0326922	0.060682	0.00589674
2021-05-05 15:54:22	5.82e+21	2.26209e+21	0.058	5.07e+20	1.46923e+20	0.112	2.5e+17	1.94274e+17	0.27	4.69e+19	0.0485	1.48e+18	0.116	9.82481e+17	0.109713	1.65464e+18	0.0605495	336.071	14001.6	TRUE	15.3965	48.2322	3.13268	31.6892	1.50639	756.266	1.90748	92.0021	5.97552	0.0377197	0.0710256	0.00612573
2021-05-05 15:54:24	5.78e+21	2.19531e+21	0.055	4.95e+20	1.32212e+20	0.105	2.44e+17	1.87854e+17	0.256	4.68e+19	0.0456	1.47e+18	0.104	8.51023e+17	0.110435	1.6671e+18	0.0595251	338.601	14371.7	TRUE	16.6044	46.9084	2.82505	31.8367	1.72733	703.803	1.9688	92.3532	5.56196	0.0340913	0.0758027	0.00611132
2021-05-05 15:54:26	6.34e+21	2.7161e+21	0.0561	5.32e+20	1.65244e+20	0.107	2.47e+17	1.9024e+17	0.272	6.77e+19	0.047	1.92e+18	0.112	9.36165e+17	0.107975	1.68533e+18	0.0608874	342.305	13672.8	TRUE	16.4369	40.1197	2.44083	35.2604	2.05092	868.608	2.29298	91.9937	5.59677	0.0301742	0.0813804	0.00503114
2021-05-05 15:54:29	5.71e+21	2.16096e+21	0.0541	4.97e+20	1.3782e+20	0.101	2.38e+17	1.82413e+17	0.243	5.29e+19	0.046	1.51e+18	0.104	8.40876e+17	0.103276	1.65052e+18	0.0584548	335.234	20145	TRUE	15.6796	40.8498	2.60529	35.0331	1.79575	755.538	2.24708	91.7927	5.85428	0.0339831	0.0657649	0.00623768
2021-05-05 15:54:31	6.29e+21	2.6424e+21	0.0703	6.3e+20	2.60845e+20	0.137	2.57e+17	1.99869e+17	0.369	6.93e+19	0.0591	2.04e+18	0.146	1.51983e+18	0.133483	1.69636e+18	0.0679563	344.544	15100.4	TRUE	10.1301	38.1298	3.764	33.9706	1.34226	1305.08	2.32855	88.7872	8.76465	0.0466066	0.068079	0.00491626
2021-05-05 15:54:33	5.04e+21	1.54256e+21	0.0536	4.72e+20	1.18043e+20	0.0983	1.87e+17	1.32221e+17	0.284	3.56e+19	0.0466	1.02e+18	0.108	5.85205e+17	0.11076	1.62652e+18	0.0561542	330.359	22481	TRUE	13.0679	43.3304	3.3158	34.902	1.74298	892.768	2.09658	90.8459	6.95186	0.0325261	0.0673842	0.00578743
2021-05-05 15:54:35	4.53e+21	1.09128e+21	0.0496	4.17e+20	6.89849e+19	0.0887	1.47e+17	9.31405e+16	0.276	2.01e+19	0.045	6.92e+17	0.0925	4.97837e+17	0.111495	1.59921e+18	0.0551465	324.813	23840.7	TRUE	15.8191	54.2925	3.43209	29.0462	1.39001	740.654	1.7009	92.3459	5.83762	0.0402584	0.0697568	0.00553207
2021-05-05 15:54:38	4.61e+21	1.15076e+21	0.049	4.14e+20	6.39082e+19	0.0877	1.5e+17	9.58191e+16	0.265	1.95e+19	0.0433	6.8e+17	0.0855	4.91464e+17	0.110112	1.60876e+18	0.0545502	326.751	24657.4	TRUE	18.0064	59.0133	3.27734	28.6765	1.38362	666.967	1.57828	93.1395	5.17257	0.0380483	0.0660607	0.00551002
2021-05-05 15:54:40	4.66e+21	1.25933e+21	0.0486	4.12e+20	6.78353e+19	0.0868	1.47e+17	9.37364e+16	0.267	1.61e+19	0.0436	6.51e+17	0.0799	4.6918e+17	0.107438	1.58152e+18	0.0541049	321.219	25164.2	TRUE	18.5644	78.219	4.21338	24.7312	1.38753	723.682	1.19743	93.6621	5.04524	0.0334798	0.0569671	0.00473894
2021-05-05 15:54:43	4.73e+21	1.17495e+21	0.0505	4.34e+20	7.42113e+19	0.0908	1.47e+17	9.13184e+16	0.291	1.61e+19	0.0473	5.64e+17	0.0997	4.94589e+17	0.113854	1.65331e+18	0.0550786	335.802	23415.1	TRUE	15.8324	72.978	4.6094	28.5461	1.14034	812.665	1.27126	92.7738	5.85973	0.0372643	0.0530982	0.00485849
2021-05-05 15:54:45	4.41e+21	8.49205e+20	0.049	4.17e+20	5.66303e+19	0.0861	1.36e+17	8.02285e+16	0.283	1.34e+19	0.0475	4.72e+17	0.1	3.95554e+17	0.119098	1.65598e+18	0.0541707	336.344	24364.1	TRUE	14.9956	63.3735	4.22615	28.3898	1.19326	705.863	1.45614	92.2808	6.15387	0.0409459	0.0622919	0.00594413
2021-05-05 15:54:47	4.44e+21	8.95333e+20	0.0489	4.09e+20	5.02626e+19	0.0869	1.37e+17	8.14811e+16	0.282	1.19e+19	0.0491	4.63e+17	0.101	3.71579e+17	0.121961	1.64848e+18	0.055019	334.821	23306	TRUE	17.8131	75.238	4.22375	25.7019	1.24604	616.862	1.24156	93.4126	5.24404	0.0368295	0.0591479	0.00580358
2021-05-05 15:54:49	4.72e+21	1.09979e+21	0.0512	4.16e+20	4.96171e+19	0.0947	1.41e+17	8.42979e+16	0.312	1.73e+19	0.0483	6.08e+17	0.107	3.78609e+17	0.133791	1.68362e+18	0.0553594	341.956	19862.5	TRUE	22.1655	63.5716	2.86804	28.4539	1.60588	588.592	1.48134	94.1713	4.24855	0.0305888	0.0631509	0.00511411
2021-05-05 15:54:52	4.62e+21	1.04987e+21	0.0483	4.12e+20	5.06857e+19	0.086	1.32e+17	7.60823e+16	0.293	1.43e+19	0.0466	5.46e+17	0.0937	3.64165e+17	0.118885	1.66033e+18	0.0540727	337.226	23169.8	TRUE	20.7134	73.4175	3.54445	26.1905	1.49932	666.196	1.28148	94.0831	4.54215	0.031087	0.057628	0.00457223
2021-05-05 15:54:55	5.36e+21	1.80442e+21	0.0544	4.77e+20	1.17158e+20	0.102	1.87e+17	1.3131e+17	0.292	2.7e+19	0.0507	8.46e+17	0.121	6.10775e+17	0.11543	1.65356e+18	0.0569651	335.852	21405.3	TRUE	15.4016	66.8304	4.33919	31.9149	1.38513	892.224	1.38448	92.5253	6.00752	0.0292426	0.0486672	0.00482251
2021-05-05 15:54:57	5.38e+21	1.62856e+21	0.0506	4.63e+20	8.33366e+19	0.0918	1.55e+17	9.62426e+16	0.294	2.92e+19	0.0441	1e+18	0.0918	5.10468e+17	0.115444	1.74464e+18	0.0558343	354.352	20441.5	TRUE	19.542	55.7727	2.85399	29.2	1.95899	865.902	1.6755	93.4473	4.78187	0.0278479	0.0636854	0.00374717
2021-05-05 15:54:59	5.89e+21	2.11861e+21	0.0548	5.08e+20	1.26317e+20	0.103	2.04e+17	1.4493e+17	0.28	4.2e+19	0.0475	1.36e+18	0.107	7.98111e+17	0.113129	1.75392e+18	0.0582693	356.236	18301.3	TRUE	16.7721	50.4431	3.00755	30.8824	1.70402	871.574	1.8347	92.5478	5.51795	0.0330172	0.0618302	0.00470112
2021-05-05 15:55:01	4.64e+21	1.12694e+21	0.0485	4.21e+20	6.54609e+19	0.0855	1.54e+17	9.89761e+16	0.254	1.66e+19	0.0476	5.94e+17	0.0992	3.80877e+17	0.1179	1.63379e+18	0.0546267	331.836	24465.2	TRUE	17.2154	67.8877	3.94343	27.9461	1.55956	661.381	1.37175	93.1247	5.40938	0.029805	0.0585153	0.00588835
2021-05-05 15:55:04	5.5e+21	1.93197e+21	0.0527	4.92e+20	1.30898e+20	0.0965	2.02e+17	1.46115e+17	0.261	3.64e+19	0.0496	9.61e+17	0.129	4.91405e+17	0.118394	1.65935e+18	0.0566338	337.028	19846.9	TRUE	14.7594	53.076	3.59609	37.8772	1.95562	895.853	1.73259	91.9587	6.23053	0.0218559	0.0511023	0.00527181
2021-05-05 15:55:06	5.24e+21	1.60772e+21	0.0514	4.6e+20	9.23957e+19	0.094	1.72e+17	1.15109e+17	0.276	2.86e+19	0.0472	9e+17	0.11	4.95165e+17	0.11916	1.68923e+18	0.0563205	343.096	19167.8	TRUE	17.4004	56.214	3.23062	31.7778	1.81758	802.681	1.65288	92.9149	5.33982	0.0269211	0.0605708	0.00491038
2021-05-05 15:55:08	5.71e+21	1.95638e+21	0.0537	5e+20	1.20116e+20	0.0997	1.86e+17	1.27208e+17	0.294	3.28e+19	0.0507	1.08e+18	0.122	6.76695e+17	0.111262	1.74566e+18	0.0578696	354.558	17016.9	TRUE	16.2875	59.6458	3.66207	30.3704	1.59599	944.245	1.55363	92.6676	5.68951	0.0299902	0.0548187	0.00440476
2021-05-05 15:55:10	4.53e+21	9.34604e+20	0.0474	3.99e+20	3.51286e+19	0.0836	1.32e+17	7.56866e+16	0.271	1.24e+19	0.0445	5.33e+17	0.0796	3.37246e+17	0.118078	1.67208e+18	0.0539078	339.612	24816.4	TRUE	26.6052	75.3713	2.83295	23.2645	1.58045	464.133	1.26124	95.0614	3.57304	0.0330614	0.0659605	0.00525238
2021-05-05 15:55:13	4.27e+21	7.48334e+20	0.0472	3.84e+20	2.75904e+19	0.083	1.23e+17	6.78414e+16	0.279	8.41e+18	0.0486	4.41e+17	0.0826	2.90642e+17	0.126659	1.63779e+18	0.0536771	332.648	24948.6	TRUE	27.123	88.9814	3.28067	19.0703	1.51733	406.69	1.07106	95.3041	3.51378	0.0358873	0.0694588	0.00577103
2021-05-05 15:55:15	5.5e+21	1.9088e+21	0.057	5e+20	1.36553e+20	0.108	1.96e+17	1.39752e+17	0.312	3.01e+19	0.0535	1.02e+18	0.131	6.21403e+17	0.12044	1.67012e+18	0.0578628	339.216	17930.8	TRUE	13.9784	63.4153	4.53665	29.5098	1.64145	977.109	1.44908	91.8937	6.57396	0.0277094	0.0507703	0.00480935
2021-05-05 15:55:17	5.28e+21	1.49933e+21	0.053	4.77e+20	9.43785e+19	0.0974	1.77e+17	1.17785e+17	0.29	2.56e+19	0.0508	8.71e+17	0.119	5.28909e+17	0.114572	1.75824e+18	0.0558718	357.113	18996.1	TRUE	15.8864	58.5678	3.68666	29.3915	1.64678	801.279	1.57939	92.5011	5.82266	0.0304411	0.0611352	0.00527212
2021-05-05 15:55:20	4.21e+21	6.40118e+20	0.0466	3.86e+20	2.47108e+19	0.0808	1.19e+17	6.30862e+16	0.275	7.71e+18	0.0486	4.49e+17	0.0774	2.65254e+17	0.1277	1.66021e+18	0.0531914	337.202	26019.4	TRUE	25.9044	83.0244	3.20503	17.1715	1.69272	391.698	1.14495	95.059	3.6696	0.0382882	0.0818114	0.00630732
2021-05-05 15:55:22	4.59e+21	1.09156e+21	0.0512	4.29e+20	7.49406e+19	0.093	1.41e+17	8.62051e+16	0.31	1.29e+19	0.0562	5.53e+17	0.117	3.89743e+17	0.127642	1.62699e+18	0.0556566	330.455	23746.9	TRUE	14.5656	84.6167	5.80935	23.3273	1.41888	869.329	1.09282	92.4706	6.34855	0.0297861	0.0536338	0.00463773
2021-05-05 15:55:24	4.44e+21	8.51464e+20	0.0485	4.11e+20	4.78228e+19	0.0854	1.24e+17	6.7794e+16	0.299	1.09e+19	0.0507	5.49e+17	0.0904	3.71944e+17	0.118298	1.66889e+18	0.0547295	338.964	25493.2	TRUE	17.8045	78.1159	4.38741	19.8543	1.47603	705.414	1.19617	93.4398	5.24809	0.0390459	0.0721208	0.00475319
2021-05-05 15:55:26	5.48e+21	1.80918e+21	0.0566	4.85e+20	1.13496e+20	0.108	1.73e+17	1.15505e+17	0.342	2.76e+19	0.0521	1.02e+18	0.117	7.47628e+17	0.114886	1.70715e+18	0.0584659	346.737	20808.5	TRUE	15.9406	65.5501	4.11216	27.0588	1.36431	982.601	1.41379	92.6742	5.81374	0.0356993	0.0586013	0.00396758
2021-05-05 15:55:29	4.81e+21	1.19959e+21	0.0507	4.31e+20	6.56089e+19	0.0921	1.46e+17	8.94514e+16	0.297	1.79e+19	0.0477	7.76e+17	0.0925	4.54202e+17	0.122718	1.67906e+18	0.0548453	341.031	22839.9	TRUE	18.2839	67.0161	3.6653	23.067	1.70849	733.459	1.39355	93.3904	5.10779	0.0334238	0.0702289	0.00460369
2021-05-05 15:55:31	4.79e+21	1.18217e+21	0.0521	4.42e+20	7.687e+19	0.0957	1.45e+17	8.84918e+16	0.327	2.11e+19	0.0479	7.77e+17	0.102	4.13275e+17	0.120216	1.67786e+18	0.0556672	340.787	21837.3	TRUE	15.3788	56.0269	3.64313	27.1557	1.8801	868.669	1.64653	92.2499	5.99851	0.0304069	0.0701048	0.00457493
2021-05-05 15:55:33	4.35e+21	7.18156e+20	0.0479	4.11e+20	4.34399e+19	0.0832	1.17e+17	6.01157e+16	0.302	1.2e+19	0.0474	5.03e+17	0.0903	3.2574e+17	0.120111	1.68903e+18	0.0537522	343.055	25177.4	TRUE	16.5322	59.8463	3.61999	23.8569	1.54418	722.605	1.54928	92.719	5.6084	0.040157	0.0782471	0.0048804
2021-05-05 15:55:35	5.05e+21	1.45535e+21	0.0532	4.81e+20	1.17204e+20	0.0962	1.41e+17	8.46982e+16	0.344	2.83e+19	0.0478	8.45e+17	0.111	5.77165e+17	0.121527	1.67173e+18	0.0559268	339.542	23181.9	TRUE	12.4172	51.4257	4.14148	33.4911	1.46405	1383.78	1.7661	90.8231	7.31428	0.0339408	0.0592078	0.00336548
2021-05-05 15:55:38	6.48e+21	2.75843e+21	0.0652	5.95e+20	2.18359e+20	0.128	2.11e+17	1.5271e+17	0.396	5.12e+19	0.0573	1.6e+18	0.146	9.99108e+17	0.126665	1.73075e+18	0.0629661	351.53	15811.9	TRUE	12.6325	53.8756	4.26483	32	1.60143	1429.89	1.68949	91.0223	7.20538	0.0303085	0.0491136	0.00344962
2021-05-05 15:55:40	5.82e+21	2.10431e+21	0.0545	5.42e+20	1.65954e+20	0.0993	1.71e+17	1.12802e+17	0.334	4.84e+19	0.0483	1.39e+18	0.119	7.73002e+17	0.10929	1.72802e+18	0.0592531	350.975	17338.5	TRUE	12.6801	43.4774	3.4288	34.8201	1.79819	1471.19	2.08537	90.6664	7.15031	0.0314698	0.063217	0.00327581
2021-05-05 15:55:42	6.49e+21	2.76e+21	0.0589	5.91e+20	2.13506e+20	0.111	2.13e+17	1.54578e+17	0.328	5.96e+19	0.0532	1.72e+18	0.135	8.56801e+17	0.116762	1.73467e+18	0.0609562	352.326	15821	TRUE	12.927	46.3088	3.58232	34.6512	2.00747	1381.22	1.9633	90.9181	7.03318	0.0263853	0.055399	0.00360817
2021-05-05 15:55:44	4.67e+21	1.04916e+21	0.0505	4.34e+20	6.75532e+19	0.0904	1.36e+17	7.9288e+16	0.309	1.86e+19	0.0497	7e+17	0.106	4.62721e+17	0.125299	1.68391e+18	0.0552903	342.016	22699.1	TRUE	15.5308	56.4063	3.63189	26.5714	1.51279	851.997	1.63645	92.3058	5.94339	0.038128	0.071607	0.00466903
2021-05-05 15:55:47	6.12e+21	2.40294e+21	0.0577	5.72e+20	1.95816e+20	0.107	1.99e+17	1.40781e+17	0.328	5.62e+19	0.0525	1.51e+18	0.137	8.23143e+17	0.113501	1.72866e+18	0.0595169	351.104	15948.7	TRUE	12.2714	42.757	3.48427	37.2185	1.83443	1390.92	2.1149	90.4267	7.36888	0.0289852	0.0566212	0.00386956
2021-05-05 15:55:49	5.46e+21	1.63253e+21	0.0532	5.01e+20	1.13641e+20	0.0969	1.63e+17	1.03052e+17	0.316	3.6e+19	0.0494	1.05e+18	0.123	4.97791e+17	0.123819	1.78001e+18	0.0562729	361.534	18216.2	TRUE	14.3656	45.348	3.1567	34.2857	2.10932	1102.76	2.01807	91.5155	6.37045	0.0261438	0.0659332	0.00391314
2021-05-05 15:55:51	5.02e+21	1.26617e+21	0.0556	5.1e+20	1.30095e+20	0.1	1.69e+17	1.10205e+17	0.318	3.06e+19	0.0525	8.47e+17	0.135	5.77888e+17	0.130434	1.74576e+18	0.0571435	354.577	20928.1	TRUE	9.73271	41.3782	4.25146	36.1275	1.46568	1180.48	2.14223	88.6416	9.1076	0.0375403	0.0657138	0.00528133
2021-05-05 15:55:53	6.53e+21	2.80598e+21	0.0692	6.54e+20	2.77111e+20	0.134	2.51e+17	1.92672e+17	0.379	6.45e+19	0.0615	1.78e+18	0.164	1.06479e+18	0.133733	1.73189e+18	0.0649276	351.762	15844.8	TRUE	10.1258	43.5036	4.2963	36.236	1.67169	1438.25	2.04746	89.0719	8.7965	0.0307559	0.0488405	0.00457196
2021-05-05 15:55:56	6.76e+21	2.97599e+21	0.0695	6.75e+20	2.9204e+20	0.134	2.54e+17	1.94732e+17	0.375	7.63e+19	0.0615	2.05e+18	0.159	1.23165e+18	0.134938	1.75979e+18	0.0653177	357.429	14493.6	TRUE	10.1904	39.0038	3.82752	37.2195	1.66444	1499.7	2.27925	88.8995	8.72389	0.0335836	0.0594895	0.00425377
2021-05-05 15:55:58	4.91e+21	1.20616e+21	0.0532	4.92e+20	1.17154e+20	0.0947	1.79e+17	1.20988e+17	0.281	2.62e+19	0.0507	8.7e+17	0.117	5.64605e+17	0.117017	1.72251e+18	0.0562134	349.855	22124	TRUE	10.2955	46.0368	4.47153	30.1149	1.5409	968.31	1.9392	89.2748	8.6712	0.0391453	0.0692044	0.00647659
2021-05-05 15:56:00	5.2e+21	1.49613e+21	0.053	4.86e+20	1.1115e+20	0.0961	1.58e+17	9.99875e+16	0.315	2.78e+19	0.0503	9.49e+17	0.114	5.12388e+17	0.122799	1.72252e+18	0.0560258	349.859	22086.3	TRUE	13.4604	53.8175	3.9982	29.294	1.85211	1111.64	1.69857	91.4125	6.79121	0.0292405	0.0643818	0.00409863
2021-05-05 15:56:03	4.88e+21	1.30905e+21	0.0505	4.47e+20	8.56028e+19	0.0907	1.35e+17	7.90695e+16	0.316	2.28e+19	0.0478	8.26e+17	0.103	3.97324e+17	0.120815	1.66071e+18	0.0554842	337.303	21584.3	TRUE	15.2922	57.4145	3.75451	27.6029	2.07891	1082.63	1.60696	92.2628	6.03334	0.0263094	0.0669785	0.00361164
2021-05-05 15:56:05	5.21e+21	1.54384e+21	0.0566	4.87e+20	1.15967e+20	0.107	1.62e+17	1.04578e+17	0.348	2.46e+19	0.0515	8.57e+17	0.119	5.86119e+17	0.120239	1.70499e+18	0.0569648	346.297	20232.5	TRUE	13.3128	62.7576	4.71409	28.7048	1.46216	1108.9	1.45908	91.5684	6.87824	0.0320814	0.0574304	0.00479928
2021-05-05 15:56:07	4.62e+21	1.04026e+21	0.0486	4.43e+20	8.07135e+19	0.084	1.3e+17	7.39318e+16	0.293	1.63e+19	0.0487	6.38e+17	0.0986	3.90805e+17	0.119576	1.66479e+18	0.0537105	338.133	24588.1	TRUE	12.8884	63.8199	4.95175	25.5486	1.63253	1091.73	1.43179	91.3764	7.08984	0.0324515	0.0656088	0.00394484
2021-05-05 15:56:09	5.12e+21	1.52586e+21	0.0575	4.87e+20	1.23255e+20	0.108	1.67e+17	1.10706e+17	0.352	2.7e+19	0.0539	9.52e+17	0.125	7.30022e+17	0.119717	1.67149e+18	0.0585738	339.494	21163	TRUE	12.3796	56.5132	4.56501	28.3613	1.30407	1113.36	1.60915	90.9384	7.34581	0.0398704	0.0623176	0.00442967
2021-05-05 15:56:12	5.28e+21	1.62914e+21	0.0511	4.68e+20	9.85154e+19	0.093	1.47e+17	8.98179e+16	0.322	3.35e+19	0.0464	1.07e+18	0.105	5.01939e+17	0.114779	1.69787e+18	0.0562058	344.851	19536.4	TRUE	16.5369	48.631	2.94076	31.3084	2.13173	1096.84	1.90026	92.4118	5.58821	0.0268594	0.0695678	0.0032874
2021-05-05 15:56:14	5.95e+21	2.32533e+21	0.0576	5.26e+20	1.59166e+20	0.11	2.14e+17	1.57228e+17	0.305	4.54e+19	0.0523	1.44e+18	0.128	5.97421e+17	0.121163	1.68569e+18	0.0602221	342.378	17068	TRUE	14.6095	51.2187	3.50586	31.5278	2.41036	1012.32	1.79305	91.8379	6.28619	0.0219367	0.0558513	0.00504029
2021-05-05 15:56:16	4.66e+21	9.28848e+20	0.0495	4.45e+20	6.73894e+19	0.0867	1.35e+17	7.65603e+16	0.299	1.95e+19	0.0479	7.39e+17	0.0983	4.62307e+17	0.116295	1.73521e+18	0.0551079	352.436	23767.4	TRUE	13.7833	47.6332	3.45587	26.387	1.5985	880.214	1.91726	91.3252	6.62579	0.0431661	0.0838294	0.00476759
2021-05-05 15:56:18	4.67e+21	1.10079e+21	0.0508	4.43e+20	8.17785e+19	0.0907	1.38e+17	8.20967e+16	0.31	1.98e+19	0.0495	7.1e+17	0.107	4.37697e+17	0.12388	1.6599e+18	0.0549897	337.139	23650.6	TRUE	13.4606	55.5953	4.13023	27.8873	1.62213	996.125	1.64499	91.454	6.7942	0.0342263	0.068179	0.00442844
2021-05-05 15:56:21	5.31e+21	1.52748e+21	0.0568	4.99e+20	1.1619e+20	0.107	1.65e+17	1.05756e+17	0.354	3.08e+19	0.0524	9.78e+17	0.127	7.08199e+17	0.125688	1.7591e+18	0.0577529	357.288	20292.7	TRUE	13.1463	49.5934	3.77241	31.4928	1.38097	1098.67	1.83731	91.1183	6.93108	0.03927	0.0698141	0.00427014
2021-05-05 15:56:23	4.75e+21	1.06156e+21	0.0527	4.78e+20	1.04712e+20	0.0935	1.37e+17	7.92292e+16	0.342	3.21e+19	0.0462	9.48e+17	0.107	5.12866e+17	0.114169	1.71535e+18	0.0562448	348.402	20278.9	TRUE	10.1379	33.0703	3.26205	33.8608	1.84844	1321.63	2.67502	88.4635	8.72602	0.0404626	0.0909129	0.00408077
2021-05-05 15:56:25	6.99e+21	3.34959e+21	0.0677	7.01e+20	3.32572e+20	0.129	2.6e+17	2.02981e+17	0.364	7.71e+19	0.0626	1.9e+18	0.17	1.11929e+18	0.121487	1.69301e+18	0.0649746	343.865	14789.4	TRUE	10.0717	43.4447	4.31352	40.5789	1.6975	1638.44	2.04942	89.0363	8.84021	0.027159	0.0428807	0.00402661
2021-05-05 15:56:27	5.98e+21	2.28425e+21	0.0623	5.93e+20	2.18972e+20	0.118	2.04e+17	1.46115e+17	0.365	6.05e+19	0.0564	1.63e+18	0.151	9.79741e+17	0.130677	1.71875e+18	0.0634905	349.092	16212.7	TRUE	10.4317	37.7562	3.61938	37.1166	1.6637	1498.63	2.35754	89.0119	8.53284	0.0349119	0.0585515	0.00425048
2021-05-05 15:56:30	5.46e+21	1.70372e+21	0.0524	5.13e+20	1.32847e+20	0.0936	1.6e+17	1.01167e+17	0.31	3.87e+19	0.049	1.15e+18	0.119	4.83783e+17	0.122117	1.74689e+18	0.0566404	354.809	18791.1	TRUE	12.8247	44.0239	3.43273	33.6522	2.3771	1313.15	2.06183	90.7696	7.0777	0.0242006	0.0630691	0.00359696
2021-05-05 15:56:32	5e+21	1.17177e+21	0.0515	5.02e+20	1.14565e+20	0.09	1.63e+17	1.0304e+17	0.294	3.66e+19	0.0457	1.03e+18	0.109	5.21721e+17	0.11542	1.78036e+18	0.0556621	361.605	18773.9	TRUE	10.228	32.0156	3.13019	35.534	1.97423	1111.85	2.76305	88.4609	8.64887	0.0373269	0.0843806	0.00549493
2021-05-05 15:56:34	5.24e+21	1.48192e+21	0.0495	4.9e+20	1.09665e+20	0.0861	1.69e+17	1.10139e+17	0.26	4.14e+19	0.0434	1.26e+18	0.0951	5.29564e+17	0.113941	1.74773e+18	0.0560093	354.979	18422.5	TRUE	13.5132	35.7953	2.6489	32.8571	2.37932	995.696	2.5324	90.648	6.70809	0.0307965	0.0759302	0.00480357
2021-05-05 15:56:36	5.57e+21	1.9207e+21	0.0509	5.64e+20	1.94673e+20	0.0868	1.85e+17	1.27842e+17	0.269	6.79e+19	0.0449	1.6e+18	0.11	6.73224e+17	0.108633	1.69715e+18	0.0583353	344.704	16524.6	TRUE	9.86628	28.2871	2.86705	42.4375	2.37662	1522.76	3.10629	87.8681	8.9059	0.0294903	0.0859019	0.00431308
2021-05-05 15:56:39	6.22e+21	2.43866e+21	0.0556	6.05e+20	2.22311e+20	0.0998	2.09e+17	1.49774e+17	0.295	7.48e+19	0.0515	1.74e+18	0.137	7.61787e+17	0.114128	1.75855e+18	0.0591178	357.176	15697.4	TRUE	10.9696	32.6025	2.97207	42.9885	2.2841	1484.3	2.73151	89.0539	8.11822	0.0262879	0.0660186	0.00406707
2021-05-05 15:56:41	5.63e+21	1.94421e+21	0.0525	5.79e+20	2.0598e+20	0.0906	1.86e+17	1.28271e+17	0.286	6.31e+19	0.0481	1.4e+18	0.128	6.35769e+17	0.10757	1.71411e+18	0.0571832	348.151	16797.8	TRUE	9.43882	30.8116	3.26435	45.0714	2.20206	1605.82	2.8482	87.7575	9.29751	0.027204	0.0653376	0.00427455
2021-05-05 15:56:43	5.24e+21	1.52414e+21	0.0504	5.11e+20	1.34937e+20	0.0871	1.56e+17	9.77998e+16	0.281	4.2e+19	0.0477	1.07e+18	0.119	5.49372e+17	0.10454	1.7281e+18	0.0544381	350.991	20198.8	TRUE	11.2952	36.2891	3.21279	39.2523	1.94768	1379.73	2.46636	89.502	7.9239	0.0303211	0.0733729	0.00405343
2021-05-05 15:56:46	4.78e+21	1.20001e+21	0.0509	4.68e+20	1.05688e+20	0.0894	1.54e+17	9.79279e+16	0.279	2.65e+19	0.0448	8.63e+17	0.0935	5.02689e+17	0.110886	1.66491e+18	0.0544636	338.157	23047.6	TRUE	11.3543	45.2834	3.98822	30.7068	1.71677	1079.24	1.98693	89.9751	7.92433	0.0357236	0.0725722	0.00530744
2021-05-05 15:56:48	5.67e+21	2.05833e+21	0.0575	5.34e+20	1.68482e+20	0.107	2.08e+17	1.51432e+17	0.305	4.55e+19	0.0507	1.49e+18	0.12	6.81882e+17	0.123761	1.67964e+18	0.0606598	341.149	16941.5	TRUE	12.2169	45.2381	3.7029	30.5369	2.18513	1112.59	2.0004	90.4942	7.40727	0.028101	0.0650124	0.00498718
2021-05-05 15:56:50	4.71e+21	1.26233e+21	0.0494	4.46e+20	9.70795e+19	0.0869	1.37e+17	8.30004e+16	0.296	2.64e+19	0.0446	9.13e+17	0.0908	5.06651e+17	0.107142	1.60337e+18	0.0548246	325.658	24281.6	TRUE	13.0031	47.8156	3.67725	28.9157	1.80203	1169.63	1.90291	90.9889	6.99748	0.0347611	0.0718745	0.00407001
2021-05-05 15:56:52	5.02e+21	1.60187e+21	0.0566	4.71e+20	1.25069e+20	0.107	1.58e+17	1.04463e+17	0.353	2.96e+19	0.0515	1.01e+18	0.123	5.67487e+17	0.125461	1.58964e+18	0.058624	322.868	18378.1	TRUE	12.8079	54.1172	4.2253	29.3069	1.77978	1197.25	1.68345	91.1039	7.1131	0.0300203	0.0652348	0.00429426
2021-05-05 15:56:55	5.81e+21	2.2886e+21	0.0637	5.39e+20	1.82617e+20	0.125	2.13e+17	1.57845e+17	0.362	4.04e+19	0.0549	1.62e+18	0.121	1.05948e+18	0.124736	1.63766e+18	0.063612	332.623	19297.2	TRUE	12.5322	56.6484	4.52022	24.9383	1.52906	1156.94	1.60692	91.0295	7.26364	0.0386964	0.0567504	0.00445941
2021-05-05 15:56:57	5.19e+21	1.69006e+21	0.054	4.81e+20	1.26789e+20	0.0993	1.71e+17	1.16182e+17	0.306	3.05e+19	0.0489	1.25e+18	0.1	6.39611e+17	0.117368	1.62768e+18	0.0574228	330.596	22740.2	TRUE	13.3297	55.4119	4.15703	24.4	1.95431	1091.3	1.64925	91.388	6.85598	0.0325892	0.0697152	0.00441593
2021-05-05 15:56:59	4.77e+21	1.24462e+21	0.053	4.55e+20	9.82144e+19	0.0972	1.37e+17	8.17832e+16	0.355	2.51e+19	0.0489	9.56e+17	0.102	5.87863e+17	0.113206	1.63951e+18	0.0560886	332.999	23448.1	TRUE	12.6725	49.5864	3.91292	26.2552	1.62623	1200.91	1.83263	90.8735	7.17094	0.0403204	0.0788457	0.00373475
2021-05-05 15:57:01	5.29e+21	1.62365e+21	0.0544	5.05e+20	1.33948e+20	0.0994	1.49e+17	9.15752e+16	0.349	4.04e+19	0.0469	1.25e+18	0.105	5.93975e+17	0.125738	1.70507e+18	0.0573661	346.315	21193.7	TRUE	12.1215	40.1893	3.31554	32.32	2.10447	1462.71	2.2444	90.2011	7.4414	0.0311893	0.0782452	0.00365666
2021-05-05 15:57:04	4.56e+21	9.25176e+20	0.0507	4.43e+20	7.51383e+19	0.0897	1.33e+17	7.6069e+16	0.315	1.89e+19	0.0502	7.17e+17	0.108	4.01633e+17	0.122785	1.69041e+18	0.0550591	343.337	22740.5	TRUE	12.313	48.9511	3.97557	26.3598	1.78521	987.765	1.85211	90.6628	7.36319	0.0367186	0.0803719	0.0048131
2021-05-05 15:57:06	4.4e+21	8.89975e+20	0.049	4.14e+20	5.87686e+19	0.0864	1.16e+17	6.10237e+16	0.325	1.5e+19	0.046	6.67e+17	0.0849	3.74669e+17	0.118962	1.63237e+18	0.0543587	331.548	23462.3	TRUE	15.1437	59.3317	3.91791	22.4888	1.78024	963.045	1.55452	92.2324	6.09047	0.0369496	0.0818179	0.00380789
2021-05-05 15:57:08	5.36e+21	1.69582e+21	0.0536	5.03e+20	1.32167e+20	0.0974	1.61e+17	1.03609e+17	0.33	3.18e+19	0.0501	1.02e+18	0.12	6.33056e+17	0.100626	1.70407e+18	0.056847	346.11	19829.4	TRUE	12.8309	53.3276	4.15619	31.1765	1.61123	1275.63	1.7082	91.094	7.0996	0.0333631	0.0594322	0.0053941
2021-05-05 15:57:10	5.05e+21	1.24383e+21	0.0507	4.7e+20	8.47974e+19	0.0902	1.38e+17	7.83853e+16	0.319	2.64e+19	0.0463	9.54e+17	0.0995	4.8588e+17	0.110956	1.7701e+18	0.0561168	359.521	19113.2	TRUE	14.6683	47.1148	3.21202	27.673	1.96345	1081.8	1.94588	91.6797	6.2502	0.0355261	0.0830039	0.00568489
2021-05-05 15:57:13	5.25e+21	1.39349e+21	0.052	5.12e+20	1.21703e+20	0.0915	1.69e+17	1.08597e+17	0.289	4.59e+19	0.0468	1.14e+18	0.119	5.99134e+17	0.10455	1.79351e+18	0.0563253	364.276	18657.9	TRUE	11.45	30.3593	2.65148	40.2632	1.90275	1120.69	2.93641	89.1475	7.78583	0.037973	0.0852795	0.00704904
2021-05-05 15:57:15	5.87e+21	2.07317e+21	0.0557	6.01e+20	2.16742e+20	0.0987	2.36e+17	1.76532e+17	0.269	6.61e+19	0.0502	1.53e+18	0.134	8.04932e+17	0.106921	1.76576e+18	0.0584606	358.64	15922.2	TRUE	9.56513	31.3641	3.279	43.2026	1.90078	1227.78	2.80246	87.8967	9.18929	0.0336105	0.0706245	0.00731378
2021-05-05 15:57:17	5.57e+21	1.79517e+21	0.052	5.93e+20	2.10969e+20	0.0881	2.1e+17	1.50876e+17	0.248	7.86e+19	0.0466	1.6e+18	0.12	7.49933e+17	0.0949676	1.75553e+18	0.0572979	356.562	16329.3	TRUE	8.50916	22.8393	2.68408	49.125	2.13352	1398.29	3.76547	86.0005	10.1068	0.0356091	0.0842263	0.0073312
2021-05-05 15:57:19	5.37e+21	1.60612e+21	0.0503	5.6e+20	1.79077e+20	0.0846	2.27e+17	1.68048e+17	0.215	6.68e+19	0.0441	1.35e+18	0.112	6.02003e+17	0.100691	1.75043e+18	0.0565506	355.527	16481	TRUE	8.96887	24.0437	2.68079	49.4815	2.24251	1065.63	3.60239	86.6147	9.65726	0.0323113	0.0843173	0.00907699
2021-05-05 15:57:22	5.15e+21	1.36055e+21	0.0504	5.07e+20	1.23489e+20	0.0871	1.85e+17	1.25647e+17	0.255	4.49e+19	0.0439	1.12e+18	0.107	5.02633e+17	0.107497	1.76232e+18	0.0562947	357.943	17184.9	TRUE	11.0175	30.3017	2.75031	40.0893	2.22827	982.824	2.93303	88.8759	8.06676	0.0326677	0.0834793	0.00818518
2021-05-05 15:57:24	5.81e+21	1.98094e+21	0.0549	5.91e+20	2.03481e+20	0.0969	2.43e+17	1.83027e+17	0.25	7.08e+19	0.0498	1.48e+18	0.14	7.91058e+17	0.10698	1.78074e+18	0.0587053	361.683	14960.6	TRUE	9.73527	27.9794	2.87403	47.8378	1.87091	1111.76	3.13579	87.7376	9.01234	0.0345407	0.0717291	0.0080547
2021-05-05 15:57:26	6.62e+21	2.83859e+21	0.0604	6.96e+20	3.13303e+20	0.109	3.3e+17	2.70773e+17	0.246	1.03e+20	0.0572	1.99e+18	0.169	1.02637e+18	0.103636	1.75858e+18	0.0614638	357.183	12685.3	TRUE	9.0602	27.5591	3.04178	51.7588	1.93887	1157.07	3.16147	87.1274	9.6165	0.0309895	0.055335	0.00829667
2021-05-05 15:57:29	5.37e+21	1.68679e+21	0.0515	5.92e+20	2.19241e+20	0.0861	2.85e+17	2.27311e+17	0.191	7.79e+19	0.0453	1.47e+18	0.12	6.33647e+17	0.0979805	1.71292e+18	0.0567665	347.907	15379.3	TRUE	7.69375	21.6532	2.81439	52.9932	2.31991	964.498	3.92158	84.9149	11.0369	0.0316717	0.0834546	0.0114974
2021-05-05 15:57:31	4.96e+21	1.21382e+21	0.0489	5.02e+20	1.22868e+20	0.0825	1.58e+17	9.93249e+16	0.263	3.79e+19	0.0438	9.02e+17	0.111	4.42011e+17	0.110315	1.7422e+18	0.0552717	353.855	16227.2	TRUE	9.87901	32.0269	3.24191	42.0177	2.04067	1237.04	2.75385	88.1974	8.92775	0.0319379	0.0819499	0.00713068
2021-05-05 15:57:33	4.32e+21	4.45226e+20	0.0474	4.26e+20	3.38542e+19	0.0805	1.07e+17	4.63108e+16	0.323	1.07e+19	0.0434	4.41e+17	0.0815	2.39654e+17	0.132795	1.802e+18	0.0538227	366.002	17314	TRUE	13.1513	41.6099	3.16395	24.263	1.84016	731.022	2.18058	90.7338	6.89924	0.0491509	0.127591	0.00962764
2021-05-05 15:57:35	4.34e+21	4.83566e+20	0.0471	4.13e+20	2.27103e+19	0.0809	1.06e+17	4.5598e+16	0.321	6.77e+18	0.0488	4.6e+17	0.076	2.33882e+17	0.130743	1.79347e+18	0.0534387	364.269	17428.9	TRUE	21.2928	71.4278	3.35455	14.7174	1.9668	498.055	1.31717	94.0826	4.41852	0.0463517	0.126092	0.00926196
2021-05-05 15:57:38	4.34e+21	4.56263e+20	0.047	4.12e+20	1.89471e+19	0.0805	1.02e+17	4.11704e+16	0.329	5.41e+18	0.0527	4.42e+17	0.0767	2.22781e+17	0.137919	1.80617e+18	0.0535067	366.848	17180.8	TRUE	24.0809	84.337	3.50224	12.2398	1.98401	460.213	1.12352	94.754	3.93483	0.0474238	0.131265	0.00897096
2021-05-05 15:57:40	4.42e+21	4.80044e+20	0.0471	4.14e+20	1.52575e+19	0.081	1.07e+17	4.52898e+16	0.32	6.4e+18	0.0498	5.16e+17	0.0722	2.56167e+17	0.127446	1.83232e+18	0.0534213	372.159	17076.7	FALSE	31.4629	75.0069	2.38398	12.4031	2.01431	336.885	1.27305	95.4877	3.03493	0.0519217	0.142922	0.00951922
2021-05-05 15:57:42	4.43e+21	4.94759e+20	0.0471	4.19e+20	2.07346e+19	0.0807	1.44e+17	8.23637e+16	0.25	1.05e+19	0.0437	5.54e+17	0.0736	2.63994e+17	0.124091	1.83012e+18	0.0540219	371.713	16797.5	FALSE	23.8615	47.1199	1.97473	18.9531	2.09853	251.745	1.99198	93.8619	3.93362	0.0507475	0.145845	0.01589
2021-05-05 15:57:44	4.29e+21	3.74993e+20	0.0469	4.14e+20	1.77825e+19	0.0796	1.13e+17	5.16806e+16	0.292	5.88e+18	0.0519	4.57e+17	0.077	2.36697e+17	0.133331	1.82071e+18	0.0531875	369.802	16665.1	FALSE	21.0878	63.7744	3.02423	12.8665	1.93074	344.084	1.47148	93.843	4.4501	0.0603064	0.161427	0.0137134
2021-05-05 15:57:47	4.4e+21	4.85893e+20	0.0471	4.36e+20	3.98736e+19	0.0793	1.61e+17	9.96947e+16	0.227	1.47e+19	0.0422	5.27e+17	0.0842	2.52554e+17	0.125135	1.8203e+18	0.0535303	369.717	16265.6	TRUE	12.1859	33.054	2.71249	27.8937	2.08668	399.957	2.71442	89.7225	7.36284	0.0468616	0.13476	0.0186265
2021-05-05 15:57:49	4.46e+21	5.60066e+20	0.0472	4.19e+20	2.43079e+19	0.0811	1.52e+17	9.09167e+16	0.24	1.06e+19	0.0432	5.73e+17	0.0713	2.91511e+17	0.121786	1.8137e+18	0.053506	368.378	16260.4	TRUE	23.0405	52.8364	2.2932	18.4991	1.96562	267.364	1.77808	93.9472	4.07748	0.0494776	0.132126	0.0155885
2021-05-05 15:57:51	4.53e+21	6.62113e+20	0.0472	4.12e+20	2.05511e+19	0.0819	1.43e+17	8.24186e+16	0.254	1.05e+19	0.0429	6.13e+17	0.0684	3.13806e+17	0.116737	1.7988e+18	0.0537487	365.351	16203.9	TRUE	32.2178	63.0583	1.95725	17.1289	1.95344	249.351	1.51228	95.3617	2.95991	0.0455297	0.108306	0.0122986
2021-05-05 15:57:53	4.39e+21	5.60883e+20	0.0471	4.12e+20	2.44749e+19	0.0812	1.18e+17	5.80259e+16	0.294	7e+18	0.0482	5.05e+17	0.0731	2.56838e+17	0.127279	1.78077e+18	0.0536532	361.689	16282.3	TRUE	22.9166	80.1262	3.49642	13.8614	1.96622	421.794	1.17966	94.5217	4.12459	0.0440015	0.119816	0.0102573
2021-05-05 15:57:56	4.39e+21	4.905e+20	0.0469	4.11e+20	1.63518e+19	0.0809	1.22e+17	6.09235e+16	0.284	7.39e+18	0.0472	5.17e+17	0.072	2.43338e+17	0.132596	1.8135e+18	0.0539075	368.337	16086.1	FALSE	29.9966	66.3735	2.2127	14.294	2.12462	268.4	1.43416	95.1902	3.17336	0.0480859	0.141614	0.0125335
2021-05-05 15:57:58	4.41e+21	5.10356e+20	0.047	4.13e+20	1.83373e+19	0.0807	1.16e+17	5.49212e+16	0.298	6.6e+18	0.0488	5.44e+17	0.0701	2.68512e+17	0.1247	1.81357e+18	0.0537118	368.351	16038.5	FALSE	27.8317	77.3267	2.77837	12.1324	2.02598	333.883	1.23046	95.1477	3.41869	0.0508312	0.141448	0.0108316
2021-05-05 15:58:00	4.47e+21	6.40588e+20	0.0471	4.12e+20	2.4445e+19	0.0814	1.23e+17	6.30213e+16	0.286	7.68e+18	0.0469	6.16e+17	0.0679	2.85043e+17	0.120795	1.78091e+18	0.0533075	361.717	15985	FALSE	26.2052	83.4099	3.18295	12.4675	2.16108	387.886	1.13961	95.0548	3.62732	0.0429253	0.125865	0.00947667
2021-05-05 15:58:02	4.47e+21	5.99731e+20	0.047	4.14e+20	2.23101e+19	0.0812	1.17e+17	5.63813e+16	0.298	7.07e+18	0.0479	5.84e+17	0.0686	2.89088e+17	0.121509	1.79991e+18	0.0536895	365.576	15868.1	FALSE	26.8815	84.8276	3.15561	12.1062	2.02015	395.701	1.12174	95.1544	3.53977	0.0466146	0.128208	0.00929335
2021-05-05 15:58:05	4.45e+21	6.5587e+20	0.047	4.1e+20	2.60158e+19	0.0813	1.16e+17	5.65739e+16	0.298	7.51e+18	0.0469	6.17e+17	0.0666	3.12061e+17	0.117702	1.7645e+18	0.0535705	358.384	15771.3	FALSE	25.2105	87.3329	3.46415	12.1718	1.97717	459.855	1.08758	94.9819	3.76755	0.0458632	0.108759	0.0083714
2021-05-05 15:58:07	4.37e+21	4.72691e+20	0.0472	4.08e+20	1.35736e+19	0.0817	1.03e+17	4.19578e+16	0.332	4.71e+18	0.0558	5.18e+17	0.0718	2.78591e+17	0.122152	1.81248e+18	0.0537497	368.13	15657.4	FALSE	34.8243	100.359	2.88187	9.09266	1.85936	323.506	0.957225	96.0663	2.7586	0.0581573	0.150419	0.00933447
2021-05-05 15:58:09	4.55e+21	7.07989e+20	0.0472	4.09e+20	2.017e+19	0.0825	1.1e+17	4.98239e+16	0.319	6.29e+18	0.0497	6.28e+17	0.0658	3.24336e+17	0.115044	1.78677e+18	0.0538044	362.907	15518.1	FALSE	35.1011	112.558	3.20668	10.0159	1.93627	404.826	0.854552	96.1866	2.74027	0.0447616	0.166848	0.00700053
2021-05-05 15:58:12	4.44e+21	5.22049e+20	0.047	4.06e+20	9.48445e+18	0.0815	9.89e+16	3.75345e+16	0.343	4.66e+18	0.0564	5.49e+17	0.0707	2.82983e+17	0.124509	1.82208e+18	0.0537419	370.08	15355.7	FALSE	55.0426	112.028	2.03529	8.48816	1.94005	252.686	0.867296	97.1611	1.7652	0.0539513	0.145019	0.00743994
2021-05-05 15:58:14	4.54e+21	6.50349e+20	0.0472	4.23e+20	2.93486e+19	0.0812	1.35e+17	7.40778e+16	0.268	1.15e+19	0.0434	6.32e+17	0.0722	3.08534e+17	0.121185	1.80892e+18	0.0537684	367.407	15163.1	FALSE	22.1595	56.5521	2.55205	18.1962	2.0484	396.186	1.66077	93.9199	4.23836	0.0450209	0.12504	0.0109032
2021-05-05 15:58:16	4.49e+21	6.3594e+20	0.0472	4.19e+20	2.89506e+19	0.0813	1.21e+17	6.06352e+16	0.293	1.01e+19	0.0444	6.22e+17	0.0707	2.87471e+17	0.128327	1.79237e+18	0.0540767	364.045	15178.8	FALSE	21.9664	62.9644	2.86639	16.2379	2.1637	477.455	1.49365	94.0466	4.28138	0.0429018	0.126337	0.0091044
2021-05-05 15:58:18	4.44e+21	5.44621e+20	0.047	4.14e+20	1.97688e+19	0.081	1.09e+17	4.7988e+16	0.314	6.51e+18	0.0495	5.68e+17	0.0699	2.79227e+17	0.129891	1.81159e+18	0.0536758	367.948	15180.2	FALSE	27.5495	83.6591	3.03669	11.4613	2.03419	411.954	1.1377	95.1787	3.45483	0.0496385	0.170377	0.00870997
2021-05-05 15:58:21	4.36e+21	5.11405e+20	0.0475	4.06e+20	1.65036e+19	0.0825	9.59e+16	3.56208e+16	0.358	5.44e+18	0.0543	5.1e+17	0.0753	2.92025e+17	0.123242	1.78983e+18	0.0539194	363.529	15220	FALSE	30.9874	94.0083	3.03376	10.6667	1.74643	463.315	1.01741	95.645	3.08658	0.0558831	0.188094	0.00700761
2021-05-05 15:58:23	5.17e+21	1.32469e+21	0.0532	5.19e+20	1.29836e+20	0.0947	2.08e+17	1.47772e+17	0.258	3.37e+19	0.0525	9.64e+17	0.145	4.7226e+17	0.121641	1.7883e+18	0.0562224	363.219	12930.5	TRUE	10.2028	39.3083	3.85271	34.9585	2.04125	878.624	2.2618	88.9076	8.71406	0.030339	0.0764689	0.00968826
2021-05-05 15:58:25	5.38e+21	1.55746e+21	0.0513	6.1e+20	2.23141e+20	0.0849	3.55e+17	2.95129e+17	0.162	6.6e+19	0.0482	1.08e+18	0.155	4.3476e+17	0.114191	1.77771e+18	0.0560268	361.068	12634.8	TRUE	6.97973	23.5979	3.38092	61.1111	2.48413	756.078	3.57034	84.2526	12.071	0.023321	0.0668005	0.0159452
2021-05-05 15:58:27	4.75e+21	9.1906e+20	0.0484	5.06e+20	1.1829e+20	0.0801	2.28e+17	1.67997e+17	0.19	3.77e+19	0.0414	8.4e+17	0.103	3.51336e+17	0.120824	1.78162e+18	0.0548483	361.861	14036.6	TRUE	7.76952	24.3782	3.13768	44.881	2.39088	704.121	3.5016	85.3628	10.9869	0.0325386	0.100414	0.0157282
2021-05-05 15:58:30	4.87e+21	1.11314e+21	0.0482	4.76e+20	9.57873e+19	0.082	2.16e+17	1.57158e+17	0.198	3.1e+19	0.0398	9.35e+17	0.0815	4.15391e+17	0.11023	1.74717e+18	0.0552515	354.864	14060.3	TRUE	11.6209	35.9076	3.08991	33.1551	2.25089	609.499	2.49653	89.6443	7.71405	0.0334761	0.0989115	0.0127313
2021-05-05 15:58:32	4.72e+21	9.22659e+20	0.0482	4.55e+20	7.06908e+19	0.0827	1.85e+17	1.25524e+17	0.221	2.45e+19	0.0394	8.36e+17	0.076	3.57849e+17	0.119632	1.76599e+18	0.0550194	358.688	14071.8	FALSE	13.052	37.6596	2.88534	29.3062	2.33618	563.168	2.40322	90.504	6.93409	0.0351156	0.11104	0.0124857
2021-05-05 15:58:34	4.46e+21	6.05005e+20	0.0477	4.37e+20	4.68559e+19	0.0813	1.44e+17	8.36206e+16	0.259	1.52e+19	0.0404	6.63e+17	0.0707	3.05375e+17	0.1269	1.79281e+18	0.0539561	364.134	14247.6	FALSE	12.912	39.8029	3.08263	22.9261	2.1711	560.34	2.27418	90.5191	7.01045	0.0460053	0.137237	0.0130011
2021-05-05 15:58:36	4.47e+21	6.32468e+20	0.0475	4.41e+20	5.26232e+19	0.0805	1.48e+17	8.78941e+16	0.251	1.53e+19	0.0402	6.07e+17	0.0727	2.99739e+17	0.12649	1.78468e+18	0.053892	362.484	14225.6	FALSE	12.0188	41.3377	3.43943	25.2059	2.02509	598.712	2.18063	90.1424	7.50012	0.0430485	0.121042	0.0127632
2021-05-05 15:58:39	4.46e+21	6.04202e+20	0.0474	4.27e+20	3.67746e+19	0.0815	1.31e+17	7.0608e+16	0.277	1.16e+19	0.0419	6e+17	0.0695	2.9888e+17	0.126734	1.79318e+18	0.0537268	364.209	14193.8	FALSE	16.4298	52.0864	3.17023	19.3333	2.00749	520.828	1.77425	92.4141	5.62477	0.0461911	0.129364	0.0112796
2021-05-05 15:58:41	4.38e+21	4.73322e+20	0.0469	4.25e+20	2.96254e+19	0.0796	1.23e+17	6.18111e+16	0.282	9.92e+18	0.0438	5.27e+17	0.0746	2.81412e+17	0.127901	1.81684e+18	0.0532475	369.015	14143.2	TRUE	15.9769	47.7139	2.98643	18.8235	1.8727	479.289	1.9301	92.0925	5.7641	0.0552876	0.145642	0.0123618
2021-05-05 15:58:43	4.28e+21	3.52103e+20	0.0471	4.2e+20	2.24779e+19	0.0801	1.08e+17	4.64787e+16	0.316	7.15e+18	0.0483	4.8e+17	0.0772	2.56457e+17	0.129577	1.82671e+18	0.0532394	371.02	14125.8	TRUE	15.6644	49.2452	3.14376	14.8958	1.87166	483.617	1.86666	91.9239	5.86833	0.0677729	0.260483	0.0128353
2021-05-05 15:58:46	4.24e+21	3.01014e+20	0.0466	4.18e+20	1.93557e+19	0.079	9.67e+16	3.5005e+16	0.34	4.88e+18	0.0549	4.1e+17	0.0811	2.23505e+17	0.141479	1.83187e+18	0.0531409	372.067	14081.9	TRUE	15.5517	61.6833	3.96633	11.9024	1.83441	552.939	1.49635	92.3	5.93503	0.0696999	0.186958	0.0119782
2021-05-05 15:58:48	4.29e+21	4.10383e+20	0.0469	4.16e+20	2.33641e+19	0.0798	1.08e+17	4.72349e+16	0.313	7.37e+18	0.0469	4.87e+17	0.0746	2.73051e+17	0.129848	1.80426e+18	0.0533305	366.459	13932.4	TRUE	17.5647	55.683	3.17016	15.1335	1.78355	494.636	1.66685	92.815	5.28418	0.0625958	0.160204	0.0112265
2021-05-05 15:58:50	4.33e+21	5.06432e+20	0.0471	4.13e+20	2.60365e+19	0.0808	1.16e+17	5.61128e+16	0.298	7.39e+18	0.0466	5.22e+17	0.0717	2.57478e+17	0.134932	1.77819e+18	0.0532093	361.165	13645.2	FALSE	19.4509	68.5294	3.52321	14.1571	2.02736	464.003	1.36616	93.6221	4.81327	0.0482376	0.139574	0.0106383
2021-05-05 15:58:52	4.29e+21	4.06959e+20	0.0469	4.13e+20	2.00175e+19	0.0799	1.13e+17	5.21813e+16	0.294	6.76e+18	0.0482	5.32e+17	0.0713	2.58859e+17	0.134086	1.80585e+18	0.0533791	366.783	13829	FALSE	20.3301	60.201	2.96117	12.7068	2.05517	383.615	1.55469	93.5942	4.60372	0.0604886	0.17455	0.0123806
2021-05-05 15:58:55	4.26e+21	3.41451e+20	0.0467	4.14e+20	1.74239e+19	0.0793	1.03e+17	4.16251e+16	0.323	4.26e+18	0.0579	4.23e+17	0.0792	2.18781e+17	0.139248	1.82236e+18	0.0531782	370.137	13701.8	FALSE	19.5967	80.1527	4.09012	10.0709	1.93344	418.591	1.1698	93.7627	4.78463	0.0616727	0.208913	0.0122524
2021-05-05 15:58:57	4.24e+21	2.873e+20	0.0467	4.1e+20	9.96775e+18	0.0795	9.21e+16	3.01902e+16	0.354	3.21e+18	0.0672	4.02e+17	0.0822	2.1305e+17	0.144633	1.83824e+18	0.0530417	373.362	13637.9	FALSE	28.823	89.5017	3.10522	7.98507	1.88688	330.165	1.06524	95.3408	3.3078	0.0730875	0.202452	0.0106484
2021-05-05 15:58:59	4.44e+21	5.22632e+20	0.0469	4.86e+20	8.95435e+19	0.076	3.22e+17	2.60644e+17	0.136	2.73e+19	0.0388	5.86e+17	0.0898	2.69628e+17	0.129119	1.82181e+18	0.0534439	370.025	12965.6	FALSE	5.83663	19.144	3.27998	46.587	2.17337	343.548	4.2601	81.5555	13.973	0.0420839	0.128358	0.0408967
2021-05-05 15:59:01	4.28e+21	3.48982e+20	0.0468	4.37e+20	3.9162e+19	0.0777	1.97e+17	1.3543e+17	0.186	1.46e+19	0.0404	5.74e+17	0.0738	2.76787e+17	0.129395	1.82816e+18	0.053321	371.314	13313.2	FALSE	8.91123	23.9029	2.68233	25.4355	2.0738	289.168	3.6141	86.3873	9.6942	0.0691136	0.200698	0.034631
2021-05-05 15:59:04	4.3e+21	3.45882e+20	0.0465	4.23e+20	2.28242e+19	0.0783	1.41e+17	7.9068e+16	0.246	8.72e+18	0.0446	4.99e+17	0.0743	2.79856e+17	0.127691	1.8389e+18	0.0532339	373.496	13418.5	FALSE	15.1542	39.6654	2.61746	17.4749	1.78306	288.666	2.30366	91.3755	6.02973	0.0747329	0.19485	0.0214925
2021-05-05 15:59:06	4.43e+21	5.72615e+20	0.0468	4.4e+20	4.9614e+19	0.0784	2.23e+17	1.62583e+17	0.175	1.69e+19	0.0392	6.09e+17	0.0723	2.9811e+17	0.128068	1.79392e+18	0.0537683	364.359	13122.9	FALSE	11.5414	33.8825	2.93574	27.7504	2.04287	305.161	2.6388	89.409	7.74682	0.0467493	0.13289	0.0257148
2021-05-05 15:59:08	4.41e+21	5.15545e+20	0.0469	4.23e+20	2.88624e+19	0.08	1.6e+17	9.90025e+16	0.227	1.12e+19	0.0422	5.54e+17	0.0723	2.97564e+17	0.127109	1.81116e+18	0.0534058	367.861	13137.6	TRUE	17.8622	46.0308	2.577	20.2166	1.86178	291.532	2.01147	92.5897	5.18357	0.0540667	0.142693	0.0184515
2021-05-05 15:59:10	4.32e+21	5.07565e+20	0.0472	4.17e+20	3.11632e+19	0.0806	1.31e+17	7.12872e+16	0.27	7.36e+18	0.047	4.89e+17	0.0747	2.77531e+17	0.130141	1.77301e+18	0.0532314	360.113	13137.7	FALSE	16.2873	68.9626	4.23413	15.0511	1.76196	437.15	1.34513	92.7638	5.69546	0.0512898	0.131065	0.0132528
2021-05-05 15:59:12	4.38e+21	4.87022e+20	0.0466	4.14e+20	2.00119e+19	0.0793	1.21e+17	6.00256e+16	0.28	6.15e+18	0.0499	4.8e+17	0.0755	2.52665e+17	0.131993	1.81047e+18	0.0532347	367.721	12897.9	FALSE	24.3367	79.1906	3.25396	12.8125	1.89975	333.388	1.196	94.7121	3.89174	0.0500003	0.137946	0.0122192
2021-05-05 15:59:14	4.36e+21	5.04255e+20	0.0466	4.14e+20	2.37801e+19	0.0793	1.24e+17	6.36088e+16	0.268	7.42e+18	0.0469	5.7e+17	0.0703	2.86307e+17	0.130745	1.79315e+18	0.0535029	364.204	12851.8	FALSE	21.205	67.9589	3.20486	13.0175	1.99087	373.848	1.38272	93.9682	4.43142	0.0539847	0.151172	0.0124724
2021-05-05 15:59:17	4.34e+21	4.71635e+20	0.0468	4.14e+20	2.25028e+19	0.0798	1.28e+17	6.74111e+16	0.27	6.85e+18	0.0477	5.3e+17	0.071	2.75338e+17	0.130297	1.79902e+18	0.0532088	365.396	12771.4	FALSE	20.9589	68.8518	3.28508	12.9245	1.9249	333.814	1.36426	93.9318	4.48171	0.0556016	0.152653	0.0139661
2021-05-05 15:59:19	4.33e+21	4.14585e+20	0.0464	4.09e+20	1.27411e+19	0.0788	1.1e+17	4.86742e+16	0.293	5.31e+18	0.0528	5.01e+17	0.0735	2.7216e+17	0.132757	1.8209e+18	0.0530491	369.841	12824.3	FALSE	32.5391	78.0762	2.39946	10.5988	1.84083	261.763	1.22429	95.5876	2.93762	0.0638615	0.174671	0.0120032
2021-05-05 15:59:21	4.41e+21	5.54093e+20	0.0468	4.15e+20	2.47637e+19	0.0801	1.12e+17	5.16063e+16	0.305	6.09e+18	0.05	5.69e+17	0.0698	2.86516e+17	0.129501	1.79323e+18	0.0533888	364.22	12670.7	FALSE	22.3752	90.9842	4.06629	10.703	1.98593	479.858	1.03905	94.5371	4.22508	0.0496652	0.139836	0.00922119
2021-05-05 15:59:23	4.32e+21	4.14794e+20	0.0466	4.1e+20	1.47744e+19	0.0796	1.02e+17	4.08341e+16	0.325	4.53e+18	0.0559	4.83e+17	0.0738	2.64268e+17	0.132099	1.81616e+18	0.053125	368.876	12588.7	FALSE	28.0753	91.5661	3.26145	9.37888	1.82769	361.814	1.04107	95.3267	3.39539	0.0620793	0.164671	0.0101272
2021-05-05 15:59:26	4.32e+21	3.56399e+20	0.0462	4.13e+20	1.18645e+19	0.0781	1.03e+17	4.09195e+16	0.314	4.42e+18	0.0566	4.9e+17	0.0738	2.53714e+17	0.1373	1.84331e+18	0.0531966	374.392	12644.4	FALSE	30.0392	80.6333	2.68427	9.02041	1.93131	289.947	1.18277	95.3703	3.17487	0.0693164	0.191296	0.0114782
2021-05-05 15:59:28	4.4e+21	5.09754e+20	0.047	4.12e+20	1.82884e+19	0.0808	1.13e+17	5.20684e+16	0.306	6.02e+18	0.0506	5.2e+17	0.0734	2.7231e+17	0.132925	1.8092e+18	0.0533991	367.463	12579.6	TRUE	27.8731	84.6768	3.03794	11.5769	1.90959	351.238	1.12492	95.2548	3.41745	0.0515242	0.141338	0.00994551
2021-05-05 15:59:30	4.45e+21	5.88225e+20	0.0472	4.24e+20	3.31698e+19	0.0809	1.22e+17	6.15144e+16	0.291	8.77e+18	0.046	5.73e+17	0.0744	3.01758e+17	0.128925	1.79596e+18	0.053556	364.774	12315.4	FALSE	17.7338	67.0724	3.78219	15.3054	1.89887	539.22	1.38908	93.1692	5.25378	0.0481976	0.129675	0.0100339
2021-05-05 15:59:32	4.47e+21	6.12991e+20	0.047	4.27e+20	3.66521e+19	0.0802	1.15e+17	5.4589e+16	0.304	1.04e+19	0.0442	5.98e+17	0.0745	2.90681e+17	0.13115	1.79374e+18	0.0535543	364.324	12193.8	FALSE	16.7246	58.9415	3.52424	17.3913	2.05723	671.42	1.5728	92.7034	5.54295	0.0441686	0.12832	0.00836377
2021-05-05 15:59:35	4.39e+21	5.57038e+20	0.0469	4.11e+20	2.30858e+19	0.0807	9.93e+16	3.92657e+16	0.341	4.8e+18	0.0547	5.24e+17	0.0718	2.82278e+17	0.135081	1.78256e+18	0.0535565	362.052	12145.6	FALSE	24.129	116.05	4.80954	9.16031	1.85632	587.939	0.819041	95.0494	3.93921	0.0491243	0.136191	0.00698069
2021-05-05 15:59:37	4.38e+21	4.7716e+20	0.0466	4.11e+20	1.60138e+19	0.0796	9.72e+16	3.60712e+16	0.34	4.02e+18	0.0593	4.89e+17	0.0741	2.33749e+17	0.139024	1.81506e+18	0.0531134	368.653	12110	FALSE	29.7968	118.696	3.98352	8.22086	2.09199	443.949	0.806909	95.7773	3.21434	0.0479895	0.145953	0.00752561
2021-05-05 15:59:39	4.25e+21	3.60867e+20	0.0467	4.03e+20	9.40099e+18	0.0804	8.87e+16	2.77859e+16	0.369	2.34e+18	0.0791	4.24e+17	0.0797	2.17021e+17	0.153668	1.80868e+18	0.0530384	367.358	12012.3	FALSE	38.3861	154.217	4.01752	5.51887	1.95373	338.337	0.626458	96.6102	2.5168	0.0605456	0.177604	0.00838154
2021-05-05 15:59:42	4.28e+21	4.26437e+20	0.0467	4.04e+20	1.40009e+19	0.0805	8.8e+16	2.7643e+16	0.373	2.42e+18	0.0775	4.06e+17	0.0815	2.26608e+17	0.145122	1.79214e+18	0.0531428	363.998	12010	FALSE	30.4579	176.214	5.78549	5.96059	1.79164	506.489	0.54534	96.0965	3.15506	0.0531137	0.14317	0.00684971
2021-05-05 15:59:44	4.29e+21	3.63769e+20	0.0466	4.09e+20	1.16465e+19	0.0794	9.12e+16	2.97048e+16	0.356	3e+18	0.0681	4.23e+17	0.0787	2.15532e+17	0.152724	1.82593e+18	0.0530052	370.862	11958.3	FALSE	31.2342	121.256	3.88217	7.0922	1.96259	392.075	0.79089	95.9004	3.07037	0.0585774	0.171456	0.00830519
2021-05-05 15:59:46	4.22e+21	2.60569e+20	0.0466	4.1e+20	9.28648e+18	0.079	8.71e+16	2.50848e+16	0.369	2.28e+18	0.0815	3.41e+17	0.0897	1.87312e+17	0.160037	1.84137e+18	0.05324	373.998	12074.5	FALSE	28.0589	114.285	4.07302	6.68622	1.82049	370.203	0.834289	95.3463	3.39807	0.0712061	0.339958	0.0101469
2021-05-05 15:59:48	4.26e+21	3.48683e+20	0.0466	4.09e+20	1.31558e+19	0.0792	9.09e+16	2.96384e+16	0.357	3.01e+18	0.0692	4.31e+17	0.0798	2.06146e+17	0.149835	1.819e+18	0.0527696	369.454	11951.1	FALSE	26.504	115.841	4.37071	6.98376	2.09075	443.878	0.822982	95.3354	3.59702	0.057836	0.178273	0.00851632
2021-05-05 15:59:51	4.3e+21	3.22748e+20	0.0464	4.12e+20	9.48294e+18	0.0787	9.46e+16	3.23057e+16	0.342	3.55e+18	0.0628	3.98e+17	0.0816	2.24493e+17	0.145848	1.84966e+18	0.0529248	375.682	11884.5	FALSE	34.0346	90.915	2.67125	8.9196	1.77288	293.538	1.05439	95.8601	2.81655	0.0683502	0.190158	0.0104172
2021-05-05 15:59:53	4.15e+21	3.67746e+20	0.0464	4.02e+20	1.92176e+19	0.0787	8.58e+16	2.65599e+16	0.36	2.69e+18	0.0727	4.4e+17	0.078	2.2398e+17	0.147516	1.75898e+18	0.0529246	357.263	11833.1	FALSE	19.1358	136.708	7.1441	6.11364	1.96446	723.559	0.688708	94.1522	4.9202	0.0594589	0.172206	0.00720675
2021-05-05 15:59:55	4.18e+21	2.68579e+20	0.0467	4.08e+20	1.21453e+19	0.0793	9.3e+16	3.17368e+16	0.342	3.07e+18	0.0676	4.78e+17	0.0748	2.26948e+17	0.152613	1.81905e+18	0.0531489	369.463	11629.5	FALSE	22.1137	87.485	3.95614	6.42259	2.10621	382.69	1.07803	94.3111	4.26482	0.0819795	0.251885	0.012198
2021-05-05 15:59:57	4.31e+21	4.09923e+20	0.0472	4.15e+20	2.02934e+19	0.081	1.32e+17	7.09145e+16	0.271	6.39e+18	0.0497	5.05e+17	0.075	2.73211e+17	0.142692	1.81377e+18	0.053457	368.392	11598.6	FALSE	20.1998	64.1507	3.17581	12.6535	1.84839	286.168	1.45993	93.6555	4.63646	0.063048	0.168681	0.0163873
2021-05-05 16:00:00	4.13e+21	4.05188e+20	0.0472	4.09e+20	3.20311e+19	0.0805	8.98e+16	3.14596e+16	0.369	3.4e+18	0.0646	4.23e+17	0.0807	2.0625e+17	0.158973	1.73226e+18	0.0531613	351.837	11599.6	FALSE	12.6498	119.173	9.4209	8.03783	2.05091	1018.17	0.770088	91.7736	7.25492	0.0477265	0.146176	0.00749658
2021-05-05 16:00:02	4.16e+21	3.73195e+20	0.0473	4.04e+20	2.0757e+19	0.0814	9.55e+16	3.61886e+16	0.353	3.89e+18	0.0605	5e+17	0.0747	2.60933e+17	0.136271	1.76109e+18	0.0534509	357.692	11621.8	FALSE	17.9792	95.9369	5.336	7.78	1.9162	573.58	0.975196	93.5573	5.20365	0.0666893	0.187376	0.00978795
2021-05-05 16:00:04	4.3e+21	3.59188e+20	0.0471	4.12e+20	1.31708e+19	0.0806	1e+17	3.82764e+16	0.338	3.68e+18	0.0621	4.52e+17	0.0781	2.22364e+17	0.150706	1.83271e+18	0.053235	372.24	11493	FALSE	27.2714	97.6055	3.57904	8.14159	2.03271	344.098	0.976141	95.2767	3.49364	0.06026	0.18245	0.0108189
2021-05-05 16:00:06	4.29e+21	3.93646e+20	0.0469	4.08e+20	1.36702e+19	0.0805	1.03e+17	4.19728e+16	0.328	3.45e+18	0.0641	4.59e+17	0.0769	2.26811e+17	0.147609	1.81204e+18	0.0534273	368.04	11433.1	FALSE	28.7959	114.1	3.96238	7.51634	2.02371	325.692	0.837919	95.6068	3.32015	0.0566221	0.16765	0.0108483
2021-05-05 16:00:09	4.25e+21	3.29265e+20	0.0466	4.07e+20	1.02027e+19	0.0792	9.69e+16	3.54909e+16	0.329	3.06e+18	0.0679	4.66e+17	0.0761	2.46536e+17	0.143464	1.82338e+18	0.0532845	370.343	11336.2	FALSE	32.2723	107.603	3.33421	6.56652	1.89019	287.473	0.89078	95.8504	2.97005	0.0733242	0.204301	0.0111371
2021-05-05 16:00:11	4.27e+21	4.74518e+20	0.0471	4.04e+20	1.98789e+19	0.0813	1.03e+17	4.35527e+16	0.331	4.4e+18	0.0564	5.54e+17	0.0697	2.92832e+17	0.132211	1.76513e+18	0.0534566	358.512	11341.7	FALSE	23.8704	107.845	4.51794	7.94224	1.89187	456.434	0.880093	94.9137	3.97621	0.0597246	0.161183	0.00908854
2021-05-05 16:00:13	4.25e+21	3.97861e+20	0.0469	4.06e+20	1.6145e+19	0.0806	1.01e+17	4.06653e+16	0.332	3.78e+18	0.0607	5.7e+17	0.0691	2.97883e+17	0.124917	1.79148e+18	0.0529712	363.864	11362.6	FALSE	24.643	105.254	4.27117	6.63158	1.9135	397.022	0.902231	94.9637	3.85358	0.0725322	0.198034	0.00988468
2021-05-05 16:00:15	4.26e+21	3.73935e+20	0.0468	4.04e+20	1.07115e+19	0.0807	1.06e+17	4.51339e+16	0.32	4.55e+18	0.0557	5.73e+17	0.0688	2.84768e+17	0.133865	1.80725e+18	0.0534618	367.068	11233.6	FALSE	34.9098	82.1834	2.35417	7.94066	2.01216	237.326	1.1656	95.7928	2.74401	0.0741625	0.211647	0.0117466
2021-05-05 16:00:18	4.21e+21	3.68888e+20	0.0471	4.03e+20	1.4261e+19	0.0811	1e+17	3.9838e+16	0.336	3.65e+18	0.0621	5.27e+17	0.0721	2.77109e+17	0.132522	1.78635e+18	0.0534816	362.822	11199.2	FALSE	25.8669	101.065	3.90712	6.926	1.90178	357.975	0.940962	95.0986	3.67646	0.0730558	0.200199	0.0106999
2021-05-05 16:00:20	4.14e+21	3.28697e+20	0.0468	4.03e+20	1.72777e+19	0.0798	9.91e+16	3.94049e+16	0.324	3.77e+18	0.0607	4.61e+17	0.0766	2.34308e+17	0.147455	1.77249e+18	0.0532387	360.007	11256.5	FALSE	19.0243	87.1874	4.58295	8.17787	1.96749	438.467	1.07492	93.7191	4.92628	0.0683469	0.199709	0.0116783
2021-05-05 16:00:22	4.25e+21	4.90775e+20	0.0468	4.04e+20	2.35483e+19	0.0802	1e+17	4.11206e+16	0.331	4.32e+18	0.0576	5.4e+17	0.0723	2.7023e+17	0.136399	1.74827e+18	0.0532524	355.087	11174	FALSE	20.8412	113.605	5.451	8	1.99829	572.666	0.831162	94.4245	4.53067	0.0529457	0.152775	0.00793511
2021-05-05 16:00:25	4.38e+21	4.75238e+20	0.0469	4.11e+20	1.58192e+19	0.0806	1.06e+17	4.48411e+16	0.322	4.08e+18	0.0588	5.61e+17	0.0699	2.71768e+17	0.13665	1.81595e+18	0.053464	368.834	10992.6	FALSE	30.0418	116.48	3.87726	7.27273	2.06426	352.784	0.822126	95.7611	3.1876	0.0556874	0.164146	0.00935543
2021-05-05 16:00:27	4.38e+21	4.5516e+20	0.047	4.16e+20	1.87873e+19	0.0804	1.02e+17	4.05266e+16	0.334	3.23e+18	0.0666	5.54e+17	0.071	2.54665e+17	0.141302	1.82529e+18	0.0532622	370.731	11013.5	FALSE	24.227	140.916	5.81649	5.83032	2.17541	463.579	0.675325	95.1643	3.92802	0.0544405	0.168886	0.00901298
2021-05-05 16:00:29	4.42e+21	4.84111e+20	0.0465	4.13e+20	1.46691e+19	0.0796	1.03e+17	4.13535e+16	0.326	3.7e+18	0.062	5.66e+17	0.0703	2.89622e+17	0.135062	1.83043e+18	0.053183	371.775	10879.4	FALSE	33.0022	130.841	3.96461	6.5371	1.95427	354.723	0.734649	96.122	2.9126	0.0587274	0.163294	0.00872421
2021-05-05 16:00:31	4.39e+21	5.0532e+20	0.0474	4.08e+20	1.48516e+19	0.0826	1.09e+17	4.81556e+16	0.325	4.49e+18	0.0562	5.78e+17	0.0692	2.92375e+17	0.137707	1.80661e+18	0.0537005	366.938	10729.4	FALSE	34.0245	112.543	3.30772	7.76817	1.97691	308.409	0.853858	96.096	2.82432	0.0563903	0.16017	0.00923596
2021-05-05 16:00:34	4.28e+21	4.05114e+20	0.047	4.06e+20	1.38428e+19	0.0808	1.02e+17	4.1309e+16	0.323	4.3e+18	0.0574	6.12e+17	0.0675	3.27719e+17	0.129171	1.80206e+18	0.0534191	366.012	10759.3	FALSE	29.2652	94.2125	3.21927	7.02614	1.86745	335.105	1.01295	95.4321	3.26094	0.0781012	0.205105	0.0107924
2021-05-05 16:00:36	4.31e+21	4.1864e+20	0.0469	4.07e+20	1.31756e+19	0.0805	1e+17	3.9051e+16	0.328	4.29e+18	0.0574	6.26e+17	0.0671	2.91908e+17	0.141323	1.80972e+18	0.0536844	367.569	10523	FALSE	31.7739	97.585	3.07123	6.85304	2.14451	337.394	0.980933	95.7244	3.01267	0.0678116	0.204705	0.00952521
2021-05-05 16:00:38	4.25e+21	5.36584e+20	0.0468	4.03e+20	2.71844e+19	0.0805	1.05e+17	4.68381e+16	0.319	4.06e+18	0.0585	5.57e+17	0.07	2.98673e+17	0.134463	1.72696e+18	0.0534317	350.76	10710.5	FALSE	19.7387	132.164	6.69567	7.28905	1.86491	580.391	0.713542	94.3042	4.77764	0.0533647	0.143115	0.00813519
2021-05-05 16:00:40	4.05e+21	2.0317e+20	0.0467	4.01e+20	1.16822e+19	0.0793	9.21e+16	3.18484e+16	0.342	2.25e+18	0.0812	4.6e+17	0.0776	2.63444e+17	0.134892	1.78901e+18	0.0530241	363.362	10664.1	FALSE	17.3913	90.2977	5.19211	4.8913	1.7461	366.807	1.03153	93.1446	5.3558	0.125449	0.326697	0.0159482
2021-05-05 16:00:43	4.04e+21	1.87634e+20	0.0464	4.07e+20	1.7122e+19	0.0776	8.65e+16	2.61617e+16	0.353	1.95e+18	0.0882	3.81e+17	0.0849	1.85213e+17	0.164373	1.79158e+18	0.0527676	363.885	10618.9	FALSE	10.9587	96.2225	8.78051	5.11811	2.05709	654.467	0.93959	90.4097	8.25008	0.0924169	0.293966	0.0142008
2021-05-05 16:00:45	4.33e+21	3.5958e+20	0.0467	4.11e+20	9.17433e+18	0.0799	9.91e+16	3.69127e+16	0.336	3.56e+18	0.0625	5.22e+17	0.072	2.65968e+17	0.146043	1.84648e+18	0.0532242	375.036	10451.1	FALSE	39.1941	101.006	2.57706	6.81992	1.96265	248.541	0.953407	96.2994	2.45699	0.0724294	0.207365	0.0103872
2021-05-05 16:00:48	4.11e+21	2.35387e+20	0.0466	4.02e+20	9.87053e+18	0.0789	9.35e+16	3.28133e+16	0.336	3e+18	0.0684	4.82e+17	0.0752	2.5201e+17	0.141621	1.80193e+18	0.0535147	365.987	10502.8	FALSE	23.8475	78.4625	3.29018	6.22407	1.91262	300.809	1.20349	94.4284	3.95968	0.103349	0.290708	0.0143315
2021-05-05 16:00:50	4.16e+21	3.51382e+20	0.0464	4.04e+20	1.85495e+19	0.0787	9.25e+16	3.28469e+16	0.338	3.21e+18	0.0657	5.52e+17	0.0705	2.6514e+17	0.138547	1.77124e+18	0.0535938	359.753	10467.5	FALSE	18.9429	109.465	5.77865	5.81522	2.08192	564.724	0.857678	93.8854	4.95622	0.0723426	0.218949	0.00939291
2021-05-05 16:00:52	4.31e+21	3.80205e+20	0.0466	4.03e+20	5.28578e+18	0.0801	1.05e+17	4.3449e+16	0.318	4.88e+18	0.0543	5.37e+17	0.072	2.40624e+17	0.151669	1.82759e+18	0.0534174	371.199	10242.9	FALSE	71.9297	77.9108	1.08315	9.08752	2.2317	121.655	1.24665	97.1274	1.35031	0.0623204	0.201793	0.0115442
2021-05-05 16:00:55	4.44e+21	5.05233e+20	0.0467	4.09e+20	1.07826e+19	0.0807	1.19e+17	5.73711e+16	0.291	6.31e+18	0.0491	5.77e+17	0.0695	2.55255e+17	0.143377	1.8299e+18	0.0535694	371.669	10211.9	FALSE	46.8563	80.0686	1.70881	10.9359	2.26048	187.945	1.20539	96.5137	2.05978	0.0492341	0.160749	0.0111759
2021-05-05 16:00:57	4.36e+21	4.54588e+20	0.0466	4.06e+20	1.07535e+19	0.08	1e+17	3.88309e+16	0.332	4.46e+18	0.0565	5.42e+17	0.0714	2.79099e+17	0.140641	1.81625e+18	0.0537222	368.896	10211.9	FALSE	42.2735	101.926	2.4111	8.22878	1.94196	276.931	0.947063	96.5299	2.28346	0.0604555	0.170629	0.00845187
2021-05-05 16:00:59	4.13e+21	3.88617e+20	0.0468	4.02e+20	2.3354e+19	0.0797	9.43e+16	3.57e+16	0.338	3.45e+18	0.0635	5.17e+17	0.0728	2.67102e+17	0.139293	1.73997e+18	0.0533349	353.402	10284.8	FALSE	16.6403	112.643	6.76929	6.67311	1.93559	654.174	0.828329	93.3052	5.60719	0.0653549	0.185086	0.00885311
2021-05-05 16:01:01	4.15e+21	2.63191e+20	0.0465	4.06e+20	1.26362e+19	0.0791	9.04e+16	2.95223e+16	0.357	2.3e+18	0.0799	4.22e+17	0.081	2.34976e+17	0.146716	1.8076e+18	0.0526994	367.139	10225.3	FALSE	20.8283	114.431	5.494	5.45024	1.79593	428.022	0.824193	94.3131	4.52812	0.0865382	0.237105	0.0108988
2021-05-05 16:01:04	4.08e+21	1.4805e+20	0.0465	4.08e+20	1.00677e+19	0.0786	9.52e+16	3.36152e+16	0.339	1.58e+18	0.102	3.49e+17	0.0891	2.10971e+17	0.154973	1.82859e+18	0.052492	371.403	10203.7	FALSE	14.7054	93.7024	6.37195	4.52722	1.65426	299.498	0.984243	92.2259	6.27155	0.137676	0.358479	0.0221263
2021-05-05 16:01:06	4.13e+21	1.04281e+20	0.0462	4.12e+20	4.57788e+18	0.0773	8.85e+16	2.54466e+16	0.347	1.39e+18	0.114	3.31e+17	0.0924	1.97098e+17	0.160636	1.8722e+18	0.0529165	380.26	10018.8	FALSE	22.7794	75.0226	3.29344	4.1994	1.67937	179.902	1.25172	93.9075	4.12247	0.18594	0.50675	0.0256061
2021-05-05 16:01:08	4.16e+21	1.75231e+20	0.0465	4.13e+20	9.72218e+18	0.0782	9.25e+16	3.0088e+16	0.34	3.02e+18	0.0689	4.8e+17	0.0763	2.34955e+17	0.147127	1.85316e+18	0.0527316	376.392	9945.28	FALSE	18.0238	58.0235	3.21926	6.29167	2.04295	323.125	1.5981	92.7274	5.14471	0.127036	0.38528	0.0174354
2021-05-05 16:01:10	4.18e+21	2.57796e+20	0.0469	4.09e+20	1.2054e+19	0.0797	9.49e+16	3.34679e+16	0.348	3.55e+18	0.0623	5.16e+17	0.0725	2.53921e+17	0.149459	1.82406e+18	0.0535141	370.482	9902.3	FALSE	21.3867	72.6185	3.39549	6.87984	2.03213	360.166	1.29345	93.9285	4.39191	0.0939224	0.279272	0.0129642
2021-05-05 16:01:13	4.29e+21	2.89403e+20	0.0465	4.11e+20	6.1203e+18	0.079	1.1e+17	4.734e+16	0.304	4.91e+18	0.0543	4.79e+17	0.0762	2.46755e+17	0.149466	1.86052e+18	0.0535425	377.887	9870.53	FALSE	47.2857	58.9415	1.2465	10.2505	1.94119	129.284	1.62872	95.9993	2.0302	0.0828834	0.242856	0.0160784
2021-05-05 16:01:15	4.21e+21	2.64378e+20	0.0468	4.12e+20	1.26841e+19	0.0796	9.92e+16	3.74011e+16	0.335	4.05e+18	0.0586	4.67e+17	0.0763	2.44379e+17	0.147294	1.83495e+18	0.0534186	372.694	9809.94	FALSE	20.8433	65.2786	3.13187	8.67238	1.91097	339.136	1.43558	93.7124	4.49603	0.0880334	0.253785	0.0141672
2021-05-05 16:01:17	4.33e+21	3.78715e+20	0.0464	4.14e+20	1.41109e+19	0.079	9.72e+16	3.53124e+16	0.339	3.85e+18	0.0602	4.62e+17	0.0764	2.25415e+17	0.157861	1.83759e+18	0.0533403	373.229	9889.37	FALSE	26.8385	98.3675	3.66517	8.33333	2.04955	399.602	0.968211	95.2405	3.54866	0.0575477	0.175924	0.00919003
2021-05-05 16:01:19	4.29e+21	3.24499e+20	0.046	4.08e+20	6.6722e+18	0.0777	9.8e+16	3.58897e+16	0.318	4.13e+18	0.0587	4.74e+17	0.0769	2.61063e+17	0.14133	1.8442e+18	0.0533266	374.572	9668.62	FALSE	48.6345	78.5712	1.61554	8.71308	1.81565	185.908	1.228	96.4858	1.98389	0.0786526	0.212031	0.0116627
2021-05-05 16:01:22	4.2e+21	2.04722e+20	0.0461	4.07e+20	2.65864e+18	0.0776	9.73e+16	3.47234e+16	0.319	3e+18	0.0685	4.26e+17	0.0805	2.25251e+17	0.159627	1.85804e+18	0.0532706	377.384	9712.66	FALSE	77.0027	68.2408	0.886213	7.04225	1.89122	76.5663	1.41972	96.8825	1.25817	0.108358	0.313707	0.0175346
2021-05-05 16:01:24	4.23e+21	1.92107e+20	0.0466	4.11e+20	2.34574e+18	0.0792	9.57e+16	3.24559e+16	0.343	2.73e+18	0.0734	3.83e+17	0.0863	1.91517e+17	0.168201	1.87786e+18	0.0531459	381.41	9728.89	FALSE	81.8959	70.3688	0.859246	7.12794	1.99983	72.2748	1.37865	97.0141	1.1846	0.0987388	0.305925	0.0179321
2021-05-05 16:01:26	4.13e+21	1.02494e+20	0.0464	4.12e+20	4.39694e+18	0.0776	9.44e+16	3.13186e+16	0.33	2.64e+18	0.0743	3.9e+17	0.084	1.94186e+17	0.159227	1.87303e+18	0.0529617	380.429	9753.25	FALSE	23.3102	38.8233	1.66551	6.76923	2.00838	140.394	2.39179	92.8571	3.98354	0.181167	0.55508	0.0312906
2021-05-05 16:01:31	4.1e+21	6.73662e+19	0.0463	4.11e+20	2.87802e+18	0.0774	8.59e+16	2.27383e+16	0.356	1.56e+18	0.103	3.33e+17	0.0907	1.994e+17	0.164764	1.87542e+18	0.0524803	380.913	9657.03	FALSE	23.4071	43.1834	1.84488	4.68468	1.67001	126.572	2.14912	92.8063	3.96487	0.284204	0.758466	0.0370616
2021-05-05 16:01:33	4.24e+21	2.82878e+20	0.0462	4.08e+20	7.52022e+18	0.0784	9.42e+16	3.2221e+16	0.342	3e+18	0.0678	4.23e+17	0.0795	2.30507e+17	0.162625	1.8403e+18	0.0535132	373.78	9477.28	FALSE	37.6157	94.2928	2.50674	7.0922	1.83509	233.395	1.01925	96.1078	2.55499	0.0799057	0.226499	0.0115445
2021-05-05 16:01:35	4.36e+21	3.99371e+20	0.0461	4.1e+20	9.16525e+18	0.0784	1.04e+17	4.19661e+16	0.313	4.51e+18	0.0561	4.9e+17	0.0752	2.46284e+17	0.147697	1.84193e+18	0.0538018	374.111	9498.55	FALSE	43.5745	88.5523	2.03221	9.20408	1.98957	218.397	1.08917	96.4484	2.21342	0.0601447	0.178229	0.0106002
2021-05-05 16:01:38	4.29e+21	3.36389e+20	0.0462	4.09e+20	8.87554e+18	0.0783	1.07e+17	4.5076e+16	0.299	5.6e+18	0.0513	5.42e+17	0.0718	2.50061e+17	0.148025	1.83867e+18	0.0535862	373.449	9438.9	FALSE	37.9007	60.0695	1.58492	10.3321	2.16747	196.902	1.59105	95.5735	2.52168	0.0716732	0.22814	0.0139981
2021-05-05 16:01:40	4.25e+21	2.74271e+20	0.0469	4.08e+20	5.63709e+18	0.0803	1.03e+17	4.07295e+16	0.328	4.23e+18	0.0573	4.87e+17	0.075	2.48818e+17	0.149071	1.84895e+18	0.0535768	375.538	9397.71	FALSE	48.6548	64.8395	1.33264	8.68583	1.95725	138.403	1.48333	96.1781	1.97675	0.0884238	0.258686	0.0147012
2021-05-05 16:01:42	4.38e+21	3.92554e+20	0.0461	4.12e+20	8.4512e+18	0.0782	9.48e+16	3.2346e+16	0.34	3.58e+18	0.062	5e+17	0.0739	2.73555e+17	0.143556	1.8544e+18	0.0532755	376.645	9287.29	FALSE	46.4494	109.652	2.36067	7.16	1.82778	261.275	0.882543	96.7724	2.08339	0.0682475	0.184888	0.0085074
2021-05-05 16:01:44	4.36e+21	3.39378e+20	0.0459	4.09e+20	2.09363e+18	0.0776	9.75e+16	3.45264e+16	0.319	3.66e+18	0.0613	5.03e+17	0.0732	2.62366e+17	0.141897	1.86983e+18	0.0532868	379.778	9310.42	FALSE	162.1	92.7261	0.572031	7.27634	1.91717	60.6387	1.05722	98.0315	0.60476	0.0768546	0.218963	0.0107433
2021-05-05 16:01:47	4.37e+21	4.56604e+20	0.0467	4.06e+20	9.94546e+18	0.0804	1.02e+17	4.07058e+16	0.328	4.49e+18	0.0562	4.97e+17	0.075	2.45289e+17	0.155968	1.81996e+18	0.0536348	369.65	9206.57	FALSE	45.9108	101.694	2.21503	9.03421	2.02618	244.325	0.951118	96.7225	2.10675	0.0525345	0.158209	0.00885423
2021-05-05 16:01:49	4.2e+21	2.7185e+20	0.047	4.15e+20	1.74523e+19	0.0797	9.57e+16	3.41748e+16	0.349	3.93e+18	0.0599	4.86e+17	0.0759	2.2962e+17	0.154523	1.82683e+18	0.053575	371.044	9201.76	FALSE	15.5768	69.173	4.44079	8.08642	2.11654	510.678	1.33569	92.3939	5.93153	0.0790819	0.247527	0.0122617
2021-05-05 16:01:51	4.22e+21	2.57325e+20	0.0463	4.11e+20	9.95819e+18	0.0781	1e+17	3.7934e+16	0.316	3.67e+18	0.0616	4.89e+17	0.0754	2.40919e+17	0.154236	1.84288e+18	0.0531173	374.305	9099.66	FALSE	25.8405	70.1158	2.7134	7.50511	2.02973	262.513	1.34937	94.6123	3.66139	0.0902838	0.271114	0.0155736
2021-05-05 16:01:53	4.39e+21	4.23585e+20	0.0463	4.14e+20	1.25797e+19	0.0786	8.96e+16	2.74754e+16	0.361	2.94e+18	0.0694	4.67e+17	0.0773	2.48521e+17	0.149254	1.84462e+18	0.0536558	374.658	9171.76	FALSE	33.6721	144.077	4.27881	6.2955	1.87912	457.853	0.668013	96.2451	2.8583	0.0574027	0.164671	0.00650947
2021-05-05 16:01:56	4.3e+21	3.0802e+20	0.0464	4.11e+20	6.99237e+18	0.079	9.27e+16	3.0175e+16	0.352	2.03e+18	0.0861	4.06e+17	0.0827	2.29532e+17	0.154039	1.85651e+18	0.053456	377.073	9126.79	FALSE	44.0509	151.734	3.44452	5	1.76882	231.727	0.638459	96.8758	2.19918	0.0736351	0.20327	0.00960886
2021-05-05 16:01:58	4.29e+21	3.26044e+20	0.0462	4.12e+20	1.08286e+19	0.0781	8.46e+16	2.25139e+16	0.375	1.91e+18	0.0904	3.9e+17	0.085	1.83441e+17	0.170751	1.84348e+18	0.0532559	374.426	9105.71	FALSE	30.1096	170.704	5.66941	4.89744	2.12603	480.971	0.562379	96.0002	3.18836	0.0555835	0.186377	0.00708071
2021-05-05 16:02:00	4.24e+21	2.63386e+20	0.046	4.13e+20	1.05475e+19	0.0772	8.53e+16	2.30157e+16	0.359	1.45e+18	0.109	3.51e+17	0.0901	1.95969e+17	0.180384	1.84937e+18	0.0531562	375.621	9010.8	FALSE	24.9715	181.645	7.27411	4.13105	1.7911	458.273	0.524993	95.3625	3.81886	0.0735868	0.210707	0.00933495
2021-05-05 16:02:02	4.31e+21	3.11569e+20	0.046	4.15e+20	1.03395e+19	0.0774	9.56e+16	3.2974e+16	0.334	2.58e+18	0.0741	3.89e+17	0.0837	1.99418e+17	0.165536	1.85951e+18	0.0530641	377.682	9115.86	FALSE	30.1337	120.763	4.00758	6.63239	1.95068	313.567	0.79301	95.7665	3.17805	0.0625091	0.189176	0.0107198
2021-05-05 16:02:04	4.33e+21	4.24288e+20	0.0462	4.11e+20	1.57231e+19	0.0787	1.02e+17	4.08262e+16	0.322	4.43e+18	0.056	4.71e+17	0.0763	2.30603e+17	0.168696	1.81639e+18	0.0534007	368.924	9010.09	FALSE	26.9849	95.7761	3.54924	9.40552	2.04247	385.124	0.99453	95.2522	3.52983	0.05236	0.161556	0.00947569
2021-05-05 16:02:06	4.36e+21	4.19817e+20	0.0466	4.1e+20	1.12345e+19	0.0799	1.02e+17	4.02863e+16	0.329	3.84e+18	0.061	4.9e+17	0.0764	2.22042e+17	0.160238	1.83242e+18	0.0540457	372.18	8937.01	FALSE	37.3685	109.327	2.92566	7.83673	2.20679	278.867	0.880931	96.31	2.5773	0.0515491	0.170827	0.00943266
2021-05-05 16:02:09	4.31e+21	2.71926e+20	0.0461	4.11e+20	2.32744e+18	0.0777	9.1e+16	2.77531e+16	0.341	2.46e+18	0.0784	4.22e+17	0.0833	2.06959e+17	0.164434	1.87795e+18	0.0533412	381.427	8988.62	FALSE	116.835	110.539	0.946116	5.82938	2.03906	83.8626	0.886078	97.9462	0.838332	0.0765812	0.2418	0.011021
2021-05-05 16:02:11	4.33e+21	3.65185e+20	0.046	4.05e+20	3.74165e+18	0.078	9.52e+16	3.31005e+16	0.327	2.82e+18	0.0716	4.51e+17	0.0793	2.32865e+17	0.155405	1.84388e+18	0.0533666	374.507	9068.23	FALSE	97.6	129.498	1.32683	6.25277	1.93675	113.039	0.756592	97.9774	1.00387	0.0639865	0.188335	0.00981094
2021-05-05 16:02:13	4.28e+21	3.26755e+20	0.0464	4.11e+20	1.09126e+19	0.0791	9.26e+16	3.06817e+16	0.353	3.02e+18	0.0687	4.09e+17	0.0829	2.25171e+17	0.165297	1.8385e+18	0.0533418	373.414	8909.83	FALSE	29.943	108.197	3.61344	7.38386	1.81639	355.671	0.884055	95.6522	3.19448	0.0672259	0.192632	0.00943052
2021-05-05 16:02:15	4.19e+21	1.86802e+20	0.0464	4.1e+20	4.85707e+18	0.0784	9.47e+16	3.19993e+16	0.333	2.75e+18	0.0723	4.51e+17	0.079	2.34466e+17	0.159741	1.86173e+18	0.0535849	378.132	8939.51	FALSE	38.4598	67.928	1.76621	6.09756	1.92352	151.787	1.40752	95.6102	2.48598	0.122236	0.355973	0.0180522
2021-05-05 16:02:18	4.34e+21	4.00779e+20	0.0464	4.12e+20	1.33319e+19	0.0788	9.52e+16	3.35014e+16	0.343	3.1e+18	0.0677	4.88e+17	0.0761	2.20066e+17	0.159551	1.83198e+18	0.0537019	372.089	8914.89	FALSE	30.0618	129.284	4.3006	6.35246	2.21752	397.95	0.741259	95.8326	3.18786	0.0533599	0.176504	0.00841867
2021-05-05 16:02:20	4.3e+21	2.87995e+20	0.0461	4.1e+20	3.9658e+18	0.0779	8.54e+16	2.25614e+16	0.361	2.35e+18	0.0794	4.51e+17	0.0792	2.35291e+17	0.161794	1.86582e+18	0.0534029	378.964	8922.1	FALSE	72.6197	122.551	1.68757	5.21064	1.91677	175.778	0.795854	97.5328	1.34306	0.0818061	0.23765	0.00879308
2021-05-05 16:02:22	4.31e+21	3.15247e+20	0.046	4.1e+20	5.7117e+18	0.0777	9.11e+16	2.85316e+16	0.34	2.47e+18	0.0774	4.84e+17	0.0769	2.25055e+17	0.158841	1.8578e+18	0.0533765	377.335	8908.31	FALSE	55.1931	127.63	2.31243	5.10331	2.15058	200.189	0.761347	97.1708	1.76056	0.070739	0.226677	0.00986008
2021-05-05 16:02:25	4.37e+21	4.49477e+20	0.0465	4.06e+20	9.22415e+18	0.0802	1.03e+17	4.15942e+16	0.327	4.27e+18	0.0575	5.76e+17	0.07	2.58168e+17	0.153561	1.82328e+18	0.054167	370.323	8945.83	FALSE	48.7283	105.264	2.16022	7.41319	2.2311	221.765	0.92002	96.8449	1.98745	0.0562143	0.182091	0.00932977
2021-05-05 16:02:27	4.28e+21	3.29485e+20	0.0469	4.06e+20	6.18883e+18	0.0805	9.74e+16	3.55245e+16	0.344	3.94e+18	0.0602	4.8e+17	0.0771	2.40793e+17	0.16021	1.83723e+18	0.0535374	373.156	8937.62	FALSE	53.2386	83.6256	1.57077	8.20833	1.99342	174.213	1.15673	96.7319	1.81695	0.0714053	0.212091	0.0109192
2021-05-05 16:02:29	4.19e+21	2.46018e+20	0.0472	4.06e+20	6.84999e+18	0.081	9.06e+16	2.88268e+16	0.362	3.46e+18	0.064	5.1e+17	0.0748	2.71137e+17	0.146612	1.83419e+18	0.0540102	372.539	8961.41	FALSE	35.9151	71.1034	1.97977	6.78431	1.88096	237.626	1.34419	95.5767	2.66119	0.106938	0.298865	0.0120977
2021-05-05 16:02:31	4.11e+21	2.25475e+20	0.0479	4.02e+20	8.8673e+18	0.083	8.5e+16	2.4158e+16	0.402	3.56e+18	0.0634	4.24e+17	0.0823	2.55399e+17	0.168857	1.80654e+18	0.0540241	366.923	9128.9	FALSE	25.4276	63.3355	2.49081	8.39623	1.66015	367.054	1.49033	94.3908	3.71213	0.109516	0.286052	0.0112171
2021-05-05 16:02:34	4.18e+21	2.95868e+20	0.0494	4e+20	6.90715e+18	0.0888	7.33e+16	1.24642e+16	0.516	4.21e+18	0.0597	4.6e+17	0.0813	3.26115e+17	0.166366	1.80636e+18	0.055018	366.886	9167.9	FALSE	42.8351	70.2775	1.64065	9.15217	1.41055	554.159	1.36661	96.0418	2.24213	0.108318	0.236407	0.00478087
2021-05-05 16:02:36	4.2e+21	4.00448e+20	0.048	4.05e+20	2.0467e+19	0.0834	8.74e+16	2.78889e+16	0.413	4.29e+18	0.06	4.57e+17	0.0839	2.2023e+17	0.196055	1.76702e+18	0.0552647	358.896	9672.96	FALSE	19.5655	93.3445	4.77087	9.38731	2.07511	733.876	1.00652	93.953	4.80197	0.0536558	0.177408	0.00749614
2021-05-05 16:02:38	4.28e+21	5.51581e+20	0.0481	4.11e+20	3.3666e+19	0.0837	9.2e+16	3.36031e+16	0.4	6.66e+18	0.0506	5.9e+17	0.0759	3.08611e+17	0.163921	1.73394e+18	0.0551688	352.177	9436.5	FALSE	16.3839	82.82	5.05496	11.2881	1.91179	1001.87	1.12293	93.0009	5.67636	0.0529028	0.141102	0.00578425
2021-05-05 16:02:40	4.58e+21	7.53338e+20	0.0473	4.26e+20	3.87233e+19	0.0817	1.22e+17	6.20643e+16	0.31	1.09e+19	0.0465	7.19e+17	0.0792	3.42713e+17	0.161927	1.77963e+18	0.0564278	361.457	9794.89	FALSE	19.4544	69.1136	3.5526	15.1599	2.09796	623.923	1.35499	93.6479	4.81372	0.0432152	0.132416	0.00773955
2021-05-05 16:02:43	4.94e+21	1.3099e+21	0.0498	4.67e+20	9.96168e+19	0.0877	1.43e+17	8.61431e+16	0.321	2.12e+19	0.0459	1.06e+18	0.0935	4.1035e+17	0.158576	1.68821e+18	0.0591782	342.89	9661.67	FALSE	13.1494	61.7879	4.6989	20	2.58316	1156.41	1.47978	91.4328	6.95336	0.0286323	0.0996633	0.00580412
2021-05-05 16:02:45	4e+21	3.4467e+20	0.0536	4.12e+20	4.20629e+19	0.0981	1.06e+17	4.87478e+16	0.378	1.36e+19	0.043	5.98e+17	0.0714	3.19156e+17	0.160202	1.69995e+18	0.0546433	345.274	17272	FALSE	8.19414	25.3433	3.09286	22.7425	1.87369	862.868	3.38801	85.8635	10.4786	0.0753866	0.186691	0.00779486
2021-05-05 16:02:47	5.25e+21	1.8216e+21	0.0548	4.98e+20	1.5103e+20	0.101	1.71e+17	1.17302e+17	0.329	2.79e+19	0.0489	1.28e+18	0.101	4.69931e+17	0.127397	1.59441e+18	0.0598123	323.838	13631.3	FALSE	12.0612	65.2905	5.41326	21.7969	2.72381	1287.53	1.39333	90.9712	7.54245	0.0220597	0.0669826	0.00401402
2021-05-05 16:02:49	4.9e+21	1.11981e+21	0.0524	4.83e+20	1.00427e+20	0.0931	1.62e+17	1.02792e+17	0.285	1.85e+19	0.0482	8.38e+17	0.0917	5.82607e+17	0.119835	1.75802e+18	0.054091	357.068	21261.2	FALSE	11.1505	60.5303	5.42846	22.0764	1.43836	976.986	1.49156	90.2844	8.09687	0.044025	0.0767785	0.00632033
2021-05-05 16:02:52	5.22e+21	1.68767e+21	0.0556	4.85e+20	1.27511e+20	0.104	1.71e+17	1.15674e+17	0.342	3.02e+19	0.0513	1.33e+18	0.114	5.48155e+17	0.122004	1.64275e+18	0.0603636	333.655	12566.5	TRUE	13.2355	55.8831	4.22222	22.7068	2.42632	1102.33	1.63469	91.3517	6.90204	0.0276454	0.0792825	0.00465141
2021-05-05 16:02:54	4.64e+21	1.08675e+21	0.0528	4.66e+20	1.06394e+20	0.0942	1.42e+17	8.63467e+16	0.329	1.73e+19	0.0545	6.8e+17	0.119	4.62609e+17	0.120154	1.65248e+18	0.0550005	335.631	24385.1	TRUE	10.2144	62.8179	6.14994	25.4412	1.46992	1232.17	1.42776	89.6889	8.78064	0.0351441	0.0631152	0.00444836
2021-05-05 16:02:56	3.78e+21	2.26806e+20	0.0462	3.86e+20	2.63997e+19	0.0774	9.11e+16	3.54476e+16	0.327	4.05e+18	0.0631	2.35e+17	0.109	2.03202e+17	0.142191	1.65245e+18	0.0528447	335.626	25846	TRUE	8.59125	56.0016	6.51844	17.234	1.15648	744.753	1.571	87.9782	10.2404	0.0778239	0.126854	0.00563823
2021-05-05 16:02:58	3.83e+21	3.41459e+20	0.0475	3.91e+20	3.79429e+19	0.0811	1.01e+17	4.63602e+16	0.324	5.82e+18	0.061	3.48e+17	0.105	2.85869e+17	0.129968	1.62238e+18	0.0537738	329.519	25358.8	TRUE	8.9993	58.67	6.5194	16.7241	1.21734	818.436	1.508	88.4746	9.83127	0.0685719	0.111587	0.00597324
2021-05-05 16:03:01	3.88e+21	4.1633e+20	0.0481	3.9e+20	3.94599e+19	0.0832	1.04e+17	4.97497e+16	0.326	8.93e+18	0.0537	4.02e+17	0.105	3.36322e+17	0.123589	1.61082e+18	0.0540881	327.17	24565.7	TRUE	10.5507	46.6215	4.4188	22.2139	1.19528	793.167	1.91813	89.4258	8.47581	0.0680701	0.106419	0.00575867
2021-05-05 16:03:03	5.75e+21	2.16734e+21	0.0712	5.53e+20	1.90417e+20	0.144	2.29e+17	1.72886e+17	0.41	3.56e+19	0.0624	1.57e+18	0.139	1.19379e+18	0.129568	1.66615e+18	0.0664383	338.41	18836.1	TRUE	11.382	60.8802	5.34879	22.6752	1.31514	1101.4	1.48585	90.4591	7.94752	0.0445548	0.0579135	0.00510359
2021-05-05 16:03:05	4.93e+21	1.24295e+21	0.0545	4.72e+20	9.8853e+19	0.1	1.82e+17	1.24251e+17	0.292	2.49e+19	0.051	9.26e+17	0.113	6.06344e+17	0.115609	1.7147e+18	0.0559822	348.27	22398.9	TRUE	12.5737	49.9178	3.97	26.8898	1.52719	795.591	1.81966	90.8332	7.22404	0.0412271	0.0754566	0.00640122
2021-05-05 16:03:08	3.64e+21	1.52975e+20	0.0461	3.76e+20	2.30962e+19	0.0774	7.71e+16	2.24839e+16	0.372	3.74e+18	0.0635	1.47e+17	0.147	1.25833e+17	0.187217	1.62168e+18	0.0526097	329.376	25029.2	TRUE	6.62336	40.9023	6.17546	25.4422	1.16821	1027.23	2.07602	84.9141	12.8204	0.0687458	0.119729	0.00105986
2021-05-05 16:03:10	4.16e+21	4.79317e+20	0.0468	4.07e+20	3.44972e+19	0.0794	9.9e+16	4.13508e+16	0.326	1.32e+19	0.0443	4.55e+17	0.0899	2.80143e+17	0.125165	1.71174e+18	0.0526387	347.668	23591.3	TRUE	13.8944	36.3119	2.61342	29.011	1.62417	834.257	2.50062	90.8022	6.53517	0.0509538	0.107656	0.0034056
2021-05-05 16:03:12	4.52e+21	6.86029e+20	0.0469	4.32e+20	4.39837e+19	0.08	1.36e+17	7.59499e+16	0.261	2.47e+19	0.0409	8.3e+17	0.078	3.80789e+17	0.113657	1.78303e+18	0.0533072	362.148	22547.6	TRUE	15.5974	27.7745	1.78071	29.759	2.17968	579.114	3.26667	90.7299	5.817	0.048333	0.131014	0.00711389
2021-05-05 16:03:14	4.06e+21	4.01617e+20	0.0478	4.08e+20	3.7754e+19	0.0819	2.29e+17	1.717e+17	0.172	3.66e+19	0.0381	1.15e+18	0.0672	4.64557e+17	0.104408	1.70137e+18	0.0547024	345.562	23477.4	TRUE	10.6377	10.9731	1.03153	31.8261	2.47548	219.883	7.65823	84.0348	7.89969	0.0935608	0.282561	0.031196
2021-05-05 16:03:17	3.96e+21	4.94331e+20	0.0478	3.97e+20	4.62575e+19	0.0821	1.8e+17	1.25718e+17	0.206	2.61e+19	0.04	8.51e+17	0.0746	3.92446e+17	0.109587	1.61175e+18	0.0546331	327.359	24409	TRUE	10.6865	18.9399	1.77232	30.6698	2.16845	367.946	4.59384	87.0067	8.14175	0.066278	0.173247	0.0181899
2021-05-05 16:03:19	3.89e+21	3.44958e+20	0.0482	3.91e+20	3.22247e+19	0.0834	1.17e+17	6.14753e+16	0.296	1.31e+19	0.0451	4.53e+17	0.0925	3.0591e+17	0.122427	1.64866e+18	0.0539095	334.856	24188	TRUE	10.7048	26.3327	2.4599	28.9183	1.48083	524.19	3.34888	88.1851	8.23792	0.0750217	0.142707	0.0103747
2021-05-05 16:03:21	4.6e+21	1.08462e+21	0.0514	4.33e+20	7.72267e+19	0.0929	1.75e+17	1.1994e+17	0.26	2.04e+19	0.0465	6.69e+17	0.103	4.30371e+17	0.119231	1.63486e+18	0.0550905	332.054	22511.3	TRUE	14.0446	53.1677	3.78562	30.4933	1.55447	643.879	1.72365	91.6425	6.52509	0.0343671	0.0668503	0.00750584
2021-05-05 16:03:23	4.88e+21	1.3109e+21	0.0535	4.54e+20	9.279e+19	0.0992	1.87e+17	1.31098e+17	0.275	2.67e+19	0.0485	8.61e+17	0.112	6.09514e+17	0.11402	1.65985e+18	0.0561878	337.128	21589.6	TRUE	14.1276	49.0974	3.47528	31.0105	1.4126	707.788	1.86447	91.5408	6.47957	0.0399139	0.0683608	0.00687681
2021-05-05 16:03:26	4.88e+21	1.16764e+21	0.0561	4.68e+20	9.22909e+19	0.105	1.82e+17	1.23855e+17	0.308	2.24e+19	0.0519	7.66e+17	0.122	5.85337e+17	0.12074	1.72647e+18	0.0563029	350.661	21795.8	TRUE	12.6517	52.1266	4.12013	29.2428	1.30865	745.156	1.74483	90.952	7.18892	0.042516	0.06492	0.00686475
2021-05-05 16:03:28	5.13e+21	1.28906e+21	0.0606	5.19e+20	1.30278e+20	0.114	1.87e+17	1.26841e+17	0.347	2.65e+19	0.0571	8.86e+17	0.143	6.96837e+17	0.142775	1.78627e+18	0.059126	362.806	19824.3	TRUE	9.89466	48.6438	4.91617	29.9097	1.27146	1027.1	1.83078	89.0561	9.00042	0.0431817	0.0636262	0.00593737
2021-05-05 16:03:30	5.29e+21	1.41395e+21	0.0604	5.23e+20	1.30725e+20	0.114	1.93e+17	1.32291e+17	0.338	3.09e+19	0.0548	9.23e+17	0.142	6.68912e+17	0.136008	1.8026e+18	0.0581883	366.122	19554.2	TRUE	10.8162	45.7589	4.23059	33.4778	1.37985	988.165	1.95906	89.6444	8.28797	0.0387264	0.0639518	0.00584355
2021-05-05 16:03:32	4.63e+21	1.03453e+21	0.0493	4.56e+20	9.21214e+19	0.0851	1.4e+17	8.36855e+16	0.286	2.33e+19	0.0467	6.31e+17	0.113	4.41694e+17	0.114378	1.67211e+18	0.0542452	339.619	23575.4	TRUE	11.2301	44.4006	3.95371	36.9255	1.42859	1100.81	2.02405	89.8688	8.00249	0.0361822	0.0637552	0.00474566
2021-05-05 16:03:35	4.76e+21	1.14738e+21	0.0554	4.82e+20	1.16386e+20	0.101	1.74e+17	1.17417e+17	0.31	2.3e+19	0.0547	6.29e+17	0.148	5.70793e+17	0.119395	1.68008e+18	0.0561618	341.239	22477.9	TRUE	9.85845	49.8863	5.06026	36.566	1.10198	991.22	1.78557	89.0754	9.03543	0.0405436	0.056784	0.00629602
2021-05-05 16:03:37	4.56e+21	8.72634e+20	0.0532	4.64e+20	9.08208e+19	0.095	1.48e+17	9.02461e+16	0.322	1.82e+19	0.0541	5.33e+17	0.141	4.74271e+17	0.127029	1.71485e+18	0.0554018	348.3	22370.3	TRUE	9.60831	47.9469	4.99015	34.1463	1.12383	1006.37	1.8519	88.7927	9.24125	0.0445447	0.0637397	0.00584972
2021-05-05 16:03:39	5.5e+21	1.64186e+21	0.0621	5.49e+20	1.58538e+20	0.117	2.08e+17	1.47571e+17	0.338	3.56e+19	0.0554	9.78e+17	0.149	8.79489e+17	0.12087	1.79427e+18	0.0587574	364.431	20268.6	TRUE	10.3563	46.1197	4.4533	36.4008	1.11201	1074.31	1.93691	89.3296	8.62565	0.0440225	0.0580713	0.00575472
2021-05-05 16:03:42	4.76e+21	9.97388e+20	0.0602	5.19e+20	1.38206e+20	0.11	1.68e+17	1.09068e+17	0.372	2.97e+19	0.0558	7.64e+17	0.159	5.78663e+17	0.133228	1.74984e+18	0.0578019	355.407	20687.2	TRUE	7.2167	33.5821	4.65338	38.8743	1.32029	1267.16	2.54565	85.4884	11.8459	0.0448006	0.0690096	0.00624694
2021-05-05 16:03:44	5.22e+21	1.34451e+21	0.0593	5.47e+20	1.54782e+20	0.108	1.68e+17	1.073e+17	0.366	3.34e+19	0.0561	8.39e+17	0.161	6.7808e+17	0.132169	1.80234e+18	0.057724	366.069	19190.6	TRUE	8.68649	40.2548	4.63418	39.8093	1.23732	1442.52	2.17693	87.632	10.0883	0.0397898	0.0584825	0.00453492
2021-05-05 16:03:46	4.64e+21	7.83145e+20	0.0483	4.59e+20	6.86677e+19	0.0822	1.18e+17	5.75914e+16	0.317	2.31e+19	0.0435	6.74e+17	0.0967	4.15287e+17	0.115081	1.79367e+18	0.0538084	364.309	22254.2	TRUE	11.4049	33.9024	2.97263	34.273	1.62297	1192.33	2.63665	89.3886	7.83777	0.0452052	0.0882968	0.00345134
2021-05-05 16:03:48	5.56e+21	1.70076e+21	0.0581	5.48e+20	1.57426e+20	0.107	1.78e+17	1.17554e+17	0.351	3.7e+19	0.0538	9.94e+17	0.145	7.76805e+17	0.116554	1.79478e+18	0.0582078	364.535	19034.1	TRUE	10.8035	45.9664	4.25476	37.2233	1.2796	1339.18	1.95039	89.6523	8.29842	0.0379302	0.0567826	0.00419001
2021-05-05 16:03:51	3.89e+21	2.68094e+20	0.0478	4.03e+20	3.64457e+19	0.0813	9.96e+16	4.28714e+16	0.334	8.73e+18	0.0501	2.89e+17	0.113	2.5912e+17	0.132633	1.6844e+18	0.0538457	342.116	25165	TRUE	7.35599	30.7095	4.17476	30.2076	1.11531	850.117	2.781	85.4032	11.61	0.0797776	0.119092	0.0068881
2021-05-05 16:03:53	4.41e+21	7.91011e+20	0.0513	4.39e+20	7.27409e+19	0.0909	1.25e+17	6.8317e+16	0.339	1.66e+19	0.0518	5.33e+17	0.125	4.41347e+17	0.125445	1.68305e+18	0.0556333	341.841	22704.1	TRUE	10.8744	47.6513	4.38198	31.1445	1.20767	1064.75	1.88326	89.74	8.25243	0.046924	0.0728473	0.00456959
2021-05-05 16:03:55	5.65e+21	1.90935e+21	0.0626	5.62e+20	1.83428e+20	0.119	1.98e+17	1.39411e+17	0.368	4.25e+19	0.0549	1.31e+18	0.14	8.98571e+17	0.127036	1.73963e+18	0.0608246	353.333	18101.7	TRUE	10.4093	44.9258	4.31595	32.4427	1.45787	1315.73	1.98837	89.329	8.58169	0.0389777	0.0573195	0.00469069
2021-05-05 16:03:57	5.05e+21	1.2387e+21	0.0569	5.13e+20	1.27278e+20	0.104	1.63e+17	1.03305e+17	0.351	3.07e+19	0.052	8.99e+17	0.133	5.90677e+17	0.129483	1.77248e+18	0.0571136	360.006	20025.9	TRUE	9.73223	40.3485	4.14586	34.1491	1.52198	1232.06	2.1955	88.5853	9.10226	0.0393954	0.072398	0.00510909
2021-05-05 16:04:00	5.07e+21	1.28982e+21	0.0538	4.92e+20	1.09427e+20	0.0973	1.4e+17	8.07923e+16	0.359	2.86e+19	0.0525	7.94e+17	0.139	4.66055e+17	0.130317	1.75801e+18	0.0564098	357.067	20924.2	TRUE	11.787	45.0985	3.82613	36.0202	1.70366	1354.43	2.00116	90.2493	7.65669	0.0301602	0.0591319	0.00354351
2021-05-05 16:04:02	5.09e+21	1.42256e+21	0.0587	5.12e+20	1.40837e+20	0.109	1.55e+17	9.75581e+16	0.392	2.66e+19	0.0605	7.57e+17	0.168	5.86133e+17	0.139642	1.70558e+18	0.0593296	346.418	19982.1	TRUE	10.1007	53.4796	5.29463	35.1387	1.29152	1443.62	1.67144	89.388	8.84966	0.0326622	0.0545223	0.00376218
2021-05-05 16:04:04	5.51e+21	1.81878e+21	0.0586	5.45e+20	1.71431e+20	0.109	1.62e+17	1.04186e+17	0.385	3.83e+19	0.055	1.09e+18	0.145	8.16703e+17	0.121758	1.71664e+18	0.0593778	348.664	19379.4	TRUE	10.6094	47.4878	4.476	35.1376	1.33463	1645.44	1.88625	89.5736	8.44284	0.0364618	0.0575808	0.00329807
2021-05-05 16:04:06	4.89e+21	1.15676e+21	0.0528	4.68e+20	9.01777e+19	0.0954	1.4e+17	8.15275e+16	0.34	2.06e+19	0.0531	8.03e+17	0.116	5.21117e+17	0.120996	1.73618e+18	0.0564615	352.633	21912.5	TRUE	12.8275	56.1532	4.37756	25.6538	1.54092	1106.1	1.62337	91.1573	7.10638	0.0378055	0.071253	0.00392577
2021-05-05 16:04:09	5.49e+21	1.8632e+21	0.0585	5.43e+20	1.75951e+20	0.108	1.66e+17	1.09195e+17	0.375	3.53e+19	0.0569	1.1e+18	0.147	6.56262e+17	0.123201	1.68668e+18	0.0592405	342.579	19219.9	TRUE	10.5893	52.7819	4.98444	32.0909	1.67616	1611.35	1.70022	89.7408	8.47463	0.0284522	0.0525586	0.00332158
2021-05-05 16:04:11	4.38e+21	6.95448e+20	0.0486	4.26e+20	5.31056e+19	0.084	1.06e+17	4.82901e+16	0.334	1.28e+19	0.0494	5.36e+17	0.0973	3.47605e+17	0.127946	1.71354e+18	0.0535702	348.034	24395.6	TRUE	13.0956	54.3319	4.14887	23.8806	1.54198	1099.72	1.67905	91.2257	6.96615	0.0426902	0.0828693	0.00352566
2021-05-05 16:04:13	4.71e+21	1.0931e+21	0.0546	4.73e+20	1.06953e+20	0.0988	1.34e+17	7.73498e+16	0.369	1.69e+19	0.0544	6.57e+17	0.119	4.31736e+17	0.135307	1.68208e+18	0.05604	341.643	22231.6	TRUE	10.2204	64.6806	6.32855	25.723	1.52176	1382.71	1.38738	89.7363	8.78008	0.0319629	0.0605457	0.00373261
2021-05-05 16:04:15	5.14e+21	1.54139e+21	0.062	5.08e+20	1.43804e+20	0.119	1.65e+17	1.08636e+17	0.402	2.58e+19	0.062	8.56e+17	0.159	6.79406e+17	0.145947	1.67357e+18	0.0621541	339.916	19815.7	TRUE	10.7187	59.7439	5.57378	30.1402	1.25992	1323.72	1.50645	90.0014	8.39664	0.0351269	0.056254	0.0041422
2021-05-05 16:04:18	4.36e+21	6.41751e+20	0.0514	4.42e+20	6.56953e+19	0.0907	1.13e+17	5.47624e+16	0.371	1.29e+19	0.0549	4.67e+17	0.124	3.71183e+17	0.144615	1.72921e+18	0.0548884	351.217	24287.2	TRUE	9.7686	49.7482	5.09266	27.6231	1.25814	1199.64	1.78854	88.9765	9.10842	0.0467488	0.0762277	0.00357205
2021-05-05 16:04:20	5.24e+21	1.43875e+21	0.0602	5.22e+20	1.37295e+20	0.113	1.74e+17	1.14462e+17	0.374	2.92e+19	0.0567	1e+18	0.14	7.06372e+17	0.125888	1.76781e+18	0.0590781	359.057	18964	TRUE	10.4792	49.2721	4.70188	29.2	1.41568	1199.48	1.817	89.5274	8.5433	0.0395973	0.0678391	0.00488263
2021-05-05 16:04:22	4.36e+21	7.72095e+20	0.049	4.22e+20	5.88867e+19	0.0855	1.16e+17	5.98039e+16	0.324	1.13e+19	0.0531	5.49e+17	0.1	3.70125e+17	0.120653	1.66859e+18	0.0540024	338.905	24313.9	TRUE	13.1115	68.327	5.21121	20.5829	1.48328	984.663	1.33997	91.556	6.98286	0.0409067	0.0763967	0.00388006
2021-05-05 16:04:25	4.13e+21	4.59829e+20	0.0468	3.97e+20	2.5561e+19	0.0801	9.47e+16	3.72154e+16	0.338	7.24e+18	0.0515	3.81e+17	0.0898	2.56039e+17	0.131306	1.70685e+18	0.0533917	346.676	24874.8	TRUE	17.9895	63.5123	3.53052	19.0026	1.48805	686.839	1.46745	93.2012	5.18087	0.0504021	0.0967138	0.00332741
2021-05-05 16:04:27	5.15e+21	1.38854e+21	0.0555	4.94e+20	1.13322e+20	0.102	1.63e+17	1.04086e+17	0.337	2.66e+19	0.0518	1.09e+18	0.112	7.50748e+17	0.108152	1.74931e+18	0.0570332	355.298	19373.8	TRUE	12.253	52.2007	4.26023	24.4037	1.45189	1088.74	1.73815	90.7327	7.40492	0.0456017	0.0738626	0.00472279
2021-05-05 16:04:29	4.57e+21	8.13457e+20	0.0475	4.29e+20	4.88197e+19	0.0818	1.16e+17	5.71626e+16	0.306	1.46e+19	0.0438	7.65e+17	0.0733	3.54304e+17	0.115053	1.74702e+18	0.0534136	354.834	22202.2	TRUE	16.6625	55.7162	3.34382	19.085	2.15916	854.051	1.66263	92.6352	5.55952	0.0387834	0.100081	0.00375032
2021-05-05 16:04:31	4.57e+21	7.54199e+20	0.0475	4.21e+20	3.48225e+19	0.0822	1.16e+17	5.62344e+16	0.305	1.4e+19	0.0428	7.09e+17	0.0691	3.75082e+17	0.113486	1.77458e+18	0.053149	360.431	24726.9	TRUE	21.6584	53.8713	2.48732	19.7461	1.89025	619.239	1.74073	93.7755	4.32976	0.0447409	0.105254	0.00404208
2021-05-05 16:04:34	4.48e+21	7.9186e+20	0.047	4.14e+20	4.07425e+19	0.081	1.12e+17	5.4234e+16	0.306	1.48e+19	0.0432	7.01e+17	0.0731	3.87105e+17	0.113178	1.71521e+18	0.0538307	348.373	24363.2	TRUE	19.4357	53.5041	2.75287	21.1127	1.81088	751.235	1.74396	93.3087	4.80088	0.0439331	0.0988271	0.00368253
2021-05-05 16:04:36	4.51e+21	7.89497e+20	0.0471	4.19e+20	4.24672e+19	0.0811	1.12e+17	5.37271e+16	0.309	1.37e+19	0.0436	6.41e+17	0.0754	3.33268e+17	0.117222	1.73026e+18	0.0535105	351.43	23401.2	TRUE	18.5908	57.6275	3.09979	21.3729	1.92338	790.424	1.61788	93.2346	5.0151	0.0378849	0.0911303	0.00341374
2021-05-05 16:04:38	4.7e+21	1.09881e+21	0.0516	4.48e+20	8.35421e+19	0.0928	1.37e+17	8.05958e+16	0.326	2.04e+19	0.051	7.43e+17	0.112	5.02448e+17	0.113846	1.67477e+18	0.0554649	340.16	23100	TRUE	13.1528	53.8632	4.0952	27.4563	1.47876	1036.56	1.69421	91.2558	6.93815	0.0388698	0.0686608	0.00431619
2021-05-05 16:04:40	3.87e+21	4.18118e+20	0.0475	3.85e+20	3.56529e+19	0.082	1.02e+17	4.79344e+16	0.322	7.87e+18	0.0509	4.08e+17	0.0889	2.80611e+17	0.124132	1.60533e+18	0.053723	326.056	25587.3	TRUE	11.7275	53.1281	4.53023	19.2892	1.45397	743.786	1.70181	90.4138	7.70958	0.0586802	0.110313	0.00584178
2021-05-05 16:04:43	4.86e+21	1.43248e+21	0.0588	4.85e+20	1.38118e+20	0.111	1.6e+17	1.06316e+17	0.375	2.29e+19	0.0586	7.98e+17	0.145	5.86745e+17	0.129375	1.59401e+18	0.0597608	323.756	20191.8	TRUE	10.3714	62.5535	6.03136	28.6967	1.36005	1299.13	1.4358	89.8142	8.65981	0.032874	0.0529925	0.00429431
2021-05-05 16:04:45	6.3e+21	2.63634e+21	0.0678	6.24e+20	2.5322e+20	0.131	2.15e+17	1.57617e+17	0.412	5.4e+19	0.061	1.79e+18	0.156	1.29176e+18	0.127129	1.70382e+18	0.0666619	346.061	15464.9	TRUE	10.4113	48.8211	4.68926	30.1676	1.3857	1606.55	1.83262	89.4705	8.59363	0.0395453	0.0600424	0.00361703
2021-05-05 16:04:47	7.32e+21	3.5206e+21	0.0765	6.99e+20	3.14482e+20	0.154	2.47e+17	1.87491e+17	0.47	6.63e+19	0.0688	2.25e+18	0.177	1.70557e+18	0.135381	1.76695e+18	0.0715921	358.882	12893.1	TRUE	11.1949	53.101	4.74332	29.4667	1.31921	1677.32	1.6978	90.1547	8.05319	0.0395875	0.0512491	0.0035174
2021-05-05 16:04:49	6.66e+21	2.91821e+21	0.0714	6.49e+20	2.70313e+20	0.141	2.29e+17	1.70394e+17	0.445	5.8e+19	0.0632	2.02e+18	0.159	1.09708e+18	0.134236	1.74016e+18	0.067295	353.44	14675.3	TRUE	10.7957	50.314	4.66057	28.7129	1.84124	1586.4	1.78495	89.8078	8.31887	0.0303871	0.0542932	0.00365287
2021-05-05 16:04:52	5.07e+21	1.29824e+21	0.0526	5.01e+20	1.1928e+20	0.0933	1.43e+17	8.39243e+16	0.336	3.21e+19	0.0495	8.86e+17	0.125	5.41398e+17	0.117365	1.7541e+18	0.0555973	356.271	21295	TRUE	10.884	40.4436	3.71588	36.2302	1.6365	1421.28	2.212	89.4613	8.21953	0.0350292	0.0686293	0.0034961
2021-05-05 16:04:54	4.82e+21	1.05008e+21	0.0497	4.67e+20	8.54657e+19	0.0865	1.28e+17	6.8953e+16	0.327	2.4e+19	0.0478	6.86e+17	0.118	3.81379e+17	0.121034	1.75324e+18	0.0546061	356.098	20848.7	TRUE	12.2865	43.7533	3.56107	34.9854	1.79873	1239.48	2.06764	90.4662	7.36303	0.0308777	0.0688054	0.00347555
2021-05-05 16:04:56	4.28e+21	4.59446e+20	0.0466	4.16e+20	2.93415e+19	0.0786	9.76e+16	3.776e+16	0.33	1.07e+19	0.0462	3.71e+17	0.0967	2.29431e+17	0.139139	1.77679e+18	0.0528647	360.88	23632.2	TRUE	15.6586	42.9389	2.7422	28.841	1.61704	777.053	2.13919	91.8543	5.86607	0.044124	0.0931547	0.00319768
2021-05-05 16:04:59	4.19e+21	4.79641e+20	0.0477	4.14e+20	3.84938e+19	0.0817	9.91e+16	4.09859e+16	0.35	8.93e+18	0.0512	3.48e+17	0.108	2.35639e+17	0.143757	1.72554e+18	0.0537362	350.472	23544.5	TRUE	12.4602	53.7112	4.31061	25.6609	1.47684	939.194	1.69211	90.8852	7.29403	0.042689	0.0824868	0.00352605
2021-05-05 16:05:01	5.02e+21	1.16509e+21	0.0569	5.22e+20	1.31865e+20	0.103	1.61e+17	1.00622e+17	0.354	2.68e+19	0.0543	8.91e+17	0.136	6.51686e+17	0.123312	1.79276e+18	0.0570522	364.125	18475	TRUE	8.83551	43.4736	4.92032	30.0786	1.36722	1310.5	2.02212	87.9087	9.94948	0.0451093	0.0697286	0.00484891
2021-05-05 16:05:04	4.43e+21	5.76642e+20	0.0464	4.27e+20	3.70216e+19	0.0783	1.06e+17	4.56462e+16	0.317	1.36e+19	0.0436	5.08e+17	0.0849	2.64405e+17	0.131448	1.79204e+18	0.052549	363.979	21633.4	TRUE	15.5758	42.4002	2.72218	26.7717	1.92129	811.056	2.16503	91.7976	5.8936	0.0405075	0.0996895	0.00356596
2021-05-05 16:05:06	4.3e+21	5.82049e+20	0.0476	4.22e+20	4.57254e+19	0.0812	1.11e+17	5.2767e+16	0.311	1.66e+19	0.0432	5.42e+17	0.088	3.27827e+17	0.120688	1.72907e+18	0.0532363	351.189	23492.1	TRUE	12.7292	35.0632	2.75454	30.6273	1.65331	866.553	2.57213	90.1871	7.08505	0.0488181	0.102235	0.00461337
2021-05-05 16:05:08	4.62e+21	8.70072e+20	0.0486	4.6e+20	8.04893e+19	0.0828	1.32e+17	7.32662e+16	0.292	2.38e+19	0.0452	6.97e+17	0.102	3.78821e+17	0.118525	1.74394e+18	0.0538478	354.209	22120	TRUE	10.8098	36.5577	3.3819	34.1463	1.83992	1098.59	2.43955	89.1843	8.25032	0.03699	0.0839366	0.00487678
2021-05-05 16:05:10	4.36e+21	6.30125e+20	0.0486	4.31e+20	5.35186e+19	0.0837	1.23e+17	6.45803e+16	0.299	1.69e+19	0.0449	5.37e+17	0.0966	3.44754e+17	0.116742	1.73462e+18	0.0536546	352.315	23483.9	TRUE	11.7739	37.2855	3.16678	31.4711	1.55763	828.715	2.40893	89.8181	7.62856	0.0466242	0.091498	0.0063018
2021-05-05 16:05:13	5.33e+21	1.54878e+21	0.0528	5.15e+20	1.32323e+20	0.0939	1.57e+17	9.77761e+16	0.317	3.77e+19	0.0493	1.18e+18	0.118	6.69346e+17	0.110467	1.75849e+18	0.0563134	357.165	19240.4	TRUE	11.7046	41.0818	3.50989	31.9492	1.76291	1353.32	2.19094	90.0079	7.68997	0.0365882	0.0707801	0.00377587
2021-05-05 16:05:15	5.48e+21	1.86566e+21	0.0534	5.35e+20	1.69211e+20	0.095	1.7e+17	1.1339e+17	0.309	4.76e+19	0.049	1.24e+18	0.126	6.52083e+17	0.110434	1.68089e+18	0.0570876	341.402	18623.6	TRUE	11.0256	39.1945	3.55486	38.3871	1.9016	1492.3	2.28361	89.5051	8.11792	0.0294354	0.0603034	0.00364702
2021-05-05 16:05:17	5.55e+21	1.81976e+21	0.0537	5.57e+20	1.79482e+20	0.0947	1.67e+17	1.08575e+17	0.325	5.26e+19	0.0483	1.3e+18	0.124	8.07036e+17	0.104024	1.73478e+18	0.058619	352.349	18026.4	TRUE	10.139	34.5963	3.41221	40.4615	1.61083	1653.08	2.56077	88.593	8.73787	0.0372797	0.0675228	0.00358911
2021-05-05 16:05:19	4.77e+21	9.6077e+20	0.0474	4.72e+20	8.64876e+19	0.0793	1.24e+17	6.43374e+16	0.292	3.13e+19	0.0412	8.61e+17	0.0885	4.26739e+17	0.11001	1.77152e+18	0.0547291	359.811	20773.7	TRUE	11.1088	30.6955	2.76318	36.3531	2.01762	1344.28	2.89812	88.9592	8.00802	0.0377937	0.0933221	0.0034959
2021-05-05 16:05:22	5.04e+21	1.38487e+21	0.0568	5.16e+20	1.46083e+20	0.103	1.76e+17	1.18751e+17	0.318	3.17e+19	0.05	9.21e+17	0.121	6.32723e+17	0.137655	1.69985e+18	0.0585596	345.255	21097.2	TRUE	9.48001	43.6868	4.60831	34.4191	1.45561	1230.17	2.02635	88.525	9.33807	0.0378901	0.067087	0.00562308
2021-05-05 16:05:24	4.57e+21	9.10409e+20	0.0498	4.54e+20	8.36318e+19	0.0865	1.29e+17	7.16811e+16	0.32	2.01e+19	0.0492	6.08e+17	0.119	3.79349e+17	0.123755	1.70193e+18	0.0551985	345.676	22315.7	TRUE	10.8859	45.294	4.16078	33.0592	1.60275	1166.72	1.9798	89.6731	8.23753	0.0348725	0.0701327	0.00451255
2021-05-05 16:05:26	5.19e+21	1.51426e+21	0.052	5.05e+20	1.32998e+20	0.092	1.54e+17	9.64282e+16	0.318	3.08e+19	0.0493	9.26e+17	0.122	5.50981e+17	0.112182	1.70944e+18	0.0561161	347.201	19670.9	TRUE	11.3856	49.1643	4.3181	33.2613	1.68064	1379.24	1.83374	90.1546	7.91827	0.0307891	0.0589139	0.00372873
2021-05-05 16:05:28	4.98e+21	1.22571e+21	0.0504	4.94e+20	1.14048e+20	0.0872	1.45e+17	8.61979e+16	0.3	2.93e+19	0.0489	7.47e+17	0.13	4.12296e+17	0.119301	1.74597e+18	0.0551329	354.621	20071.2	TRUE	10.7473	41.8332	3.89242	39.2236	1.8118	1323.09	2.13814	89.4451	8.32253	0.0282051	0.0619464	0.00408742
2021-05-05 16:05:31	5.85e+21	1.92955e+21	0.0564	5.78e+20	1.81231e+20	0.102	1.8e+17	1.18595e+17	0.343	5.1e+19	0.0526	1.25e+18	0.147	7.72229e+17	0.111406	1.82325e+18	0.0579697	370.316	16412	TRUE	10.6469	37.8343	3.55356	40.8	1.61869	1528.15	2.35692	89.1722	8.37544	0.0333453	0.058276	0.00377551
2021-05-05 16:05:33	5.26e+21	1.44963e+21	0.0535	5.19e+20	1.33372e+20	0.0953	1.77e+17	1.1732e+17	0.29	3.7e+19	0.0507	1.01e+18	0.132	5.32728e+17	0.122721	1.77205e+18	0.0564513	359.918	18588.6	TRUE	10.8691	39.1792	3.60465	36.6337	1.8959	1136.83	2.28154	89.3887	8.22414	0.0305553	0.0692954	0.00577476
2021-05-05 16:05:35	6.05e+21	2.13262e+21	0.0618	5.99e+20	2.02542e+20	0.116	2.01e+17	1.39643e+17	0.367	4.84e+19	0.056	1.38e+18	0.15	9.2299e+17	0.126448	1.82182e+18	0.0600848	370.026	15628.7	TRUE	10.5293	44.0623	4.18475	35.0725	1.49514	1450.42	2.02863	89.386	8.4893	0.0357259	0.056329	0.00400232
2021-05-05 16:05:38	4.57e+21	7.93725e+20	0.0479	4.54e+20	7.18228e+19	0.0809	1.16e+17	5.68535e+16	0.312	1.75e+19	0.0479	4.82e+17	0.119	2.9476e+17	0.128809	1.7562e+18	0.0531406	356.698	22391.5	TRUE	11.0512	45.3557	4.10416	36.3071	1.63523	1263.29	1.9798	89.7953	8.12542	0.0314728	0.0643976	0.00363524
2021-05-05 16:05:40	4.23e+21	4.85439e+20	0.0468	4.11e+20	3.20324e+19	0.0795	1.1e+17	5.13503e+16	0.3	1.28e+19	0.046	3.93e+17	0.103	2.63135e+17	0.133499	1.74145e+18	0.0531918	353.702	24195.3	TRUE	15.1546	37.9249	2.50253	32.57	1.49353	623.802	2.41041	91.4146	6.03212	0.0472565	0.0900218	0.00560941
2021-05-05 16:05:42	3.83e+21	2.491e+20	0.0462	3.78e+20	1.55956e+19	0.0784	8.72e+16	3.11136e+16	0.341	4.71e+18	0.0562	1.93e+17	0.118	1.68897e+17	0.156653	1.66533e+18	0.0529128	338.243	25400.2	TRUE	15.9724	52.8874	3.31118	24.4041	1.14271	501.248	1.74539	92.3092	5.77929	0.0617852	0.10004	0.00432883
2021-05-05 16:05:44	4.9e+21	1.14588e+21	0.057	4.98e+20	1.18065e+20	0.105	1.58e+17	9.92005e+16	0.357	2.26e+19	0.0566	7.2e+17	0.146	4.73295e+17	0.141276	1.74589e+18	0.0575778	354.605	19547.6	TRUE	9.7055	50.7025	5.2241	31.3889	1.52125	1190.16	1.75493	88.9795	9.16794	0.0330937	0.0595218	0.0050547
2021-05-05 16:05:47	4.75e+21	1.06769e+21	0.0551	4.71e+20	9.83324e+19	0.101	1.57e+17	9.93253e+16	0.327	1.86e+19	0.0561	6.37e+17	0.136	4.53472e+17	0.136451	1.7125e+18	0.0567882	347.822	22252.7	TRUE	10.858	57.4026	5.28669	29.1994	1.40472	990.004	1.56857	90.0401	8.29255	0.0344378	0.0588955	0.00540013
2021-05-05 16:05:49	4.48e+21	8.30068e+20	0.051	4.48e+20	7.86093e+19	0.0895	1.24e+17	6.68324e+16	0.336	1.24e+19	0.048	4.42e+17	0.101	3.7031e+17	0.1308	1.69744e+18	0.0542445	344.764	24688.7	TRUE	10.5594	66.9409	6.33946	28.0543	1.19359	1176.22	1.3449	90.029	8.52595	0.0381872	0.057768	0.00419155
2021-05-05 16:05:51	5.04e+21	1.29751e+21	0.0597	5.1e+20	1.31242e+20	0.112	1.66e+17	1.07383e+17	0.379	2.48e+19	0.0609	8.95e+17	0.153	6.70683e+17	0.15005	1.74048e+18	0.0613704	353.506	18202.3	TRUE	9.88639	52.3191	5.29203	27.7095	1.33446	1222.19	1.70426	89.1653	9.01899	0.0411819	0.0654237	0.00485838
2021-05-05 16:05:53	5.14e+21	1.31502e+21	0.0531	5.05e+20	1.17893e+20	0.0945	1.54e+17	9.40906e+16	0.322	2.72e+19	0.0534	7.27e+17	0.145	4.03281e+17	0.129749	1.77885e+18	0.0552582	361.299	20522.2	TRUE	11.1543	48.3462	4.33431	37.414	1.80271	1252.98	1.86131	89.9874	8.06751	0.0251496	0.0544814	0.00411334
2021-05-05 16:05:55	4.24e+21	4.57695e+20	0.0479	4.3e+20	4.72125e+19	0.0811	1.05e+17	4.57591e+16	0.331	8.35e+18	0.057	2.65e+17	0.143	2.26849e+17	0.153646	1.759e+18	0.0534406	357.267	24502.4	TRUE	9.69436	54.8138	5.65419	31.5094	1.16818	1031.76	1.62511	89.0784	9.18868	0.0405776	0.0630885	0.00415231
2021-05-05 16:05:57	4.45e+21	6.636e+20	0.0466	4.27e+20	4.37981e+19	0.0789	1.09e+17	4.96949e+16	0.307	1.29e+19	0.0492	4.01e+17	0.115	2.56273e+17	0.129578	1.7609e+18	0.0528507	357.654	23689.1	TRUE	15.1513	51.4419	3.3952	32.1696	1.56474	881.339	1.78907	92.0331	6.07425	0.0334449	0.0665195	0.00366567
2021-05-05 16:06:00	4.44e+21	7.97465e+20	0.0497	4.29e+20	6.03579e+19	0.0876	1.32e+17	7.49483e+16	0.301	1.25e+19	0.054	5.01e+17	0.116	3.37659e+17	0.125378	1.694e+18	0.0548066	344.065	23483.7	TRUE	13.2123	63.7972	4.82864	24.9501	1.48375	805.328	1.4347	91.5298	6.92764	0.0356845	0.066629	0.00554638
2021-05-05 16:06:02	4.22e+21	6.02245e+20	0.051	4.25e+20	5.88658e+19	0.0903	1.28e+17	7.13364e+16	0.324	1.13e+19	0.0577	4.54e+17	0.125	3.55538e+17	0.145149	1.68247e+18	0.0564125	341.724	23393.1	TRUE	10.2308	53.2961	5.20936	24.8899	1.27694	825.186	1.67831	89.4473	8.74293	0.0474142	0.0778866	0.00612122
2021-05-05 16:06:04	4.72e+21	9.97826e+20	0.0552	4.79e+20	1.02298e+20	0.101	1.52e+17	9.37009e+16	0.344	1.87e+19	0.0569	6.25e+17	0.141	4.51176e+17	0.136963	1.73104e+18	0.0567055	351.588	21556.1	TRUE	9.75411	53.3597	5.47048	29.92	1.38527	1091.75	1.66967	89.0931	9.13391	0.0361905	0.061585	0.00554044
2021-05-05 16:06:06	3.8e+21	2.38539e+20	0.0464	3.75e+20	1.4563e+19	0.079	8.69e+16	3.11181e+16	0.345	4.2e+18	0.059	2.61e+17	0.0969	1.82313e+17	0.14816	1.65629e+18	0.0528355	336.407	25400.6	TRUE	16.3798	56.795	3.46737	16.092	1.4316	467.991	1.62895	92.5163	5.64819	0.0696221	0.132313	0.00463301
2021-05-05 16:06:09	6.69e+21	2.96622e+21	0.0677	6.45e+20	2.68135e+20	0.132	2.46e+17	1.87676e+17	0.372	6.31e+19	0.0604	1.77e+18	0.161	1.21847e+18	0.109738	1.73178e+18	0.0638034	351.74	14843.5	TRUE	11.0624	47.0082	4.24937	35.6497	1.45264	1428.72	1.91182	89.8714	8.12405	0.0352563	0.0519662	0.00552056
2021-05-05 16:06:11	5.72e+21	1.87491e+21	0.0552	5.49e+20	1.59859e+20	0.1	1.87e+17	1.26776e+17	0.309	4.76e+19	0.0513	1.26e+18	0.134	7.97722e+17	0.0987043	1.7882e+18	0.0567322	363.198	18389.7	TRUE	11.7286	39.3889	3.35837	37.7778	1.5795	1260.96	2.28335	89.9386	7.66834	0.0374747	0.0662787	0.00592271
2021-05-05 16:06:13	6.28e+21	2.44064e+21	0.0611	6.36e+20	2.47438e+20	0.113	2.32e+17	1.71865e+17	0.323	7.1e+19	0.0567	1.82e+18	0.154	9.96165e+17	0.102969	1.78553e+18	0.0603884	362.657	15302.6	TRUE	9.86363	34.3752	3.48505	39.011	1.82701	1439.72	2.57061	88.3654	8.95871	0.0348982	0.0643727	0.00595713
2021-05-05 16:06:15	7.21e+21	3.37252e+21	0.0697	7.4e+20	3.51628e+20	0.133	2.56e+17	1.95895e+17	0.392	8.26e+19	0.0651	2.3e+18	0.176	1.60857e+18	0.114387	1.78466e+18	0.0662693	362.479	12290.2	TRUE	9.59114	40.8295	4.257	35.913	1.42984	1794.98	2.16778	88.5094	9.22824	0.0403352	0.0493749	0.00491069
2021-05-05 16:06:18	6.05e+21	2.17228e+21	0.0576	6.09e+20	2.16556e+20	0.104	2.39e+17	1.78265e+17	0.281	6.44e+19	0.0536	1.47e+18	0.151	9.23459e+17	0.0997257	1.80337e+18	0.0581423	366.28	15830.9	TRUE	10.031	33.7311	3.36267	43.8095	1.59184	1214.8	2.62231	88.4533	8.81797	0.0368002	0.0624198	0.00722566
2021-05-05 16:06:20	5.94e+21	2.03695e+21	0.058	6.24e+20	2.28992e+20	0.104	2.02e+17	1.40868e+17	0.323	6.48e+19	0.0542	1.37e+18	0.159	8.76915e+17	0.100602	1.81516e+18	0.0576879	368.673	15167.3	TRUE	8.89527	31.4343	3.53383	47.2993	1.56229	1625.58	2.77734	87.3038	9.81463	0.0367558	0.0614714	0.00605498
2021-05-05 16:06:22	5.87e+21	2.04292e+21	0.0526	5.91e+20	2.03682e+20	0.0908	2.13e+17	1.53058e+17	0.254	6.61e+19	0.0491	1.43e+18	0.134	7.05428e+17	0.0975788	1.77982e+18	0.0565893	361.496	16132.6	TRUE	10.03	30.9066	3.08141	46.2238	2.02714	1330.75	2.85514	88.2425	8.79786	0.0301718	0.0677936	0.00659008
2021-05-05 16:06:25	5.89e+21	2.03172e+21	0.0523	6.22e+20	2.31524e+20	0.0886	3.12e+17	2.51569e+17	0.188	8.01e+19	0.0479	1.52e+18	0.131	7.47697e+17	0.0924316	1.79433e+18	0.0565073	364.443	15695.7	TRUE	8.77544	25.3649	2.89044	52.6974	2.03291	920.319	3.41431	86.6035	9.86885	0.03158	0.0709821	0.0107732
2021-05-05 16:06:27	5.06e+21	1.12204e+21	0.048	5.27e+20	1.2846e+20	0.0788	1.93e+17	1.31321e+17	0.214	4.63e+19	0.0425	9.02e+17	0.111	4.47709e+17	0.0984013	1.83139e+18	0.053745	371.97	17762.6	TRUE	8.73459	24.2342	2.77451	51.3304	2.0147	978.21	3.56572	86.4122	9.89311	0.0343656	0.084282	0.0102799
2021-05-05 16:06:29	4.69e+21	7.47977e+20	0.0468	4.64e+20	6.50483e+19	0.0778	1.55e+17	9.32575e+16	0.235	2.46e+19	0.0407	6.51e+17	0.0891	3.20806e+17	0.108078	1.83328e+18	0.0529578	372.354	18414	TRUE	11.4988	30.4056	2.64424	37.788	2.02927	697.513	2.93245	89.1627	7.75409	0.0382321	0.101187	0.0113615
2021-05-05 16:06:31	4.81e+21	8.7638e+20	0.0469	4.96e+20	9.78987e+19	0.0766	2.78e+17	2.16389e+17	0.15	3.56e+19	0.0411	7.65e+17	0.0997	3.11852e+17	0.108637	1.82937e+18	0.0529869	371.56	17787.8	TRUE	8.95191	24.6174	2.74996	46.5359	2.45309	452.42	3.5202	86.6583	9.68043	0.0307422	0.0885963	0.0217435
2021-05-05 16:06:34	4.45e+21	5.25484e+20	0.0461	4.38e+20	4.08201e+19	0.0764	1.58e+17	9.65317e+16	0.215	1.56e+19	0.0405	5.35e+17	0.077	2.7016e+17	0.113283	1.82514e+18	0.0525208	370.7	18354.1	TRUE	12.8732	33.6849	2.61667	29.1589	1.98031	422.867	2.67584	90.1354	7.0018	0.0465067	0.123441	0.0169623
2021-05-05 16:06:35	4.42e+21	5.39491e+20	0.0465	4.39e+20	4.62738e+19	0.0772	1.69e+17	1.08221e+17	0.207	1.72e+19	0.0399	5.82e+17	0.0753	2.95916e+17	0.108826	1.80467e+18	0.0527938	366.544	18189.6	TRUE	11.6587	31.3658	2.69034	29.5533	1.96678	427.586	2.84695	89.2968	7.65926	0.0492414	0.129152	0.0185962
2021-05-05 16:06:38	4.58e+21	6.26344e+20	0.0461	4.42e+20	4.18709e+19	0.0771	1.91e+17	1.29075e+17	0.192	1.86e+19	0.0394	6.44e+17	0.0722	3.20315e+17	0.103761	1.83869e+18	0.052482	373.453	18012	FALSE	14.9589	33.6744	2.25113	28.882	2.01052	324.392	2.70301	91.0224	6.08483	0.0467865	0.123853	0.0191228
2021-05-05 16:06:40	4.55e+21	6.66395e+20	0.0462	4.37e+20	4.39605e+19	0.0774	1.93e+17	1.32172e+17	0.191	1.68e+19	0.0394	6.27e+17	0.0698	3.15483e+17	0.106499	1.80611e+18	0.0527453	366.836	18009.7	FALSE	15.159	39.6664	2.6167	26.7943	1.98743	332.599	2.3063	91.4824	6.03487	0.0436155	0.11442	0.018375
2021-05-05 16:06:42	5.46e+21	1.52182e+21	0.0526	5.77e+20	1.78438e+20	0.0902	3.36e+17	2.74318e+17	0.173	5.85e+19	0.0488	1.15e+18	0.142	5.36214e+17	0.104384	1.83149e+18	0.055175	371.991	15275.5	FALSE	8.52861	26.0141	3.05022	50.8696	2.14467	650.478	3.32224	86.4251	10.1335	0.0301662	0.0733825	0.0156085
2021-05-05 16:06:44	4.72e+21	7.76652e+20	0.0477	4.69e+20	6.99141e+19	0.0803	1.77e+17	1.15237e+17	0.222	3.11e+19	0.0413	7.3e+17	0.0981	3.94133e+17	0.104289	1.83389e+18	0.0531217	372.479	17330.8	TRUE	11.1086	24.9727	2.24804	42.6027	1.85217	606.7	3.53764	88.3445	7.95276	0.0447574	0.106975	0.0134032
2021-05-05 16:06:47	5.46e+21	1.67646e+21	0.0511	5.76e+20	1.93088e+20	0.0862	2.42e+17	1.8274e+17	0.213	5.77e+19	0.0472	1.14e+18	0.135	6.48601e+17	0.0953434	1.75957e+18	0.05523	357.384	14947.6	TRUE	8.68238	29.0548	3.34641	50.614	1.75763	1056.63	2.99058	86.8906	10.0077	0.033329	0.0684456	0.00933993
2021-05-05 16:06:49	4.64e+21	7.41756e+20	0.0471	4.86e+20	9.14789e+19	0.077	1.87e+17	1.25943e+17	0.205	3.59e+19	0.0387	7.8e+17	0.0859	3.88151e+17	0.100766	1.81292e+18	0.0530836	368.219	16642	TRUE	8.10849	20.6617	2.54816	46.0256	2.00953	726.351	4.12326	85.1936	10.5067	0.0445906	0.117197	0.0146168
2021-05-05 16:06:51	4.68e+21	7.21086e+20	0.0471	5.09e+20	1.08339e+20	0.076	2.3e+17	1.67993e+17	0.176	4.28e+19	0.0387	8.21e+17	0.0895	4.06181e+17	0.0991108	1.84113e+18	0.053487	373.949	16372.3	TRUE	6.65584	16.8478	2.53128	52.1315	2.02127	644.901	4.89775	82.5165	12.3976	0.0465024	0.122192	0.0194896
2021-05-05 16:06:53	4.61e+21	6.68356e+20	0.0466	4.62e+20	6.30867e+19	0.0773	1.9e+17	1.28263e+17	0.198	2.56e+19	0.0388	6.8e+17	0.079	3.55424e+17	0.102821	1.8331e+18	0.0525383	372.318	17046.9	TRUE	10.5943	26.1077	2.46432	37.6471	1.91321	491.852	3.37516	88.1176	8.31749	0.0469945	0.125637	0.0171226
2021-05-05 16:06:56	4.48e+21	5.11533e+20	0.0462	4.49e+20	4.73721e+19	0.0765	1.54e+17	9.18433e+16	0.227	1.91e+19	0.0388	5.81e+17	0.0742	2.88621e+17	0.109462	1.84558e+18	0.052313	374.852	17067.4	FALSE	10.7982	26.7819	2.48021	32.8744	2.01302	515.792	3.29779	88.3208	8.17921	0.0500037	0.135928	0.0162629
2021-05-05 16:06:58	4.43e+21	4.55278e+20	0.0459	4.38e+20	3.5739e+19	0.0758	1.44e+17	8.17453e+16	0.229	1.57e+19	0.0393	5.35e+17	0.0726	2.82551e+17	0.109731	1.84849e+18	0.052157	375.443	17031.2	FALSE	12.739	28.9986	2.27637	29.3458	1.89347	437.199	3.09166	89.6538	7.03776	0.0559217	0.144181	0.016651
2021-05-05 16:07:00	4.42e+21	4.03885e+20	0.0456	4.43e+20	3.65498e+19	0.0746	1.95e+17	1.32097e+17	0.178	1.86e+19	0.0384	5.81e+17	0.0711	2.75093e+17	0.113	1.86774e+18	0.0518896	379.353	16960.6	FALSE	11.0503	21.7142	1.96504	32.0138	2.11202	276.689	4.0415	87.758	7.94171	0.0599748	0.169428	0.0294052
2021-05-05 16:07:02	4.38e+21	3.57812e+20	0.0457	4.33e+20	2.59352e+19	0.0754	1.43e+17	8.00019e+16	0.227	1.27e+19	0.0405	4.56e+17	0.0753	2.66263e+17	0.112001	1.87056e+18	0.0522137	379.926	17010.7	FALSE	13.7964	28.1742	2.04214	27.8509	1.71259	324.183	3.19541	90.0283	6.5255	0.0674737	0.162193	0.0211584
2021-05-05 16:07:04	5.07e+21	1.08472e+21	0.0476	5.45e+20	1.41671e+20	0.077	3.13e+17	2.5058e+17	0.145	4.87e+19	0.0439	8.75e+17	0.125	4.20574e+17	0.100649	1.85339e+18	0.0527735	376.44	15511.8	FALSE	7.65665	22.2736	2.90905	55.6571	2.08049	565.371	3.81411	84.9537	11.0954	0.0327688	0.0840718	0.019919
2021-05-05 16:07:06	4.42e+21	4.69676e+20	0.0454	4.19e+20	1.92082e+19	0.0755	1.16e+17	5.41275e+16	0.265	7.63e+18	0.0461	4.8e+17	0.0721	2.74958e+17	0.114327	1.83714e+18	0.0519679	373.138	16885.7	FALSE	24.4519	61.5565	2.51746	15.8958	1.74572	354.87	1.5336	94.4032	3.86078	0.0559841	0.135035	0.0114527
2021-05-05 16:07:09	4.37e+21	5.03995e+20	0.0458	4.29e+20	3.77416e+19	0.0759	1.25e+17	6.44481e+16	0.255	1.4e+19	0.04	6.15e+17	0.0674	3.21724e+17	0.104717	1.79793e+18	0.0526252	365.174	16486.4	FALSE	13.3538	35.9996	2.69583	22.7642	1.91157	585.613	2.51363	90.4897	6.77632	0.0582179	0.149915	0.0122424
2021-05-05 16:07:11	4.35e+21	3.87389e+20	0.0461	4.26e+20	2.49647e+19	0.0769	1.2e+17	5.7935e+16	0.268	1.23e+19	0.0411	6.09e+17	0.0672	2.99208e+17	0.110222	1.84285e+18	0.0525937	374.299	16457.1	FALSE	15.5175	31.4951	2.02965	20.197	2.03537	430.909	2.88837	90.9693	5.86238	0.0709499	0.194325	0.0146826
2021-05-05 16:07:13	4.18e+21	4.38981e+20	0.0463	4.05e+20	2.63908e+19	0.0783	1.19e+17	6.04057e+16	0.274	9.49e+18	0.0437	5.1e+17	0.0708	2.87319e+17	0.107996	1.7398e+18	0.0522739	353.368	19436.2	FALSE	16.6338	46.2572	2.78091	18.6078	1.77503	436.892	1.99405	92.2392	5.54527	0.0612248	0.146605	0.0136939
2021-05-05 16:07:15	6.09e+21	2.08777e+21	0.0614	6.91e+20	2.85956e+20	0.11	6.49e+17	5.86315e+17	0.153	6.8e+19	0.0589	1.44e+18	0.188	7.7418e+17	0.125793	1.86128e+18	0.0593652	378.041	11844.2	TRUE	7.30105	30.7026	4.20523	47.2222	1.86003	487.717	2.78182	85.409	11.6982	0.0303481	0.0570746	0.023577
2021-05-05 16:07:18	5.61e+21	1.71862e+21	0.0518	6.66e+20	2.72174e+20	0.0846	5.92e+17	5.31051e+17	0.121	8.66e+19	0.049	1.22e+18	0.159	5.47109e+17	0.10265	1.80972e+18	0.0548202	367.57	13550.6	TRUE	6.31443	19.8456	3.14289	70.9836	2.2299	512.52	4.16386	82.634	13.0865	0.0260195	0.0638534	0.0257158
2021-05-05 16:07:20	5.07e+21	1.14044e+21	0.0486	5.09e+20	1.1131e+20	0.0819	3.7e+17	3.08453e+17	0.139	4.13e+19	0.0429	8.86e+17	0.111	4.49938e+17	0.103945	1.82748e+18	0.053639	371.176	15286.3	TRUE	10.2457	27.6137	2.69516	46.614	1.96916	360.866	3.1894	88.0711	8.59595	0.0346058	0.0848934	0.0240089
2021-05-05 16:07:22	4.64e+21	7.08274e+20	0.0469	4.61e+20	6.30903e+19	0.0781	2.54e+17	1.92419e+17	0.162	2.63e+19	0.0393	6.88e+17	0.0832	3.38759e+17	0.108178	1.82849e+18	0.0529293	371.381	15703.7	TRUE	11.2263	26.9306	2.39887	38.2267	2.03094	327.88	3.29112	88.6318	7.89498	0.0424003	0.115125	0.0245905
2021-05-05 16:07:25	4.68e+21	7.91828e+20	0.0466	4.53e+20	5.94982e+19	0.0779	2.34e+17	1.73101e+17	0.169	2.35e+19	0.0392	7.11e+17	0.0775	3.30983e+17	0.111971	1.80823e+18	0.0533208	367.267	15669.2	TRUE	13.3084	33.6948	2.53184	33.052	2.14815	343.72	2.68177	90.3617	6.78981	0.0378391	0.108806	0.0201261
2021-05-05 16:07:27	4.54e+21	6.27797e+20	0.0464	4.23e+20	2.70662e+19	0.0789	1.81e+17	1.19725e+17	0.202	1.21e+19	0.0417	6.03e+17	0.0697	3.01619e+17	0.116395	1.81941e+18	0.052921	369.537	15842.1	FALSE	23.1949	51.884	2.23688	20.0663	1.99921	226.071	1.81082	93.9527	4.05058	0.0453054	0.122389	0.0181696
2021-05-05 16:07:29	4.62e+21	7.22604e+20	0.0464	4.21e+20	2.65647e+19	0.0798	1.87e+17	1.25956e+17	0.2	1.25e+19	0.0414	7.03e+17	0.0654	3.51909e+17	0.107358	1.81252e+18	0.0530059	368.139	15770.3	FALSE	27.2016	57.8083	2.12518	17.7809	1.99767	210.904	1.63806	94.6934	3.48117	0.0466093	0.123647	0.0171189
2021-05-05 16:07:31	4.62e+21	7.39627e+20	0.0461	4.22e+20	2.92875e+19	0.0786	1.65e+17	1.04223e+17	0.216	1.08e+19	0.0423	6.78e+17	0.0645	3.23543e+17	0.112215	1.80461e+18	0.0529297	366.531	15746	FALSE	25.254	68.4839	2.71181	15.9292	2.09555	281.008	1.38273	94.695	3.7497	0.0419344	0.116991	0.013678
2021-05-05 16:07:34	4.56e+21	5.82385e+20	0.0458	4.19e+20	1.64462e+19	0.0776	1.4e+17	7.77e+16	0.241	7.09e+18	0.0472	5.62e+17	0.0682	3.13308e+17	0.109098	1.84983e+18	0.0523748	375.716	15649.3	FALSE	35.4116	82.1417	2.31963	12.6157	1.79376	211.662	1.16785	95.9292	2.70898	0.0523762	0.128331	0.013258
2021-05-05 16:07:36	4.47e+21	4.99266e+20	0.0458	4.16e+20	1.41426e+19	0.0771	1.22e+17	5.98078e+16	0.267	5.15e+18	0.0528	5e+17	0.0712	2.6831e+17	0.11969	1.84663e+18	0.0520723	375.066	15605.9	FALSE	35.3023	96.9449	2.74614	10.3	1.86351	236.468	0.991148	96.0868	2.72183	0.0527364	0.135398	0.0121295
2021-05-05 16:07:38	4.47e+21	5.6892e+20	0.0453	4.12e+20	1.71919e+19	0.0761	1.17e+17	5.58988e+16	0.265	5.12e+18	0.0531	5.16e+17	0.0703	2.78526e+17	0.117315	1.81424e+18	0.0524745	368.487	15504.8	FALSE	33.0923	111.117	3.3578	9.92248	1.85261	307.555	0.864415	96.0515	2.90253	0.0479104	0.123836	0.00983033
2021-05-05 16:07:40	4.46e+21	4.93349e+20	0.0459	4.1e+20	8.55576e+18	0.078	1.09e+17	4.68717e+16	0.297	4.57e+18	0.0556	5.09e+17	0.0709	2.7162e+17	0.118749	1.84473e+18	0.052478	374.68	15489	FALSE	57.6628	107.954	1.87216	8.97839	1.87394	182.536	0.900465	97.2086	1.68581	0.0546812	0.140774	0.00971466
2021-05-05 16:07:43	4.37e+21	3.88397e+20	0.046	4.11e+20	8.04264e+18	0.0777	1.06e+17	4.36376e+16	0.298	4.62e+18	0.0557	5.41e+17	0.0697	2.73872e+17	0.122565	1.85169e+18	0.0524505	376.093	15312.8	FALSE	48.2923	84.0687	1.74083	8.53974	1.97537	184.305	1.14884	96.5817	1.99994	0.0696023	0.18817	0.011733
2021-05-05 16:07:45	4.44e+21	4.53937e+20	0.0458	4.12e+20	8.59117e+18	0.0775	1.05e+17	4.25677e+16	0.305	4e+18	0.0593	4.76e+17	0.0736	2.83399e+17	0.118092	1.85376e+18	0.0522025	376.514	15090	FALSE	52.8376	113.484	2.14779	8.40336	1.67961	201.824	0.855529	97.089	1.8375	0.0621769	0.146095	0.0097018
2021-05-05 16:07:47	4.46e+21	4.92535e+20	0.0457	4.14e+20	1.24734e+19	0.0771	1.07e+17	4.4859e+16	0.297	4.58e+18	0.0553	4.92e+17	0.072	2.71749e+17	0.120712	1.84511e+18	0.0523191	374.757	14932.3	FALSE	39.4869	107.54	2.72344	9.30894	1.8105	278.057	0.896962	96.4596	2.44283	0.0543641	0.136826	0.00942694
2021-05-05 16:07:49	4.42e+21	4.40525e+20	0.0459	4.11e+20	8.258e+18	0.0776	1e+17	3.76709e+16	0.317	4e+18	0.059	4.57e+17	0.0747	2.43123e+17	0.127946	1.8507e+18	0.0524448	375.892	14785.1	FALSE	53.3453	110.131	2.0645	8.75274	1.87971	219.214	0.881572	97.0887	1.82001	0.0549048	0.145778	0.00899793
2021-05-05 16:07:52	4.4e+21	4.03633e+20	0.0457	4.1e+20	5.54843e+18	0.0771	9.42e+16	3.16063e+16	0.331	2.66e+18	0.0727	4.04e+17	0.0791	2.29479e+17	0.130658	1.85855e+18	0.0522023	377.487	14780.4	TRUE	72.7473	151.742	2.08588	6.58416	1.76051	175.548	0.644499	97.7975	1.34435	0.0578365	0.147074	0.00872289
2021-05-05 16:07:54	4.39e+21	3.63255e+20	0.0459	4.13e+20	5.47402e+18	0.0774	9.26e+16	2.95305e+16	0.339	2.33e+18	0.0786	3.42e+17	0.0866	2.02802e+17	0.140066	1.87268e+18	0.0517962	380.357	14743.2	TRUE	66.3599	155.904	2.34936	6.81287	1.68638	185.368	0.626624	97.6929	1.47217	0.0569364	0.142492	0.00885957
2021-05-05 16:07:56	4.44e+21	4.14324e+20	0.0457	4.14e+20	6.58214e+18	0.077	9.79e+16	3.48472e+16	0.321	2.95e+18	0.0681	4.38e+17	0.0754	2.35675e+17	0.130312	1.87218e+18	0.0518698	380.256	14666.1	TRUE	62.9466	140.449	2.23123	6.73516	1.85849	188.886	0.694475	97.5381	1.54954	0.0574148	0.151459	0.00898695
2021-05-05 16:07:58	4.46e+21	4.75005e+20	0.0456	4.13e+20	9.69926e+18	0.0769	1.02e+17	3.95844e+16	0.31	3.21e+18	0.0654	4.24e+17	0.0771	2.32133e+17	0.130523	1.85326e+18	0.0521005	376.413	14603.3	FALSE	48.9733	147.977	3.02158	7.57075	1.82654	245.027	0.656682	97.1736	1.98422	0.0489458	0.127922	0.00867886
2021-05-05 16:08:01	4.44e+21	3.96885e+20	0.0455	4.15e+20	5.8173e+18	0.0762	9.24e+16	2.90741e+16	0.333	2.28e+18	0.08	4.3e+17	0.0771	2.38614e+17	0.125181	1.88029e+18	0.051836	381.903	14543	FALSE	68.225	174.072	2.55145	5.30233	1.80207	200.085	0.561708	97.7779	1.43317	0.0614223	0.15757	0.00818943
2021-05-05 16:08:03	4.45e+21	4.71882e+20	0.0456	4.11e+20	8.39528e+18	0.0771	9.37e+16	3.13921e+16	0.333	2.91e+18	0.0692	4.63e+17	0.0743	2.5073e+17	0.126986	1.85006e+18	0.0519048	375.763	14431.1	FALSE	56.208	162.159	2.88498	6.2851	1.84661	267.433	0.601046	97.4649	1.73401	0.0535321	0.139338	0.0071306
2021-05-05 16:08:05	4.48e+21	4.85247e+20	0.0455	4.12e+20	7.7117e+18	0.0768	1.06e+17	4.34316e+16	0.298	4.75e+18	0.0543	4.74e+17	0.073	2.56211e+17	0.124008	1.8578e+18	0.0521405	377.335	14385.5	FALSE	62.9234	102.157	1.62352	10.0211	1.85004	177.56	0.952492	97.3039	1.54639	0.0523943	0.135471	0.00933749
2021-05-05 16:08:08	4.45e+21	4.42246e+20	0.0456	4.14e+20	8.39599e+18	0.0768	1.03e+17	4.0228e+16	0.307	3.07e+18	0.0672	4.08e+17	0.079	2.44657e+17	0.127146	1.86385e+18	0.052239	378.563	14258.9	FALSE	52.6735	144.054	2.73485	7.52451	1.66764	208.71	0.675302	97.2801	1.84685	0.0553986	0.132915	0.00945491
2021-05-05 16:08:10	4.4e+21	3.66058e+20	0.0454	4.13e+20	4.74562e+18	0.076	9.64e+16	3.32178e+16	0.313	2.53e+18	0.0744	4.11e+17	0.0783	2.41608e+17	0.128724	1.87603e+18	0.051872	381.036	14192.1	FALSE	77.136	144.687	1.87574	6.15572	1.7011	142.864	0.676021	97.8114	1.26804	0.0668918	0.167403	0.0102794
2021-05-05 16:08:13	4.48e+21	5.17644e+20	0.0457	4.1e+20	8.99052e+18	0.0778	9.68e+16	3.4739e+16	0.327	2.94e+18	0.0681	4.43e+17	0.0751	2.58224e+17	0.124062	1.84273e+18	0.0521534	374.275	14128.8	FALSE	57.5767	176.07	3.058	6.63657	1.71556	258.802	0.554163	97.5712	1.69463	0.0502242	0.122452	0.0072813
2021-05-05 16:08:15	4.46e+21	4.72152e+20	0.0457	4.12e+20	8.41056e+18	0.0772	1.04e+17	4.15397e+16	0.305	3.84e+18	0.0596	4.09e+17	0.0786	2.136e+17	0.138979	1.85459e+18	0.052226	376.682	13964.9	FALSE	56.138	122.956	2.19025	9.38875	1.91479	202.47	0.791302	97.2955	1.73315	0.0450498	0.125969	0.00907241
2021-05-05 16:08:17	4.42e+21	4.09474e+20	0.0458	4.12e+20	6.11541e+18	0.0773	1.03e+17	4.01845e+16	0.307	3.37e+18	0.0639	4.01e+17	0.0796	2.37732e+17	0.13488	1.86514e+18	0.0521878	378.825	13919.1	FALSE	66.9577	121.506	1.81466	8.40399	1.68677	152.183	0.802672	97.5291	1.45658	0.0581956	0.142834	0.0106062
[truncated: 2,514 more rows]

## Sheet: Figure1a-FountainHeights
DateTime	Elevation (m a.s.l.)	Height (assuming vent at 235 m a.s.l.)
2021-05-05 14:58:59	283.987	48.9874
2021-05-05 14:59:00	281.597	46.5971
[truncated: 51,020 more rows]
